# Supplementary material for: Sepsis endotypes identified by host gene expression across global cohorts
Source: Commun Med (Lond). 2024 Jun 18;4:120. doi: 10.1038/s43856-024-00542-7 (PMC11189468; doi:10.1038/s43856-024-00542-7)
Supplement: Supplementary file 4 — Supplementary Data 1 [file 43856_2024_542_MOESM4_ESM.xlsx]

## Sheet: Legend
	Table legend
	Sheet/Table name	Figure	Description
	demographics_summary	Fig. S1a	Comparison of Age and 28-day mortality across genders for entire cohort and three study sites in Cambodia, Duke, Ghana.
	sig_pval_391_genes	Fig. S1f,h	Gene names of 391 genes identified to be significantly related to the 28-day mortality. Genes are ranked by increasing p-value.
	mrmr_50_genes		The 50 genes used for maximum relevance - minimum redundancy (MRMR) modeling.
	model_8_genes	Fig. 1h	Intercenpt and estimates for the genes in 8-gene mode.
	model_tda_13_genes	Fig. 3a	Intercept and estimates for the genes in TDA-based 13-gene model.
	d28moratlity_sig_genes	Fig. S1j	Site-specific analysis of the genes that were found to be statistically significantly diferent (p.adjust <= 0.05) in entire cohort by 28-day mortality comparison. Column 'common' denotes whether genes is significant accross all the sites. Significance degrees (sig): ns=not significant; *<=0.05; **<= 0.01; ***<=0.001

## Sheet: demographics_summary
		Female	Male	Total N	p-value
Entire Cohort	N (%)	211 (43%)	283 (57%)	494
	Mean Age (SD)	50.35 (17.10)	50.58 (17.40)		0.8816
	Median Age (IQR)	48 (37-63.50	50 (36-63)
	*d28 mortality (%)	40 (19%)	45 (16%)	85 (17%)	0.3741
Cambodia	N (%)	52 (31%)	115 (69%)	167
	Mean Age (SD)	54.58 (16.62)	47.69 (16.05)		0.0139
	Median Age (IQR)	54 (45-70)	48 (35-60.50
	*d28 mortality (%)	8 (15%)	13 (11%)	21 (13%)	0.0126
Duke	N (%)	72 (44%)	92 (56%)	164
	Mean Age (SD)	49.13(17.34)	54.54 (17.46)		0.0456
	Median Age (IQR)	48 (35-63)	54.5 (46-65.5)
	*d28 mortality (%)	3 (4%)	10 (11%)	13 (8%)	0.0351
Ghana	N (%)	82 (52%)	76 (48%)	158
	Mean Age (SD)	48.81(16.93)	50.16 (18.54)		0.6335
	Median Age (IQR)	45 (35.3-61)	50 (35-65)
	*d28 mortality (%)	29 (35%)	22 (29%)	51 (32%)	0.6838
	N = Count or number of patients SD = Standard Deviation IQR = Inner Quartile Range (25% - 75% of data) d28 mortality = Number of patients that died at day 28 * Wilcoxon rank sum test results. All other results are from Welch Two Sample t-test

## Sheet: sig_pval_391_genes
rank_by_pval	gene_name
1	OLAH
2	TPST1
3	CX3CR1
4	PKM
5	HMGB2
6	IL1R2
7	HVCN1
8	DRAM1
9	OLFM4
10	CD4
11	DEFA3
12	PIK3CB
13	CST3
14	RALGAPA2
15	SBNO1
16	TLR7
17	FCRL5
18	CPT1A
19	TP53BP2
20	KCNE1
21	GSTK1
22	GNG2
23	CSGALNACT2
24	YWHAH
25	MPO
26	STX6
27	DEFA4
28	STOM
29	CLEC4E
30	TCN1
31	SAMSN1
32	PXK
33	FKBP5
34	THBS1
35	IVNS1ABP
36	GIMAP8
37	GIMAP4
38	UBR5
39	MTMR3
40	CD24
41	IAH1
42	RANBP9
43	MFN2
44	E2F3
45	ARHGAP24
46	PCNX1
47	BPI
48	IL18R1
49	PGD
50	B4GALT5
51	PFKFB2
52	TMED8
53	RILPL2
54	ITGAM
55	TMEM35B
56	B3GNT2
57	MMP9
58	SAP30
59	GZMM
60	CSGALNACT1
61	MAN2A2
62	PADI4
63	CAMKK2
64	MDFIC
65	FBXW2
66	LIPA
67	CA4
68	UBE2G1
69	CDK14
70	PLIN2
71	SYNE2
72	PAG1
73	NFKBIA
74	CHN2
75	EMB
76	SLCO4C1
77	MYADM
78	PLEKHO1
79	IFIT2
80	ARL4C
81	RRAGD
82	HSPA1A
83	TSC22D3
84	SCO2
85	DDIT4
86	RABGEF1
87	ADORA2A
88	ERGIC2
89	NXPE3
90	RTN4
91	EBLN2
92	TRAK2
93	ETS2
94	GIMAP1
95	GIMAP6
96	SLFN5
97	NPC2
98	MAN1A1
99	CD63
100	KLHL8
101	UNC93B1
102	CLK4
103	RCOR1
104	CD177
105	UBAP1
106	PCMT1
107	LTF
108	S100A12
109	EVL
110	OGDH
111	PSMB10
112	MTF1
113	GNAQ
114	FLT3
115	MMRN1
116	SPTSSA
117	SYNE1
118	JDP2
119	EP300
120	CKAP4
121	CCL5
122	SGPP1
123	AKT1
124	APP
125	ALOX5AP
126	LYSMD2
127	MSMO1
128	MX2
129	RAB8A
130	SUCLG2
131	NAAA
132	TRIM4
133	SLC39A8
134	WTAP
135	FGFBP2
136	FGL2
137	FAM107B
138	FOLR3
139	VNN1
140	CLASP1
141	RPAP3
142	SIRT7
143	GFOD2
144	TSPAN2
145	PDE4B
146	DYRK2
147	GADD45A
148	BLVRA
149	SECTM1
150	ASPH
151	MAPKAP1
152	PDCD4
153	FOS
154	CUL1
155	CPD
156	HERC6
157	CDK5RAP3
158	TRAPPC5
159	S100P
160	VHL
161	STAT2
162	S100A8
163	MEF2C
164	IFI35
165	RAB1A
166	BCL11B
167	ADAM9
168	CRISP3
169	SETD2
170	TMCO3
171	CD55
172	AKTIP
173	GYG1
174	IRS2
175	PCSK7
176	HIPK1
177	HIF1A
178	APAF1
179	APOL3
180	TC2N
181	HIGD2A
182	B4GALT1
183	NR1D2
184	DUT
185	SH2D1A
186	BATF
187	DNAJB6
188	RBPJ
189	PDXK
190	TAX1BP3
191	GAS7
192	RPL28
193	SLC38A2
194	RSBN1L
195	H1FX
196	SIPA1L2
197	MFSD14C
198	GPR160
199	S100A9
200	DOK2
201	CD28
202	NDUFV1
203	USP3
204	CD74
205	GPBP1L1
206	UGCG
207	ATXN1
208	RAD23B
209	ITGA4
210	ITGB3
211	PGM1
212	PRPF19
213	CHMP7
214	KLF12
215	SLC2A3
216	KLF9
217	PSME1
218	C14orf2
219	KLHL24
220	CTSD
221	CORO1B
222	GPR65
223	MEGF9
224	CD96
225	CD300LB
226	TMEM50A
227	KBTBD7
228	SCPEP1
229	TSPAN14
230	BSDC1
231	S1PR1
232	CCR3
233	GAB2
234	RTN3
235	RAB31
236	IL10RA
237	MBOAT1
238	RLF
239	NUMB
240	ATP6V1C1
241	APMAP
242	KMT5B
243	EXT2
244	APLP2
245	RC3H1
246	PAFAH1B2
247	SLC37A3
248	C3AR1
249	CRTAP
250	CARD6
251	IQGAP2
252	CPVL
253	AGO2
254	CBR1
255	TNFAIP8
256	GIMAP2
257	PPP1R2
258	BCL2A1
259	AKIRIN2
260	MED13L
261	MAPK14
262	NMI
263	SPTLC2
264	MICU2
265	OPLAH
266	MDM2
267	KRAS
268	CR1
269	ITPKC
270	CMTR1
271	SMARCD3
272	SWAP70
273	ZNF317
274	METTL9
275	ATXN7L3
276	GSR
277	NFE2L3
278	BCL6
279	TBX21
280	STAT1
281	SAMD9
282	SRPK1
283	SEL1L
284	CD27
285	IFIT1
286	WAC
287	EXOSC4
288	TP53INP1
289	TNFRSF14
290	BIN1
291	ELF2
292	WDR7
293	SWT1
294	SLC25A3
295	ZYG11B
296	SOS2
297	WDR26
298	PNO1
299	TNPO3
300	MRC2
301	MAPKAPK2
302	CRISPLD2
303	GRK6
304	ADGRE1
305	NLRC3
306	CTBP2
307	LDHA
308	RAC1
309	MYO1G
310	TIMP1
311	NDUFC1
312	FNIP1
313	CPEB4
314	AGTRAP
315	MXRA7
316	SLC36A1
317	LIMS1
318	KAT7
319	CD300E
320	PHC2
321	MEX3C
322	TAP1
323	BMX
324	NUP210
325	RAP1B
326	DNAJC3
327	STK26
328	ARL15
329	SAMHD1
330	ADRB2
331	CD58
332	INTS6
333	HERC4
334	NLRC4
335	DNMT1
336	RASSF2
337	SNX17
338	PYGB
339	CCDC167
340	FARS2
341	SNX27
342	CIRBP
343	C1orf174
344	RNF13
345	CNOT6
346	STAU2
347	FYN
348	ATRAID
349	ITK
350	TRIP12
351	ETF1
352	UBE2L6
353	C10orf128
354	FADD
355	DUS1L
356	TBC1D14
357	BLOC1S1
358	ZNF292
359	DAPP1
360	ADD3
361	POLR2J
362	SMAP2
363	FAM13B
364	MPEG1
365	RPL10
366	CASP8
367	MARK3
368	CTNNB1
369	HSPA1B
370	NQO2
371	ISG20
372	HK3
373	SNX11
374	TMEM165
375	TPST2
376	IL7R
377	ZAP70
378	PSMA6
379	ROCK1
380	DDX58
381	UBE2R2
382	CD3D
383	NFE2
384	NOL7
385	CNOT8
386	IRF8
387	JUN
388	SRGN
389	FGD4
390	RARRES3
391	GAPDH

## Sheet: mrmr_50_genes
number	gene_name
1	OLAH
2	GSTK1
3	DEFA3
4	GNG2
5	CST3
6	PKM
7	CX3CR1
8	FCRL5
9	UBR5
10	DUT
11	FLT3
12	GIMAP8
13	SYNE2
14	TMEM35B
15	SBNO1
16	CPT1A
17	CCR3
18	TPST1
19	DDIT4
20	AKT1
21	CD24
22	GIMAP4
23	HVCN1
24	CSGALNACT1
25	PLIN2
26	HSPA1A
27	RANBP9
28	IAH1
29	SLC25A3
30	SAP30
31	YWHAH
32	SWAP70
33	MAPKAP1
34	CD4
35	RCOR1
36	STX6
37	C10orf128
38	UBE2G1
39	TRIM4
40	MPO
41	TAX1BP3
42	DRAM1
43	SCO2
44	RPAP3
45	KAT7
46	THBS1
47	ADRB2
48	DNAJB6
49	CDK5RAP3
50	SPTSSA

## Sheet: model_8_genes
gene_name	estimate_441_patients
Intercept	-14.50405825
GNG2	1.43731676
CST3	-1.07361238
CX3CR1	-1.14066076
FCRL5	1.24311917
FLT3	0.99750283
CPT1A	1.85209654
CCR3	-1.25608248
PLIN2	1.20977991

## Sheet: model_tda_13_genes
gene_name	number	tda	estimate_441 patients
Intercept	NA	NA	-10.9131
DEFA3	1	t1	0.529547
KLC3	2	t1	-0.335196
ADRB2	3	t1	-0.0119407
GNG2	4	t1	0.693644
FCRL5	1	t2	1.03603
CX3CR1	2	t2	-0.997406
STRADB	1	t3	-0.136879
PKM	2	t3	0.529145
TPST1	3	t3	1.1599
CPVL	4	t3	-0.404923
IL10RA	1	t4	0.278763
TTC9C	2	t4	-0.481312
ZKSCAN1	3	t4	0.230579

## Sheet: d28mortality_sig_genes
Site	gene_name	a_vs_b	count_a	count_b	mean_a	mean_b	sd_a	sd_b	p.value	l2fc	sig	common
Cambodia	ABCE1	Died_vs_Survived	21	146	3.49515	3.61124	0.343965	0.265967	0.151037	-0.0471386	ns	FALSE
Duke	ABCE1	Died_vs_Survived	13	156	3.46864	3.60128	0.274727	0.266966	0.115967	-0.0541401	ns	FALSE
Ghana	ABCE1	Died_vs_Survived	51	107	3.5254	3.62584	0.278931	0.260757	0.033314	-0.0405253	*	FALSE
Cambodia	ABT1	Died_vs_Survived	21	146	2.92832	2.98776	0.158014	0.123979	0.11174	-0.028987	ns	FALSE
Duke	ABT1	Died_vs_Survived	13	156	2.95328	2.98012	0.171373	0.126138	0.590123	-0.0130478	ns	FALSE
Ghana	ABT1	Died_vs_Survived	51	107	2.93786	3.00451	0.129537	0.117299	0.00246116	-0.0323638	**	FALSE
Cambodia	ADORA2A	Died_vs_Survived	21	146	4.2536	4.13713	0.204367	0.178776	0.0204146	0.0400517	*	FALSE
Duke	ADORA2A	Died_vs_Survived	13	156	4.17552	4.13986	0.198823	0.191476	0.543267	0.0123758	ns	FALSE
Ghana	ADORA2A	Died_vs_Survived	51	107	4.19446	4.13645	0.191696	0.199713	0.0823444	0.0200927	ns	FALSE
Cambodia	ADPRHL2	Died_vs_Survived	21	146	3.39933	3.47394	0.168888	0.188469	0.0729083	-0.0313223	ns	FALSE
Duke	ADPRHL2	Died_vs_Survived	13	156	3.47088	3.46003	0.193294	0.177876	0.847854	0.00451481	ns	FALSE
Ghana	ADPRHL2	Died_vs_Survived	51	107	3.40264	3.49736	0.166539	0.170143	0.00125813	-0.039614	**	FALSE
Cambodia	AGO2	Died_vs_Survived	21	146	4.56579	4.5457	0.200328	0.168689	0.665506	0.00636024	ns	FALSE
Duke	AGO2	Died_vs_Survived	13	156	4.68227	4.52614	0.171554	0.175187	0.00704062	0.0489257	**	FALSE
Ghana	AGO2	Died_vs_Survived	51	107	4.60201	4.50667	0.192004	0.16659	0.00310613	0.0302013	**	FALSE
Cambodia	AGTRAP	Died_vs_Survived	21	146	4.37421	4.31624	0.40817	0.328764	0.539547	0.0192476	ns	FALSE
Duke	AGTRAP	Died_vs_Survived	13	156	4.51501	4.28081	0.4234	0.334832	0.0733431	0.0768456	ns	FALSE
Ghana	AGTRAP	Died_vs_Survived	51	107	4.43614	4.22507	0.367817	0.333568	0.000790893	0.0703297	***	FALSE
Cambodia	AKIRIN2	Died_vs_Survived	21	146	4.36622	4.25219	0.203765	0.283127	0.0300948	0.0381796	*	TRUE
Duke	AKIRIN2	Died_vs_Survived	13	156	4.36818	4.24916	0.172705	0.292849	0.0383173	0.0398548	*	TRUE
Ghana	AKIRIN2	Died_vs_Survived	51	107	4.31592	4.22293	0.250616	0.283069	0.038965	0.0314228	*	TRUE
Cambodia	AKTIP	Died_vs_Survived	21	146	3.5767	3.5025	0.13814	0.147893	0.0306532	0.0302477	*	FALSE
Duke	AKTIP	Died_vs_Survived	13	156	3.60009	3.5089	0.0931342	0.158777	0.00521393	0.0370135	**	FALSE
Ghana	AKTIP	Died_vs_Survived	51	107	3.53277	3.50311	0.155101	0.150734	0.259565	0.0121644	ns	FALSE
Cambodia	ALOX5AP	Died_vs_Survived	21	146	5.36197	5.10309	0.324258	0.331524	0.00209547	0.0713912	**	FALSE
Duke	ALOX5AP	Died_vs_Survived	13	156	5.28103	5.11151	0.197607	0.366619	0.0130947	0.0470694	*	FALSE
Ghana	ALOX5AP	Died_vs_Survived	51	107	5.19431	5.09077	0.321339	0.374831	0.0757803	0.0290473	ns	FALSE
Cambodia	ANGEL2	Died_vs_Survived	21	146	3.41324	3.45663	0.170462	0.154226	0.280391	-0.0182255	ns	FALSE
Duke	ANGEL2	Died_vs_Survived	13	156	3.41502	3.46382	0.139047	0.139738	0.244232	-0.0204691	ns	FALSE
Ghana	ANGEL2	Died_vs_Survived	51	107	3.41046	3.47802	0.164412	0.133728	0.0123335	-0.0282985	*	FALSE
Cambodia	AP1S2	Died_vs_Survived	21	146	4.14273	4.17968	0.244867	0.17715	0.511482	-0.0128103	ns	FALSE
Duke	AP1S2	Died_vs_Survived	13	156	4.10494	4.19925	0.217567	0.182626	0.151934	-0.0327702	ns	FALSE
Ghana	AP1S2	Died_vs_Survived	51	107	4.10569	4.22746	0.187326	0.171598	0.000168965	-0.0421689	***	FALSE
Cambodia	APOL3	Died_vs_Survived	21	146	4.80236	4.85409	0.364607	0.28706	0.539273	-0.015456	ns	FALSE
Duke	APOL3	Died_vs_Survived	13	156	4.68999	4.84534	0.322022	0.287687	0.114855	-0.0470127	ns	FALSE
Ghana	APOL3	Died_vs_Survived	51	107	4.72283	4.88764	0.285942	0.269915	0.000846923	-0.0494864	***	FALSE
Cambodia	APOL6	Died_vs_Survived	21	146	5.41101	5.43174	0.326881	0.386502	0.792836	-0.00551476	ns	FALSE
Duke	APOL6	Died_vs_Survived	13	156	5.22345	5.4279	0.315853	0.38137	0.0434989	-0.0553892	*	FALSE
Ghana	APOL6	Died_vs_Survived	51	107	5.30196	5.48056	0.348569	0.366154	0.00379321	-0.047798	**	FALSE
Cambodia	ARF6	Died_vs_Survived	21	146	3.96077	4.03289	0.189567	0.165111	0.110572	-0.026032	ns	FALSE
Duke	ARF6	Died_vs_Survived	13	156	4.02192	4.03154	0.106665	0.159447	0.76903	-0.003445	ns	FALSE
Ghana	ARF6	Died_vs_Survived	51	107	3.98179	4.06458	0.171445	0.149888	0.0040448	-0.0296902	**	FALSE
Cambodia	ARHGAP24	Died_vs_Survived	21	146	5.19342	4.9763	0.263832	0.302282	0.0017469	0.0616122	**	TRUE
Duke	ARHGAP24	Died_vs_Survived	13	156	5.22473	4.9811	0.255709	0.307333	0.00541566	0.0688921	**	TRUE
Ghana	ARHGAP24	Died_vs_Survived	51	107	5.09451	4.94456	0.332565	0.279734	0.00660943	0.0431007	**	TRUE
Cambodia	ARL15	Died_vs_Survived	21	146	4.31562	4.25232	0.186438	0.173632	0.15469	0.0213185	ns	FALSE
Duke	ARL15	Died_vs_Survived	13	156	4.36855	4.23807	0.198569	0.187404	0.0385546	0.043748	*	FALSE
Ghana	ARL15	Died_vs_Survived	51	107	4.28553	4.23055	0.192535	0.187188	0.0936326	0.0186296	ns	FALSE
Cambodia	ARL4C	Died_vs_Survived	21	146	3.99292	4.22173	0.385578	0.283604	0.0152627	-0.08039	*	TRUE
Duke	ARL4C	Died_vs_Survived	13	156	3.97215	4.192	0.262449	0.304774	0.0119393	-0.0777174	*	TRUE
Ghana	ARL4C	Died_vs_Survived	51	107	4.09249	4.2222	0.287878	0.302263	0.0105362	-0.0450183	*	TRUE
Cambodia	ARMC1	Died_vs_Survived	21	146	3.16869	3.22242	0.249925	0.208702	0.356955	-0.0242559	ns	FALSE
Duke	ARMC1	Died_vs_Survived	13	156	3.12394	3.2237	0.185407	0.197745	0.0843406	-0.0453535	ns	FALSE
Ghana	ARMC1	Died_vs_Survived	51	107	3.1639	3.2491	0.212136	0.193319	0.0171745	-0.0383344	*	FALSE
Cambodia	ARRDC3	Died_vs_Survived	21	146	4.97326	4.96057	0.315254	0.26355	0.861944	0.00368437	ns	FALSE
Duke	ARRDC3	Died_vs_Survived	13	156	4.85649	4.98154	0.346181	0.260175	0.22514	-0.0366763	ns	FALSE
Ghana	ARRDC3	Died_vs_Survived	51	107	4.84411	5.0274	0.296	0.244274	0.000236671	-0.053581	***	FALSE
Cambodia	ASPH	Died_vs_Survived	21	146	5.81238	5.58935	0.426082	0.437436	0.0340554	0.0564481	*	FALSE
Duke	ASPH	Died_vs_Survived	13	156	5.80633	5.62126	0.417884	0.45937	0.149478	0.0467325	ns	FALSE
Ghana	ASPH	Died_vs_Survived	51	107	5.75238	5.55968	0.40335	0.434204	0.00724939	0.0491588	**	FALSE
Cambodia	ATP11A	Died_vs_Survived	21	146	4.70039	4.59312	0.248164	0.206899	0.0709947	0.0333062	ns	FALSE
Duke	ATP11A	Died_vs_Survived	13	156	4.68709	4.58802	0.175952	0.219905	0.0750986	0.0308216	ns	FALSE
Ghana	ATP11A	Died_vs_Survived	51	107	4.64257	4.56917	0.226335	0.226226	0.0595379	0.0229923	ns	FALSE
Cambodia	ATP6AP1	Died_vs_Survived	21	146	3.5935	3.47381	0.269952	0.196149	0.0622941	0.0488718	ns	FALSE
Duke	ATP6AP1	Died_vs_Survived	13	156	3.60458	3.4661	0.17026	0.213775	0.0144463	0.0565179	*	FALSE
Ghana	ATP6AP1	Died_vs_Survived	51	107	3.50807	3.45782	0.208567	0.223717	0.169692	0.0208144	ns	FALSE
Cambodia	ATP8B2	Died_vs_Survived	21	146	3.78372	3.96479	0.349243	0.282769	0.0324211	-0.0674383	*	FALSE
Duke	ATP8B2	Died_vs_Survived	13	156	3.76859	3.93729	0.292949	0.31282	0.0666605	-0.0631779	ns	FALSE
Ghana	ATP8B2	Died_vs_Survived	51	107	3.86987	3.97605	0.29483	0.286906	0.0353204	-0.03905	*	FALSE
Cambodia	ATRAID	Died_vs_Survived	21	146	2.99548	3.03233	0.163374	0.16833	0.344335	-0.0176415	ns	FALSE
Duke	ATRAID	Died_vs_Survived	13	156	3.00682	3.03391	0.164454	0.165089	0.577413	-0.0129375	ns	FALSE
Ghana	ATRAID	Died_vs_Survived	51	107	2.96718	3.05708	0.167252	0.151391	0.0015962	-0.0430618	**	FALSE
Cambodia	ATXN1	Died_vs_Survived	21	146	4.74701	4.65021	0.240251	0.189468	0.0897781	0.0297219	ns	FALSE
Duke	ATXN1	Died_vs_Survived	13	156	4.68915	4.64849	0.241949	0.207031	0.56604	0.0125655	ns	FALSE
Ghana	ATXN1	Died_vs_Survived	51	107	4.71613	4.62553	0.205403	0.20586	0.0110472	0.027982	*	FALSE
Cambodia	B3GNT2	Died_vs_Survived	21	146	4.27655	4.14247	0.227886	0.173483	0.0162148	0.0459558	*	FALSE
Duke	B3GNT2	Died_vs_Survived	13	156	4.22625	4.15433	0.157659	0.196116	0.142072	0.0247638	ns	FALSE
Ghana	B3GNT2	Died_vs_Survived	51	107	4.20784	4.14161	0.173649	0.188769	0.0315801	0.0228881	*	FALSE
Cambodia	B4GALT1	Died_vs_Survived	21	146	4.23711	4.1532	0.191482	0.157853	0.0672453	0.0288554	ns	FALSE
Duke	B4GALT1	Died_vs_Survived	13	156	4.23467	4.13794	0.208184	0.171092	0.126386	0.0333373	ns	FALSE
Ghana	B4GALT1	Died_vs_Survived	51	107	4.22357	4.10773	0.185929	0.162204	0.000256534	0.0401222	***	FALSE
Cambodia	B4GALT5	Died_vs_Survived	21	146	5.22724	5.07621	0.303211	0.280588	0.0410177	0.0422984	*	FALSE
Duke	B4GALT5	Died_vs_Survived	13	156	5.20237	5.07943	0.19759	0.296183	0.0552916	0.0345023	ns	FALSE
Ghana	B4GALT5	Died_vs_Survived	51	107	5.16464	5.07784	0.275443	0.30302	0.075927	0.0244523	ns	FALSE
Cambodia	BCL11B	Died_vs_Survived	21	146	4.36367	4.61606	0.471555	0.353402	0.027039	-0.0811203	*	TRUE
Duke	BCL11B	Died_vs_Survived	13	156	4.37955	4.57497	0.306029	0.39978	0.0471843	-0.0629801	*	TRUE
Ghana	BCL11B	Died_vs_Survived	51	107	4.44325	4.62305	0.430842	0.346976	0.0109152	-0.0572291	*	TRUE
Cambodia	BCL6	Died_vs_Survived	21	146	6.01632	5.74031	0.470381	0.427662	0.0175952	0.0677535	*	FALSE
Duke	BCL6	Died_vs_Survived	13	156	5.91295	5.75238	0.358903	0.447252	0.149453	0.0397194	ns	FALSE
Ghana	BCL6	Died_vs_Survived	51	107	5.8803	5.69241	0.483378	0.400306	0.0181547	0.046848	*	FALSE
Cambodia	BCLAF1	Died_vs_Survived	21	146	4.15402	4.196	0.176399	0.16348	0.313328	-0.0145061	ns	FALSE
Duke	BCLAF1	Died_vs_Survived	13	156	4.11787	4.20875	0.216465	0.150748	0.161632	-0.0314953	ns	FALSE
Ghana	BCLAF1	Died_vs_Survived	51	107	4.15295	4.22255	0.177037	0.150791	0.0176132	-0.0239808	*	FALSE
Cambodia	BIN1	Died_vs_Survived	21	146	3.399	3.58812	0.369983	0.264225	0.0335227	-0.0781158	*	FALSE
Duke	BIN1	Died_vs_Survived	13	156	3.49105	3.55939	0.2806	0.282652	0.41315	-0.027971	ns	FALSE
Ghana	BIN1	Died_vs_Survived	51	107	3.47937	3.59666	0.220243	0.278515	0.00491505	-0.0478302	**	FALSE
Cambodia	BLVRA	Died_vs_Survived	21	146	3.29612	3.48651	0.253683	0.268083	0.00358242	-0.0810147	**	FALSE
Duke	BLVRA	Died_vs_Survived	13	156	3.41973	3.46217	0.23334	0.306037	0.548446	-0.0177959	ns	FALSE
Ghana	BLVRA	Died_vs_Survived	51	107	3.35101	3.51313	0.275495	0.266507	0.000721129	-0.0681597	***	FALSE
Cambodia	BMX	Died_vs_Survived	21	146	4.71787	4.39354	0.529515	0.502079	0.0139253	0.10275	*	FALSE
Duke	BMX	Died_vs_Survived	13	156	4.51282	4.4249	0.336072	0.535475	0.402998	0.0283858	ns	FALSE
Ghana	BMX	Died_vs_Survived	51	107	4.50565	4.3891	0.437368	0.556935	0.155498	0.0378076	ns	FALSE
Cambodia	BOLA2	Died_vs_Survived	21	146	3.85541	3.798	0.0902701	0.109709	0.012953	0.0216452	*	FALSE
Duke	BOLA2	Died_vs_Survived	13	156	3.8838	3.79929	0.121636	0.118781	0.030243	0.0317399	*	FALSE
Ghana	BOLA2	Died_vs_Survived	51	107	3.82383	3.78614	0.13375	0.102382	0.0790201	0.0142921	ns	FALSE
Cambodia	BPI	Died_vs_Survived	21	146	4.50403	4.1393	0.600955	0.506202	0.0139702	0.121832	*	TRUE
Duke	BPI	Died_vs_Survived	13	156	4.50253	4.1467	0.481875	0.532342	0.0231936	0.118774	*	TRUE
Ghana	BPI	Died_vs_Survived	51	107	4.3332	4.12032	0.538389	0.548397	0.0229566	0.0726743	*	TRUE
Cambodia	BST2	Died_vs_Survived	21	146	4.52531	4.53469	0.365104	0.333182	0.912291	-0.00298759	ns	FALSE
Duke	BST2	Died_vs_Survived	13	156	4.38824	4.52381	0.293059	0.354659	0.13606	-0.0438975	ns	FALSE
Ghana	BST2	Died_vs_Survived	51	107	4.41246	4.5877	0.292559	0.343049	0.00119096	-0.056188	**	FALSE
Cambodia	C12orf76	Died_vs_Survived	21	146	4.28259	4.21363	0.180038	0.151747	0.107365	0.0234217	ns	FALSE
Duke	C12orf76	Died_vs_Survived	13	156	4.30406	4.20725	0.17197	0.155356	0.0701619	0.032822	ns	FALSE
Ghana	C12orf76	Died_vs_Survived	51	107	4.25451	4.18885	0.17315	0.142315	0.0208694	0.0224366	*	FALSE
Cambodia	C1orf174	Died_vs_Survived	21	146	2.70697	2.77499	0.153724	0.131839	0.0655248	-0.0358042	ns	FALSE
Duke	C1orf174	Died_vs_Survived	13	156	2.72669	2.76503	0.100215	0.137928	0.218095	-0.0201433	ns	FALSE
Ghana	C1orf174	Died_vs_Survived	51	107	2.71229	2.79206	0.135149	0.13348	0.000745123	-0.0418199	***	FALSE
Cambodia	C3AR1	Died_vs_Survived	21	146	4.53444	4.42758	0.457964	0.403545	0.32034	0.0344069	ns	FALSE
Duke	C3AR1	Died_vs_Survived	13	156	4.54518	4.43102	0.455765	0.409991	0.397145	0.0366988	ns	FALSE
Ghana	C3AR1	Died_vs_Survived	51	107	4.59012	4.36074	0.45664	0.378669	0.00253061	0.0739609	**	FALSE
Cambodia	CA4	Died_vs_Survived	21	146	4.55342	4.2856	0.497424	0.41951	0.0272328	0.0874521	*	FALSE
Duke	CA4	Died_vs_Survived	13	156	4.45878	4.30463	0.355407	0.457856	0.162695	0.0507572	ns	FALSE
Ghana	CA4	Died_vs_Survived	51	107	4.44294	4.27156	0.406947	0.433957	0.0171624	0.0567508	*	FALSE
Cambodia	CAMK4	Died_vs_Survived	21	146	4.12857	4.38302	0.484097	0.384637	0.0301336	-0.0862831	*	TRUE
Duke	CAMK4	Died_vs_Survived	13	156	4.0213	4.36253	0.414236	0.438559	0.0128504	-0.117503	*	TRUE
Ghana	CAMK4	Died_vs_Survived	51	107	4.24876	4.40277	0.419068	0.392875	0.0300486	-0.0513685	*	TRUE
Cambodia	CAMKK2	Died_vs_Survived	21	146	4.45713	4.38921	0.199406	0.157891	0.14814	0.0221518	ns	FALSE
Duke	CAMKK2	Died_vs_Survived	13	156	4.5165	4.38385	0.166832	0.162964	0.0153838	0.0430061	*	FALSE
Ghana	CAMKK2	Died_vs_Survived	51	107	4.44476	4.37724	0.174907	0.15449	0.0208049	0.0220839	*	FALSE
Cambodia	CBL	Died_vs_Survived	21	146	4.77975	4.70587	0.302683	0.217593	0.291716	0.022472	ns	FALSE
Duke	CBL	Died_vs_Survived	13	156	4.85359	4.69469	0.211587	0.229197	0.0212093	0.0480217	*	FALSE
Ghana	CBL	Died_vs_Survived	51	107	4.76214	4.67506	0.234701	0.230306	0.0306571	0.0266247	*	FALSE
Cambodia	CBR1	Died_vs_Survived	21	146	3.36273	3.44737	0.234498	0.278003	0.142321	-0.0358634	ns	FALSE
Duke	CBR1	Died_vs_Survived	13	156	3.34578	3.43914	0.362188	0.25848	0.379204	-0.0397048	ns	FALSE
Ghana	CBR1	Died_vs_Survived	51	107	3.3662	3.46142	0.204622	0.272693	0.0158354	-0.0402397	*	FALSE
Cambodia	CCDC167	Died_vs_Survived	21	146	3.40705	3.43686	0.256387	0.246945	0.621024	-0.0125676	ns	FALSE
Duke	CCDC167	Died_vs_Survived	13	156	3.26642	3.41361	0.258515	0.241092	0.0677268	-0.0635872	ns	FALSE
Ghana	CCDC167	Died_vs_Survived	51	107	3.34331	3.43407	0.222909	0.24386	0.0222223	-0.038643	*	FALSE
Cambodia	CCDC88C	Died_vs_Survived	21	146	3.91286	4.04214	0.182505	0.191162	0.0055491	-0.0468975	**	FALSE
Duke	CCDC88C	Died_vs_Survived	13	156	3.93429	4.01254	0.158576	0.196596	0.114302	-0.0284111	ns	FALSE
Ghana	CCDC88C	Died_vs_Survived	51	107	3.98969	4.02377	0.182374	0.200854	0.290503	-0.0122704	ns	FALSE
Cambodia	CCL5	Died_vs_Survived	21	146	3.99687	4.2545	0.475412	0.349455	0.0252279	-0.0901213	*	FALSE
Duke	CCL5	Died_vs_Survived	13	156	4.0158	4.21854	0.532785	0.356213	0.201095	-0.0710576	ns	FALSE
Ghana	CCL5	Died_vs_Survived	51	107	4.08923	4.26261	0.372444	0.351139	0.00645697	-0.0599087	**	FALSE
Cambodia	CCND3	Died_vs_Survived	21	146	4.76313	4.68511	0.263385	0.243443	0.211824	0.0238292	ns	FALSE
Duke	CCND3	Died_vs_Survived	13	156	4.83018	4.66803	0.266699	0.247293	0.0529116	0.0492608	ns	FALSE
Ghana	CCND3	Died_vs_Survived	51	107	4.73228	4.65317	0.236018	0.234584	0.051231	0.0243216	ns	FALSE
Cambodia	CCR3	Died_vs_Survived	21	146	3.96535	4.01506	0.175436	0.111039	0.219732	-0.0179736	ns	FALSE
Duke	CCR3	Died_vs_Survived	13	156	3.92345	4.02092	0.121308	0.123869	0.014649	-0.035404	*	FALSE
Ghana	CCR3	Died_vs_Survived	51	107	3.98	4.0183	0.133981	0.108425	0.0783936	-0.0138176	ns	FALSE
Cambodia	CCR4	Died_vs_Survived	21	146	3.48902	3.64424	0.351634	0.29437	0.0656609	-0.0627972	ns	FALSE
Duke	CCR4	Died_vs_Survived	13	156	3.50385	3.62481	0.272111	0.325321	0.150506	-0.0489668	ns	FALSE
Ghana	CCR4	Died_vs_Survived	51	107	3.53192	3.68883	0.308429	0.289518	0.00299032	-0.0627116	**	FALSE
Cambodia	CCR7	Died_vs_Survived	21	146	3.87886	4.06611	0.358302	0.356515	0.0338065	-0.0680145	*	FALSE
Duke	CCR7	Died_vs_Survived	13	156	3.87459	4.04454	0.299408	0.407874	0.0750033	-0.0619324	ns	FALSE
Ghana	CCR7	Died_vs_Survived	51	107	3.93854	4.0937	0.371866	0.351283	0.0143125	-0.0557462	*	FALSE
Cambodia	CCT6A	Died_vs_Survived	21	146	3.73816	3.82798	0.263524	0.197916	0.146461	-0.034254	ns	FALSE
Duke	CCT6A	Died_vs_Survived	13	156	3.78292	3.81476	0.160361	0.201369	0.510917	-0.0120927	ns	FALSE
Ghana	CCT6A	Died_vs_Survived	51	107	3.76793	3.86374	0.19524	0.191641	0.00460291	-0.0362254	**	FALSE
Cambodia	CCT7	Died_vs_Survived	21	146	3.64525	3.68993	0.242555	0.179393	0.424667	-0.0175729	ns	FALSE
Duke	CCT7	Died_vs_Survived	13	156	3.63662	3.67936	0.195145	0.179882	0.458362	-0.0168535	ns	FALSE
Ghana	CCT7	Died_vs_Survived	51	107	3.61428	3.72803	0.171889	0.168055	0.000167448	-0.0447023	***	FALSE
Cambodia	CD177	Died_vs_Survived	21	146	5.88691	5.47335	0.975048	0.905123	0.0785814	0.105087	ns	FALSE
Duke	CD177	Died_vs_Survived	13	156	5.73825	5.44928	0.618013	0.995753	0.14405	0.0745437	ns	FALSE
Ghana	CD177	Died_vs_Survived	51	107	5.72585	5.42361	0.771919	0.95035	0.0351888	0.0782344	*	FALSE
Cambodia	CD24	Died_vs_Survived	21	146	4.91439	4.63498	0.599665	0.430036	0.0508289	0.0844473	ns	FALSE
Duke	CD24	Died_vs_Survived	13	156	4.86922	4.65269	0.426358	0.478254	0.102477	0.0656231	ns	FALSE
Ghana	CD24	Died_vs_Survived	51	107	4.86053	4.58403	0.509806	0.417642	0.00113696	0.0844976	**	FALSE
Cambodia	CD28	Died_vs_Survived	21	146	3.84037	4.06628	0.398615	0.378849	0.0218112	-0.0824645	*	TRUE
Duke	CD28	Died_vs_Survived	13	156	3.72912	4.05834	0.248877	0.423315	0.000429913	-0.122054	***	TRUE
Ghana	CD28	Died_vs_Survived	51	107	3.93952	4.08493	0.38404	0.382651	0.0281811	-0.0522907	*	TRUE
Cambodia	CD2AP	Died_vs_Survived	21	146	4.07951	4.17932	0.343078	0.310129	0.218953	-0.0348711	ns	FALSE
Duke	CD2AP	Died_vs_Survived	13	156	3.99191	4.1894	0.38546	0.30712	0.0945297	-0.0696637	ns	FALSE
Ghana	CD2AP	Died_vs_Survived	51	107	4.09023	4.20971	0.31337	0.320091	0.0282985	-0.0415409	*	FALSE
Cambodia	CD300E	Died_vs_Survived	21	146	3.88591	4.07379	0.330089	0.342005	0.022262	-0.0681199	*	FALSE
Duke	CD300E	Died_vs_Survived	13	156	3.95847	4.04389	0.369913	0.358299	0.436105	-0.0308006	ns	FALSE
Ghana	CD300E	Died_vs_Survived	51	107	3.94571	4.08368	0.405381	0.319106	0.0357525	-0.0495844	*	FALSE
Cambodia	CD3D	Died_vs_Survived	21	146	3.71612	3.99758	0.507248	0.369633	0.0222153	-0.10533	*	FALSE
Duke	CD3D	Died_vs_Survived	13	156	3.79944	3.95548	0.372581	0.4374	0.173301	-0.0580675	ns	FALSE
Ghana	CD3D	Died_vs_Survived	51	107	3.83424	4.01985	0.367127	0.37599	0.0039756	-0.0682009	**	FALSE
Cambodia	CD3G	Died_vs_Survived	21	146	3.80312	4.08443	0.562098	0.390849	0.0368025	-0.102951	*	FALSE
Duke	CD3G	Died_vs_Survived	13	156	3.85122	4.03844	0.410109	0.437971	0.137471	-0.0684832	ns	FALSE
Ghana	CD3G	Died_vs_Survived	51	107	3.92886	4.09254	0.385371	0.401398	0.0154665	-0.0588851	*	FALSE
Cambodia	CD4	Died_vs_Survived	21	146	3.42383	3.72213	0.441304	0.307725	0.00649501	-0.120517	**	FALSE
Duke	CD4	Died_vs_Survived	13	156	3.57665	3.67826	0.257263	0.339361	0.202226	-0.0404157	ns	FALSE
Ghana	CD4	Died_vs_Survived	51	107	3.54139	3.72015	0.357198	0.320411	0.00311731	-0.0710433	**	FALSE
Cambodia	CD86	Died_vs_Survived	21	146	3.53804	3.74592	0.376467	0.270407	0.0227095	-0.082372	*	FALSE
Duke	CD86	Died_vs_Survived	13	156	3.63743	3.72469	0.182287	0.298375	0.136171	-0.0341992	ns	FALSE
Ghana	CD86	Died_vs_Survived	51	107	3.65493	3.75367	0.316347	0.294819	0.0640286	-0.0384557	ns	FALSE
Cambodia	CD96	Died_vs_Survived	21	146	4.19578	4.39152	0.428377	0.296478	0.0546709	-0.0657831	ns	FALSE
Duke	CD96	Died_vs_Survived	13	156	4.12963	4.3759	0.35412	0.327133	0.0298157	-0.083568	*	FALSE
Ghana	CD96	Died_vs_Survived	51	107	4.26258	4.40941	0.317958	0.315635	0.00771886	-0.0488596	**	FALSE
Cambodia	CDA	Died_vs_Survived	21	146	4.17893	4.0703	0.293674	0.304057	0.126443	0.0379989	ns	FALSE
Duke	CDA	Died_vs_Survived	13	156	4.16618	4.06462	0.255406	0.308389	0.195727	0.0356057	ns	FALSE
Ghana	CDA	Died_vs_Survived	51	107	4.14184	4.03487	0.28904	0.294632	0.0330572	0.0377476	*	FALSE
Cambodia	CDK14	Died_vs_Survived	21	146	3.79098	3.72842	0.17524	0.138754	0.130413	0.0240045	ns	FALSE
Duke	CDK14	Died_vs_Survived	13	156	3.77774	3.72883	0.158817	0.137863	0.300263	0.0187998	ns	FALSE
Ghana	CDK14	Died_vs_Survived	51	107	3.77393	3.72639	0.145253	0.140465	0.0548698	0.0182874	ns	FALSE
Cambodia	CDK5RAP3	Died_vs_Survived	21	146	3.14001	3.17484	0.137589	0.115779	0.279978	-0.0159136	ns	FALSE
Duke	CDK5RAP3	Died_vs_Survived	13	156	3.17975	3.16371	0.164873	0.11215	0.736178	0.00729732	ns	FALSE
Ghana	CDK5RAP3	Died_vs_Survived	51	107	3.1153	3.18699	0.104492	0.120528	0.000209216	-0.0328259	***	FALSE
Cambodia	CEP19	Died_vs_Survived	21	146	3.81288	3.74033	0.205241	0.168015	0.134928	0.0277161	ns	FALSE
Duke	CEP19	Died_vs_Survived	13	156	3.82344	3.73946	0.173461	0.178805	0.116164	0.0320418	ns	FALSE
Ghana	CEP19	Died_vs_Survived	51	107	3.78809	3.72221	0.191477	0.169996	0.0390338	0.0253108	*	FALSE
Cambodia	CHMP7	Died_vs_Survived	21	146	3.60523	3.73674	0.196218	0.20258	0.00815518	-0.0516899	**	FALSE
Duke	CHMP7	Died_vs_Survived	13	156	3.64632	3.72804	0.21578	0.224164	0.211647	-0.0319731	ns	FALSE
Ghana	CHMP7	Died_vs_Survived	51	107	3.62885	3.77776	0.191096	0.214126	2.51262e-05	-0.0580174	***	FALSE
Cambodia	CHN2	Died_vs_Survived	21	146	4.2019	4.3747	0.464892	0.254819	0.109712	-0.0581413	ns	FALSE
Duke	CHN2	Died_vs_Survived	13	156	4.2763	4.33806	0.288864	0.302452	0.472541	-0.020686	ns	FALSE
Ghana	CHN2	Died_vs_Survived	51	107	4.2374	4.36616	0.317313	0.287654	0.0159464	-0.0431849	*	FALSE
Cambodia	CIB1	Died_vs_Survived	21	146	3.01848	3.12238	0.194967	0.159015	0.0283669	-0.0488225	*	FALSE
Duke	CIB1	Died_vs_Survived	13	156	3.09306	3.09746	0.186461	0.168543	0.935655	-0.00204844	ns	FALSE
Ghana	CIB1	Died_vs_Survived	51	107	3.05618	3.13083	0.154443	0.16403	0.00638253	-0.0348176	**	FALSE
Cambodia	CIRBP	Died_vs_Survived	21	146	3.98626	4.04763	0.191967	0.160257	0.17519	-0.0220422	ns	FALSE
Duke	CIRBP	Died_vs_Survived	13	156	4.03806	4.04908	0.162572	0.157754	0.817322	-0.00393267	ns	FALSE
Ghana	CIRBP	Died_vs_Survived	51	107	3.99057	4.06697	0.160008	0.160078	0.00605064	-0.0273597	**	FALSE
Cambodia	CKAP4	Died_vs_Survived	21	146	4.98542	4.83659	0.371869	0.27479	0.0905262	0.043725	ns	FALSE
Duke	CKAP4	Died_vs_Survived	13	156	4.99476	4.84261	0.188589	0.295016	0.0166091	0.04463	*	FALSE
Ghana	CKAP4	Died_vs_Survived	51	107	4.93053	4.81891	0.290153	0.299014	0.0273843	0.0330345	*	FALSE
Cambodia	CLASP1	Died_vs_Survived	21	146	4.16322	4.12697	0.168215	0.129242	0.352684	0.0126177	ns	FALSE
Duke	CLASP1	Died_vs_Survived	13	156	4.19201	4.12267	0.122135	0.140424	0.0713569	0.0240624	ns	FALSE
Ghana	CLASP1	Died_vs_Survived	51	107	4.17638	4.10337	0.136295	0.137962	0.00225421	0.0254436	**	FALSE
Cambodia	CLEC4E	Died_vs_Survived	21	146	5.27666	5.02782	0.285187	0.352633	0.00108758	0.0696926	**	TRUE
Duke	CLEC4E	Died_vs_Survived	13	156	5.25209	5.0505	0.263345	0.373879	0.0209949	0.0564655	*	TRUE
Ghana	CLEC4E	Died_vs_Survived	51	107	5.16244	5.0112	0.335221	0.357426	0.010829	0.0428957	*	TRUE
Cambodia	CLK4	Died_vs_Survived	21	146	4.26669	4.14585	0.170302	0.173112	0.00537888	0.041447	**	FALSE
Duke	CLK4	Died_vs_Survived	13	156	4.22041	4.17555	0.196384	0.180638	0.439567	0.0154161	ns	FALSE
Ghana	CLK4	Died_vs_Survived	51	107	4.20679	4.15593	0.177462	0.174806	0.0937607	0.0175489	ns	FALSE
Cambodia	CMTR1	Died_vs_Survived	21	146	4.44467	4.49825	0.270336	0.298272	0.409304	-0.0172886	ns	FALSE
Duke	CMTR1	Died_vs_Survived	13	156	4.31375	4.47949	0.252659	0.299906	0.0409002	-0.0543901	*	FALSE
Ghana	CMTR1	Died_vs_Survived	51	107	4.39364	4.50703	0.255978	0.303027	0.0158165	-0.0367607	*	FALSE
Cambodia	CMTR2	Died_vs_Survived	21	146	3.4012	3.47044	0.232427	0.19631	0.205761	-0.0290761	ns	FALSE
Duke	CMTR2	Died_vs_Survived	13	156	3.36083	3.46941	0.161344	0.199434	0.037029	-0.045872	*	FALSE
Ghana	CMTR2	Died_vs_Survived	51	107	3.40622	3.49672	0.197429	0.184938	0.00718697	-0.0378303	**	FALSE
Cambodia	CNDP2	Died_vs_Survived	21	146	4.22736	4.3223	0.285524	0.245855	0.160184	-0.0320423	ns	FALSE
Duke	CNDP2	Died_vs_Survived	13	156	4.2307	4.29609	0.158657	0.261905	0.196422	-0.022129	ns	FALSE
Ghana	CNDP2	Died_vs_Survived	51	107	4.22085	4.34951	0.230064	0.25062	0.00185913	-0.0433182	**	FALSE
Cambodia	CORO1B	Died_vs_Survived	21	146	3.72951	3.91907	0.309885	0.216745	0.0125381	-0.0715225	*	FALSE
Duke	CORO1B	Died_vs_Survived	13	156	3.82104	3.88824	0.20807	0.227854	0.284888	-0.0251541	ns	FALSE
Ghana	CORO1B	Died_vs_Survived	51	107	3.83759	3.90736	0.227906	0.223882	0.0734979	-0.0259932	ns	FALSE
Cambodia	CPD	Died_vs_Survived	21	146	5.37531	5.25957	0.231913	0.26593	0.0450717	0.0314037	*	FALSE
Duke	CPD	Died_vs_Survived	13	156	5.36455	5.27543	0.229623	0.276366	0.205983	0.0241667	ns	FALSE
Ghana	CPD	Died_vs_Survived	51	107	5.33618	5.25509	0.238546	0.275865	0.0603806	0.0220913	ns	FALSE
Cambodia	CPT1A	Died_vs_Survived	21	146	3.7638	3.70658	0.152656	0.210928	0.137887	0.0221034	ns	FALSE
Duke	CPT1A	Died_vs_Survived	13	156	3.78508	3.69084	0.250054	0.194966	0.207357	0.0363745	ns	FALSE
Ghana	CPT1A	Died_vs_Survived	51	107	3.78779	3.66366	0.177392	0.199008	0.000138237	0.048072	***	FALSE
Cambodia	CPVL	Died_vs_Survived	21	146	4.12914	4.37212	0.466949	0.294445	0.0299051	-0.0824925	*	FALSE
Duke	CPVL	Died_vs_Survived	13	156	4.36414	4.33496	0.276248	0.333508	0.724076	0.00967981	ns	FALSE
Ghana	CPVL	Died_vs_Survived	51	107	4.22441	4.38833	0.396023	0.29048	0.0101229	-0.0549213	*	FALSE
Cambodia	CRISP3	Died_vs_Survived	21	146	4.55832	4.29636	0.590907	0.569969	0.0676611	0.0853873	ns	FALSE
Duke	CRISP3	Died_vs_Survived	13	156	4.58077	4.31516	0.59705	0.601993	0.145654	0.086177	ns	FALSE
Ghana	CRISP3	Died_vs_Survived	51	107	4.45646	4.29343	0.603824	0.638396	0.122417	0.0537684	ns	FALSE
Cambodia	CRISPLD2	Died_vs_Survived	21	146	4.83762	4.68469	0.293282	0.292241	0.0341902	0.0463435	*	TRUE
Duke	CRISPLD2	Died_vs_Survived	13	156	4.89275	4.67201	0.296146	0.317561	0.0219765	0.0666018	*	TRUE
Ghana	CRISPLD2	Died_vs_Survived	51	107	4.76693	4.64378	0.347207	0.286635	0.0305245	0.0377596	*	TRUE
Cambodia	CSGALNACT1	Died_vs_Survived	21	146	5.19506	4.91688	0.399107	0.408057	0.00615084	0.0793966	**	TRUE
Duke	CSGALNACT1	Died_vs_Survived	13	156	5.20117	4.92778	0.370404	0.438259	0.0236799	0.0778979	*	TRUE
Ghana	CSGALNACT1	Died_vs_Survived	51	107	5.05069	4.90256	0.427465	0.434016	0.0453847	0.0429453	*	TRUE
Cambodia	CSGALNACT2	Died_vs_Survived	21	146	5.19823	5.02643	0.277695	0.271607	0.0133057	0.0484869	*	FALSE
Duke	CSGALNACT2	Died_vs_Survived	13	156	5.18255	5.04558	0.284278	0.293236	0.117805	0.0386413	ns	FALSE
Ghana	CSGALNACT2	Died_vs_Survived	51	107	5.16752	4.99503	0.282605	0.254977	0.000371173	0.0489792	***	FALSE
Cambodia	CST3	Died_vs_Survived	21	146	3.955	4.14936	0.282946	0.28705	0.00679446	-0.0692127	**	FALSE
Duke	CST3	Died_vs_Survived	13	156	4.10405	4.12353	0.166819	0.302895	0.713358	-0.00682917	ns	FALSE
Ghana	CST3	Died_vs_Survived	51	107	4.02087	4.14121	0.297147	0.290008	0.0183817	-0.0425469	*	FALSE
Cambodia	CSTF2T	Died_vs_Survived	21	146	3.50965	3.54697	0.222451	0.158802	0.465495	-0.0152614	ns	FALSE
Duke	CSTF2T	Died_vs_Survived	13	156	3.41425	3.55183	0.137962	0.16947	0.00398874	-0.0569933	**	FALSE
Ghana	CSTF2T	Died_vs_Survived	51	107	3.47258	3.59893	0.155397	0.169154	9.90337e-06	-0.0515589	***	FALSE
Cambodia	CTBP2	Died_vs_Survived	21	146	4.59784	4.54763	0.229821	0.200924	0.351224	0.0158407	ns	FALSE
Duke	CTBP2	Died_vs_Survived	13	156	4.67721	4.53608	0.242427	0.193133	0.061112	0.0442006	ns	FALSE
Ghana	CTBP2	Died_vs_Survived	51	107	4.59569	4.52822	0.201288	0.203089	0.0522821	0.0213394	ns	FALSE
Cambodia	CTDSPL2	Died_vs_Survived	21	146	3.4436	3.51021	0.211074	0.148138	0.175603	-0.0276427	ns	FALSE
Duke	CTDSPL2	Died_vs_Survived	13	156	3.42795	3.51986	0.217217	0.139007	0.157785	-0.0381692	ns	FALSE
Ghana	CTDSPL2	Died_vs_Survived	51	107	3.46769	3.52598	0.163585	0.135321	0.0298582	-0.0240487	*	FALSE
Cambodia	CTNNBL1	Died_vs_Survived	21	146	3.02953	3.08211	0.172081	0.140549	0.19362	-0.0248229	ns	FALSE
Duke	CTNNBL1	Died_vs_Survived	13	156	3.04978	3.0682	0.123078	0.158442	0.620074	-0.0086879	ns	FALSE
Ghana	CTNNBL1	Died_vs_Survived	51	107	3.0058	3.11255	0.146102	0.138313	3.23396e-05	-0.050349	***	FALSE
Cambodia	CTSD	Died_vs_Survived	21	146	4.76482	4.71829	0.272764	0.254317	0.467955	0.0141562	ns	FALSE
Duke	CTSD	Died_vs_Survived	13	156	4.84592	4.69205	0.202168	0.257118	0.02073	0.0465527	*	FALSE
Ghana	CTSD	Died_vs_Survived	51	107	4.7883	4.67505	0.221053	0.267778	0.00586155	0.0345339	**	FALSE
Cambodia	CTSS	Died_vs_Survived	21	146	5.32269	5.37824	0.241013	0.205843	0.324784	-0.0149808	ns	FALSE
Duke	CTSS	Died_vs_Survived	13	156	5.39962	5.37989	0.14375	0.21293	0.654938	0.00528124	ns	FALSE
Ghana	CTSS	Died_vs_Survived	51	107	5.28093	5.42531	0.24142	0.184992	0.000308074	-0.038913	***	FALSE
Cambodia	CUL1	Died_vs_Survived	21	146	3.81248	3.89938	0.163617	0.168786	0.0318055	-0.0325134	*	FALSE
Duke	CUL1	Died_vs_Survived	13	156	3.76726	3.89079	0.0820097	0.172548	0.000122601	-0.0465461	***	FALSE
Ghana	CUL1	Died_vs_Survived	51	107	3.85785	3.88898	0.139021	0.17464	0.229336	-0.0115956	ns	FALSE
Cambodia	CWF19L2	Died_vs_Survived	21	146	3.31671	3.40557	0.218988	0.182782	0.0888701	-0.0381427	ns	FALSE
Duke	CWF19L2	Died_vs_Survived	13	156	3.26405	3.40476	0.200389	0.182239	0.0284386	-0.0608881	*	FALSE
Ghana	CWF19L2	Died_vs_Survived	51	107	3.34949	3.41816	0.208981	0.170738	0.0441568	-0.0292755	*	FALSE
Cambodia	CX3CR1	Died_vs_Survived	21	146	4.09125	4.43684	0.48145	0.370863	0.0043231	-0.116991	**	TRUE
Duke	CX3CR1	Died_vs_Survived	13	156	4.09275	4.38715	0.422454	0.388433	0.0295087	-0.100214	*	TRUE
Ghana	CX3CR1	Died_vs_Survived	51	107	4.19317	4.44538	0.405877	0.362842	0.000286434	-0.084267	***	TRUE
Cambodia	CYBRD1	Died_vs_Survived	21	146	4.13815	4.09053	0.326992	0.345694	0.540801	0.0167004	ns	FALSE
Duke	CYBRD1	Died_vs_Survived	13	156	4.31803	4.09981	0.229515	0.332518	0.00584358	0.0748171	**	FALSE
Ghana	CYBRD1	Died_vs_Survived	51	107	4.18653	4.05944	0.351317	0.312164	0.0302536	0.044473	*	FALSE
Cambodia	DDX23	Died_vs_Survived	21	146	3.73869	3.77542	0.189675	0.157468	0.405599	-0.0141051	ns	FALSE
Duke	DDX23	Died_vs_Survived	13	156	3.73483	3.76372	0.134822	0.171812	0.479284	-0.0111154	ns	FALSE
Ghana	DDX23	Died_vs_Survived	51	107	3.71593	3.81089	0.119797	0.172961	0.000100058	-0.0364051	***	FALSE
Cambodia	DDX50	Died_vs_Survived	21	146	3.92352	4.00855	0.257897	0.188632	0.158822	-0.0309323	ns	FALSE
Duke	DDX50	Died_vs_Survived	13	156	3.90094	4.00708	0.124431	0.191968	0.0119746	-0.038729	*	FALSE
Ghana	DDX50	Died_vs_Survived	51	107	3.94657	4.04271	0.19506	0.183533	0.00399665	-0.0347235	**	FALSE
Cambodia	DDX58	Died_vs_Survived	21	146	5.4596	5.49611	0.2949	0.330409	0.605775	-0.00961372	ns	FALSE
Duke	DDX58	Died_vs_Survived	13	156	5.35827	5.49237	0.154176	0.325022	0.0136158	-0.0356614	*	FALSE
Ghana	DDX58	Died_vs_Survived	51	107	5.38651	5.52481	0.292771	0.313194	0.00778364	-0.0365736	**	FALSE
Cambodia	DEFA3	Died_vs_Survived	21	146	6.60622	6.20607	0.742588	0.690868	0.0281765	0.090145	*	TRUE
Duke	DEFA3	Died_vs_Survived	13	156	6.80105	6.21447	0.939925	0.676723	0.0461529	0.130126	*	TRUE
Ghana	DEFA3	Died_vs_Survived	51	107	6.54958	6.13509	0.749422	0.686723	0.00122332	0.0943189	**	TRUE
Cambodia	DEFA4	Died_vs_Survived	21	146	4.68853	4.33531	0.65306	0.657827	0.0286861	0.113	*	FALSE
Duke	DEFA4	Died_vs_Survived	13	156	4.89801	4.33856	0.968232	0.642681	0.0617002	0.17498	ns	FALSE
Ghana	DEFA4	Died_vs_Survived	51	107	4.62259	4.28919	0.753546	0.631627	0.00760291	0.107996	**	FALSE
Cambodia	DHX30	Died_vs_Survived	21	146	3.16398	3.25197	0.174995	0.167116	0.0398011	-0.0395736	*	FALSE
Duke	DHX30	Died_vs_Survived	13	156	3.18684	3.22585	0.135767	0.170656	0.345187	-0.0175543	ns	FALSE
Ghana	DHX30	Died_vs_Survived	51	107	3.19608	3.24593	0.152102	0.158377	0.0601917	-0.0223286	ns	FALSE
Cambodia	DNAJC7	Died_vs_Survived	21	146	3.05772	3.07544	0.134573	0.103769	0.567969	-0.00833685	ns	FALSE
Duke	DNAJC7	Died_vs_Survived	13	156	3.04063	3.07655	0.0467912	0.112978	0.0316953	-0.0169413	*	FALSE
Ghana	DNAJC7	Died_vs_Survived	51	107	3.0433	3.09656	0.0977582	0.107877	0.00250788	-0.0250307	**	FALSE
Cambodia	DNLZ	Died_vs_Survived	21	146	3.03388	3.16109	0.220611	0.211341	0.0198947	-0.059261	*	FALSE
Duke	DNLZ	Died_vs_Survived	13	156	3.19002	3.14933	0.206167	0.222296	0.507655	0.0185184	ns	FALSE
Ghana	DNLZ	Died_vs_Survived	51	107	3.08698	3.18441	0.224657	0.206016	0.0103924	-0.0448286	*	FALSE
Cambodia	DNMT1	Died_vs_Survived	21	146	3.57329	3.72354	0.247701	0.220018	0.0143266	-0.0594226	*	FALSE
Duke	DNMT1	Died_vs_Survived	13	156	3.63693	3.68534	0.22295	0.223022	0.464313	-0.0190782	ns	FALSE
Ghana	DNMT1	Died_vs_Survived	51	107	3.64814	3.70907	0.2031	0.226295	0.0923422	-0.0238963	ns	FALSE
Cambodia	DOCK10	Died_vs_Survived	21	146	4.58541	4.74174	0.301782	0.241784	0.0324432	-0.0483667	*	TRUE
Duke	DOCK10	Died_vs_Survived	13	156	4.57537	4.71633	0.145782	0.268644	0.00602758	-0.043775	**	TRUE
Ghana	DOCK10	Died_vs_Survived	51	107	4.65838	4.74616	0.232174	0.254582	0.0335862	-0.0269319	*	TRUE
Cambodia	DOK2	Died_vs_Survived	21	146	3.21819	3.38508	0.289847	0.195803	0.0177625	-0.0729409	*	FALSE
Duke	DOK2	Died_vs_Survived	13	156	3.32997	3.36395	0.198382	0.212319	0.564323	-0.0146463	ns	FALSE
Ghana	DOK2	Died_vs_Survived	51	107	3.28417	3.4061	0.229198	0.191709	0.00146267	-0.0525917	**	FALSE
Cambodia	DRAM1	Died_vs_Survived	21	146	4.55735	4.41765	0.416574	0.32185	0.153528	0.0449142	ns	FALSE
Duke	DRAM1	Died_vs_Survived	13	156	4.5074	4.42013	0.314613	0.357921	0.357341	0.0282075	ns	FALSE
Ghana	DRAM1	Died_vs_Survived	51	107	4.57246	4.39056	0.303944	0.369236	0.00138937	0.0585677	**	FALSE
Cambodia	DUSP1	Died_vs_Survived	21	146	5.53737	5.37807	0.295785	0.361896	0.0329164	0.0421121	*	FALSE
Duke	DUSP1	Died_vs_Survived	13	156	5.54392	5.39646	0.268563	0.368505	0.0842663	0.0388938	ns	FALSE
Ghana	DUSP1	Died_vs_Survived	51	107	5.46114	5.36859	0.350868	0.332844	0.1184	0.0246606	ns	FALSE
Cambodia	DYRK2	Died_vs_Survived	21	146	3.93189	4.19146	0.375322	0.271776	0.0055783	-0.0922325	**	TRUE
Duke	DYRK2	Died_vs_Survived	13	156	3.98921	4.17416	0.286284	0.297118	0.0422188	-0.065384	*	TRUE
Ghana	DYRK2	Died_vs_Survived	51	107	4.06384	4.2126	0.303168	0.275176	0.00382111	-0.0518667	**	TRUE
Cambodia	E2F3	Died_vs_Survived	21	146	4.10139	4.00981	0.247197	0.231137	0.122002	0.0325787	ns	FALSE
Duke	E2F3	Died_vs_Survived	13	156	4.15674	4.00318	0.189547	0.244795	0.0149101	0.0543054	*	FALSE
Ghana	E2F3	Died_vs_Survived	51	107	4.11468	3.96221	0.223235	0.235662	0.000147301	0.0544736	***	FALSE
Cambodia	EIF3A	Died_vs_Survived	21	146	3.90013	4.01034	0.208431	0.151622	0.0285283	-0.0402013	*	FALSE
Duke	EIF3A	Died_vs_Survived	13	156	3.98612	3.9944	0.118898	0.158822	0.817722	-0.00299465	ns	FALSE
Ghana	EIF3A	Died_vs_Survived	51	107	3.96779	4.02627	0.142306	0.163662	0.0233914	-0.0211093	*	FALSE
Cambodia	EIF3D	Died_vs_Survived	21	146	3.50667	3.58767	0.185698	0.143093	0.0672325	-0.0329463	ns	FALSE
Duke	EIF3D	Died_vs_Survived	13	156	3.57645	3.57761	0.148615	0.158766	0.978863	-0.000468991	ns	FALSE
Ghana	EIF3D	Died_vs_Survived	51	107	3.53695	3.60513	0.158688	0.146944	0.0113006	-0.027547	*	FALSE
Cambodia	EIF3G	Died_vs_Survived	21	146	3.64844	3.77746	0.213589	0.188862	0.0146613	-0.0501373	*	FALSE
Duke	EIF3G	Died_vs_Survived	13	156	3.7334	3.76191	0.195116	0.199438	0.621098	-0.0109758	ns	FALSE
Ghana	EIF3G	Died_vs_Survived	51	107	3.69833	3.80153	0.205192	0.177243	0.00273251	-0.0397064	**	FALSE
Cambodia	ELF2	Died_vs_Survived	21	146	4.67043	4.61266	0.23586	0.222284	0.300465	0.0179576	ns	FALSE
Duke	ELF2	Died_vs_Survived	13	156	4.69951	4.61703	0.163926	0.225761	0.111176	0.0255439	ns	FALSE
Ghana	ELF2	Died_vs_Survived	51	107	4.68106	4.59335	0.218504	0.209699	0.0188413	0.0272877	*	FALSE
Cambodia	ELP2	Died_vs_Survived	21	146	3.38219	3.4749	0.210337	0.184159	0.0669404	-0.0390116	ns	FALSE
Duke	ELP2	Died_vs_Survived	13	156	3.41162	3.46449	0.112622	0.201828	0.149002	-0.0221881	ns	FALSE
Ghana	ELP2	Died_vs_Survived	51	107	3.41182	3.49459	0.190902	0.198229	0.0134136	-0.0345814	*	FALSE
Cambodia	EMB	Died_vs_Survived	21	146	5.18061	5.07608	0.340561	0.245695	0.187991	0.0294078	ns	FALSE
Duke	EMB	Died_vs_Survived	13	156	5.21571	5.08588	0.243241	0.252718	0.0861904	0.0363648	ns	FALSE
Ghana	EMB	Died_vs_Survived	51	107	5.16474	5.06539	0.243629	0.249761	0.0193365	0.028023	*	FALSE
Cambodia	EP300	Died_vs_Survived	21	146	4.30835	4.26223	0.178123	0.147588	0.268825	0.0155257	ns	FALSE
Duke	EP300	Died_vs_Survived	13	156	4.37449	4.25099	0.147842	0.149242	0.0117533	0.0413166	*	FALSE
Ghana	EP300	Died_vs_Survived	51	107	4.32373	4.22714	0.17898	0.143121	0.00113583	0.0325946	**	FALSE
Cambodia	ERGIC2	Died_vs_Survived	21	146	4.45392	4.35655	0.198541	0.212339	0.0468924	0.0318876	*	FALSE
Duke	ERGIC2	Died_vs_Survived	13	156	4.42035	4.36442	0.239331	0.203851	0.42744	0.0183709	ns	FALSE
Ghana	ERGIC2	Died_vs_Survived	51	107	4.41164	4.34957	0.183622	0.206314	0.0591058	0.0204404	ns	FALSE
Cambodia	ETS2	Died_vs_Survived	21	146	5.0387	4.87784	0.394022	0.334856	0.0874693	0.0468078	ns	FALSE
Duke	ETS2	Died_vs_Survived	13	156	4.97146	4.89416	0.239045	0.342334	0.296822	0.0226095	ns	FALSE
Ghana	ETS2	Died_vs_Survived	51	107	5.00231	4.865	0.343	0.350227	0.0214462	0.0401543	*	FALSE
Cambodia	EVI2B	Died_vs_Survived	21	146	4.5485	4.47243	0.236701	0.195179	0.172572	0.0243347	ns	FALSE
Duke	EVI2B	Died_vs_Survived	13	156	4.49363	4.48986	0.234405	0.199009	0.955883	0.00121166	ns	FALSE
Ghana	EVI2B	Died_vs_Survived	51	107	4.55161	4.43516	0.210341	0.183486	0.00106173	0.0373892	**	FALSE
Cambodia	EVL	Died_vs_Survived	21	146	4.22455	4.45035	0.340235	0.297369	0.00798922	-0.0751205	**	FALSE
Duke	EVL	Died_vs_Survived	13	156	4.20482	4.41129	0.285356	0.32031	0.0257415	-0.0691546	*	FALSE
Ghana	EVL	Died_vs_Survived	51	107	4.32604	4.43012	0.315943	0.301831	0.0524779	-0.0342993	ns	FALSE
Cambodia	EXOC2	Died_vs_Survived	21	146	3.29253	3.31328	0.134827	0.128958	0.513231	-0.00906453	ns	FALSE
Duke	EXOC2	Died_vs_Survived	13	156	3.2596	3.30948	0.123894	0.131798	0.186408	-0.0219094	ns	FALSE
Ghana	EXOC2	Died_vs_Survived	51	107	3.26977	3.33643	0.116633	0.123994	0.00136432	-0.0291191	**	FALSE
Cambodia	EXT2	Died_vs_Survived	21	146	3.19437	3.26643	0.187099	0.15192	0.104642	-0.0321824	ns	FALSE
Duke	EXT2	Died_vs_Survived	13	156	3.19308	3.24849	0.116011	0.158483	0.12871	-0.0248207	ns	FALSE
Ghana	EXT2	Died_vs_Survived	51	107	3.20791	3.27222	0.141879	0.135964	0.00822539	-0.0286338	**	FALSE
Cambodia	FADD	Died_vs_Survived	21	146	3.77397	3.72761	0.120057	0.138795	0.116221	0.0178306	ns	FALSE
Duke	FADD	Died_vs_Survived	13	156	3.83137	3.72552	0.100242	0.139504	0.00273119	0.0404173	**	FALSE
Ghana	FADD	Died_vs_Survived	51	107	3.76591	3.71023	0.13065	0.140197	0.0161252	0.0214902	*	FALSE
Cambodia	FAM46A	Died_vs_Survived	21	146	4.44458	4.5282	0.229425	0.238484	0.132007	-0.0268925	ns	FALSE
Duke	FAM46A	Died_vs_Survived	13	156	4.48535	4.52107	0.124574	0.225916	0.371023	-0.0114424	ns	FALSE
Ghana	FAM46A	Died_vs_Survived	51	107	4.44804	4.55126	0.185705	0.237569	0.00352565	-0.0330961	**	FALSE
Cambodia	FARS2	Died_vs_Survived	21	146	3.28029	3.39953	0.284377	0.188332	0.0754225	-0.051513	ns	FALSE
Duke	FARS2	Died_vs_Survived	13	156	3.30544	3.36848	0.13466	0.214367	0.142946	-0.0272548	ns	FALSE
Ghana	FARS2	Died_vs_Survived	51	107	3.32758	3.39071	0.199374	0.204167	0.0677625	-0.0271148	ns	FALSE
Cambodia	FBXW2	Died_vs_Survived	21	146	4.7801	4.64188	0.320262	0.245065	0.0698739	0.0423295	ns	FALSE
Duke	FBXW2	Died_vs_Survived	13	156	4.82676	4.63555	0.228084	0.2594	0.0118223	0.0583136	*	FALSE
Ghana	FBXW2	Died_vs_Survived	51	107	4.73248	4.61202	0.282655	0.26569	0.0123007	0.0371991	*	FALSE
Cambodia	FCRL5	Died_vs_Survived	21	146	4.5921	4.45613	0.37284	0.38503	0.131521	0.0433644	ns	FALSE
Duke	FCRL5	Died_vs_Survived	13	156	4.51842	4.42679	0.321948	0.436466	0.353528	0.0295589	ns	FALSE
Ghana	FCRL5	Died_vs_Survived	51	107	4.5836	4.43981	0.394294	0.406476	0.0362912	0.0459844	*	FALSE
Cambodia	FGFBP2	Died_vs_Survived	21	146	3.8141	4.11868	0.639592	0.426686	0.0455982	-0.110842	*	FALSE
Duke	FGFBP2	Died_vs_Survived	13	156	3.84395	4.05278	0.39705	0.467378	0.092856	-0.0763216	ns	FALSE
Ghana	FGFBP2	Died_vs_Survived	51	107	3.87868	4.13711	0.451354	0.432439	0.000954788	-0.0930573	***	FALSE
Cambodia	FGL2	Died_vs_Survived	21	146	5.21828	5.30999	0.335847	0.27815	0.244113	-0.0251367	ns	FALSE
Duke	FGL2	Died_vs_Survived	13	156	5.24306	5.30719	0.17369	0.300667	0.248684	-0.017538	ns	FALSE
Ghana	FGL2	Died_vs_Survived	51	107	5.17082	5.35008	0.327701	0.272197	0.00107087	-0.0491669	**	FALSE
Cambodia	FKBP5	Died_vs_Survived	21	146	5.7156	5.44391	0.372105	0.390579	0.00442313	0.0702625	**	FALSE
Duke	FKBP5	Died_vs_Survived	13	156	5.6564	5.46112	0.359894	0.420646	0.0837237	0.0506866	ns	FALSE
Ghana	FKBP5	Died_vs_Survived	51	107	5.63138	5.39167	0.381079	0.374661	0.00033747	0.0627574	***	FALSE
Cambodia	FLT3	Died_vs_Survived	21	146	3.9876	3.8876	0.56072	0.480922	0.444497	0.0366424	ns	FALSE
Duke	FLT3	Died_vs_Survived	13	156	4.27625	3.86657	0.400882	0.510405	0.00338312	0.145294	**	FALSE
Ghana	FLT3	Died_vs_Survived	51	107	4.11826	3.79015	0.595365	0.437604	0.000754678	0.119779	***	FALSE
Cambodia	FOS	Died_vs_Survived	21	146	4.38467	4.36147	0.255492	0.298769	0.706474	0.00765388	ns	FALSE
Duke	FOS	Died_vs_Survived	13	156	4.51985	4.3654	0.23899	0.300661	0.0443454	0.0501588	*	FALSE
Ghana	FOS	Died_vs_Survived	51	107	4.47059	4.33449	0.253718	0.291814	0.00332863	0.0446016	**	FALSE
Cambodia	FUBP1	Died_vs_Survived	21	146	3.60134	3.63873	0.191069	0.141419	0.396743	-0.0149012	ns	FALSE
Duke	FUBP1	Died_vs_Survived	13	156	3.55316	3.6418	0.112356	0.138183	0.016966	-0.0355492	*	FALSE
Ghana	FUBP1	Died_vs_Survived	51	107	3.58811	3.66432	0.14372	0.129324	0.00180463	-0.0303206	**	FALSE
Cambodia	FYN	Died_vs_Survived	21	146	4.34986	4.55508	0.310441	0.190065	0.00733959	-0.0665099	**	FALSE
Duke	FYN	Died_vs_Survived	13	156	4.4017	4.52716	0.235022	0.225278	0.0849286	-0.0405445	ns	FALSE
Ghana	FYN	Died_vs_Survived	51	107	4.4913	4.53663	0.238557	0.196315	0.241349	-0.0144897	ns	FALSE
Cambodia	GAB2	Died_vs_Survived	21	146	5.31243	5.17535	0.28624	0.28951	0.050578	0.0377164	ns	FALSE
Duke	GAB2	Died_vs_Survived	13	156	5.25982	5.17713	0.203177	0.294025	0.194008	0.022859	ns	FALSE
Ghana	GAB2	Died_vs_Survived	51	107	5.26665	5.13988	0.283342	0.305206	0.0117585	0.0351516	*	FALSE
Cambodia	GADD45A	Died_vs_Survived	21	146	4.7341	4.46689	0.550568	0.415358	0.0431606	0.0838184	*	FALSE
Duke	GADD45A	Died_vs_Survived	13	156	4.61568	4.50476	0.446367	0.461462	0.404858	0.0350907	ns	FALSE
Ghana	GADD45A	Died_vs_Survived	51	107	4.62318	4.45927	0.426452	0.457253	0.029552	0.0520781	*	FALSE
Cambodia	GAS7	Died_vs_Survived	21	146	5.32982	5.15245	0.362002	0.331919	0.0440057	0.0488281	*	FALSE
Duke	GAS7	Died_vs_Survived	13	156	5.25866	5.15104	0.279774	0.358971	0.212417	0.0298309	ns	FALSE
Ghana	GAS7	Died_vs_Survived	51	107	5.26361	5.11264	0.319824	0.345915	0.00804934	0.0419848	**	FALSE
Cambodia	GIMAP1	Died_vs_Survived	21	146	4.02564	4.21082	0.249945	0.206234	0.00347377	-0.0648846	**	FALSE
Duke	GIMAP1	Died_vs_Survived	13	156	4.14014	4.19165	0.161888	0.227212	0.3032	-0.0178397	ns	FALSE
Ghana	GIMAP1	Died_vs_Survived	51	107	4.10756	4.22439	0.211139	0.219759	0.00177954	-0.0404627	**	FALSE
Cambodia	GIMAP4	Died_vs_Survived	21	146	4.63202	4.6717	0.27551	0.265475	0.540838	-0.0123048	ns	FALSE
Duke	GIMAP4	Died_vs_Survived	13	156	4.52248	4.67447	0.233136	0.274472	0.0418973	-0.0476876	*	FALSE
Ghana	GIMAP4	Died_vs_Survived	51	107	4.52266	4.71361	0.313107	0.239385	0.000237492	-0.0596611	***	FALSE
Cambodia	GIMAP6	Died_vs_Survived	21	146	4.04948	4.14129	0.250574	0.237911	0.12649	-0.0323451	ns	FALSE
Duke	GIMAP6	Died_vs_Survived	13	156	4.03231	4.13436	0.146953	0.234831	0.0357675	-0.0360597	*	FALSE
Ghana	GIMAP6	Died_vs_Survived	51	107	4.02135	4.18017	0.239067	0.235569	0.000163311	-0.0558832	***	FALSE
Cambodia	GIMAP8	Died_vs_Survived	21	146	4.07563	4.2147	0.174015	0.196252	0.00223118	-0.048409	**	FALSE
Duke	GIMAP8	Died_vs_Survived	13	156	4.18508	4.19445	0.1907	0.193679	0.8674	-0.00322685	ns	FALSE
Ghana	GIMAP8	Died_vs_Survived	51	107	4.10556	4.22888	0.196873	0.186514	0.000312752	-0.0426944	***	FALSE
Cambodia	GLUD1	Died_vs_Survived	21	146	3.79427	3.87427	0.226229	0.175031	0.13328	-0.0301026	ns	FALSE
Duke	GLUD1	Died_vs_Survived	13	156	3.8347	3.8715	0.106265	0.174592	0.274069	-0.0137804	ns	FALSE
Ghana	GLUD1	Died_vs_Survived	51	107	3.80368	3.90688	0.196245	0.155189	0.00145595	-0.0386232	**	FALSE
Cambodia	GNAQ	Died_vs_Survived	21	146	5.72918	5.54951	0.290715	0.270318	0.0130528	0.0459685	*	FALSE
Duke	GNAQ	Died_vs_Survived	13	156	5.68536	5.56832	0.201785	0.277872	0.0697089	0.0300093	ns	FALSE
Ghana	GNAQ	Died_vs_Survived	51	107	5.63586	5.54228	0.266171	0.269494	0.0422227	0.0241553	*	FALSE
Cambodia	GNG2	Died_vs_Survived	21	146	4.52853	4.43162	0.253516	0.252381	0.113297	0.0312069	ns	FALSE
Duke	GNG2	Died_vs_Survived	13	156	4.57199	4.39647	0.38491	0.264796	0.130874	0.0564789	ns	FALSE
Ghana	GNG2	Died_vs_Survived	51	107	4.51408	4.39402	0.231997	0.272343	0.00487524	0.0388914	**	FALSE
Cambodia	GNLY	Died_vs_Survived	21	146	3.89678	4.201	0.661095	0.465179	0.0532945	-0.108453	ns	FALSE
Duke	GNLY	Died_vs_Survived	13	156	4.08128	4.13978	0.374562	0.514407	0.607799	-0.0205322	ns	FALSE
Ghana	GNLY	Died_vs_Survived	51	107	3.97642	4.23331	0.477878	0.450039	0.0017724	-0.090317	**	FALSE
Cambodia	GOPC	Died_vs_Survived	21	146	3.54495	3.60012	0.218734	0.175995	0.279979	-0.0222787	ns	FALSE
Duke	GOPC	Died_vs_Survived	13	156	3.49247	3.61076	0.172813	0.177464	0.0327119	-0.0480542	*	FALSE
Ghana	GOPC	Died_vs_Survived	51	107	3.55504	3.62724	0.196899	0.16519	0.0260056	-0.0290056	*	FALSE
Cambodia	GPBP1L1	Died_vs_Survived	21	146	3.86436	3.81291	0.129185	0.110684	0.0952297	0.0193364	ns	FALSE
Duke	GPBP1L1	Died_vs_Survived	13	156	3.84782	3.81674	0.0800794	0.117532	0.215188	0.0117005	ns	FALSE
Ghana	GPBP1L1	Died_vs_Survived	51	107	3.85079	3.80561	0.132923	0.109263	0.0377744	0.0170256	*	FALSE
Cambodia	GPR160	Died_vs_Survived	21	146	4.3885	4.19662	0.292899	0.253155	0.00867975	0.0644987	**	FALSE
Duke	GPR160	Died_vs_Survived	13	156	4.35579	4.20821	0.225985	0.27128	0.0418167	0.0497286	*	FALSE
Ghana	GPR160	Died_vs_Survived	51	107	4.26482	4.19594	0.26234	0.2897	0.138856	0.0234903	ns	FALSE
Cambodia	GPR65	Died_vs_Survived	21	146	4.45538	4.45379	0.319545	0.225609	0.982574	0.000516234	ns	FALSE
Duke	GPR65	Died_vs_Survived	13	156	4.28725	4.47384	0.266802	0.234544	0.028826	-0.0614593	*	FALSE
Ghana	GPR65	Died_vs_Survived	51	107	4.3705	4.48421	0.215124	0.229904	0.00301282	-0.0370543	**	FALSE
Cambodia	GRK6	Died_vs_Survived	21	146	4.317	4.27486	0.201824	0.169844	0.370973	0.0141525	ns	FALSE
Duke	GRK6	Died_vs_Survived	13	156	4.37595	4.27547	0.187249	0.166177	0.082523	0.0335107	ns	FALSE
Ghana	GRK6	Died_vs_Survived	51	107	4.32729	4.25924	0.171539	0.170351	0.0214888	0.0228697	*	FALSE
Cambodia	GSTK1	Died_vs_Survived	21	146	3.92215	3.9452	0.211759	0.175152	0.638385	-0.0084541	ns	FALSE
Duke	GSTK1	Died_vs_Survived	13	156	3.86387	3.94954	0.165582	0.183041	0.0964212	-0.0316394	ns	FALSE
Ghana	GSTK1	Died_vs_Survived	51	107	3.8637	3.95613	0.163492	0.17095	0.0014492	-0.0341046	**	FALSE
Cambodia	GSTP1	Died_vs_Survived	21	146	3.70633	3.85686	0.273633	0.226597	0.0241975	-0.0574358	*	FALSE
Duke	GSTP1	Died_vs_Survived	13	156	3.85504	3.83572	0.174517	0.242992	0.715893	0.00724934	ns	FALSE
Ghana	GSTP1	Died_vs_Survived	51	107	3.76369	3.87587	0.249272	0.213134	0.00691677	-0.0423694	**	FALSE
Cambodia	GTF2H1	Died_vs_Survived	21	146	2.95901	3.01311	0.196525	0.114345	0.231055	-0.0261362	ns	FALSE
Duke	GTF2H1	Died_vs_Survived	13	156	2.93497	3.01376	0.110134	0.108899	0.026417	-0.0382202	*	FALSE
Ghana	GTF2H1	Died_vs_Survived	51	107	2.9741	3.02212	0.124984	0.107695	0.0206285	-0.0231068	*	FALSE
Cambodia	GYG1	Died_vs_Survived	21	146	5.34004	5.12027	0.466138	0.386642	0.0502407	0.0606315	ns	FALSE
Duke	GYG1	Died_vs_Survived	13	156	5.17897	5.14029	0.260752	0.423833	0.634201	0.0108139	ns	FALSE
Ghana	GYG1	Died_vs_Survived	51	107	5.24294	5.10749	0.362845	0.437694	0.0427525	0.0377606	*	FALSE
Cambodia	GZMA	Died_vs_Survived	21	146	4.20411	4.45934	0.597255	0.504547	0.0743273	-0.085028	ns	FALSE
Duke	GZMA	Died_vs_Survived	13	156	4.19655	4.41654	0.568215	0.484315	0.197514	-0.0737131	ns	FALSE
Ghana	GZMA	Died_vs_Survived	51	107	4.28953	4.47364	0.477154	0.486351	0.0264058	-0.0606301	*	FALSE
Cambodia	GZMH	Died_vs_Survived	21	146	4.79288	4.99817	0.616105	0.478211	0.156178	-0.060507	ns	FALSE
Duke	GZMH	Died_vs_Survived	13	156	4.76218	4.93388	0.542227	0.470857	0.287362	-0.0511011	ns	FALSE
Ghana	GZMH	Died_vs_Survived	51	107	4.78245	5.02853	0.456638	0.437273	0.00181111	-0.0723853	**	FALSE
Cambodia	GZMK	Died_vs_Survived	21	146	3.82438	4.08873	0.686237	0.502079	0.10231	-0.0964299	ns	FALSE
Duke	GZMK	Died_vs_Survived	13	156	3.78173	4.06404	0.551417	0.507318	0.0964938	-0.103866	ns	FALSE
Ghana	GZMK	Died_vs_Survived	51	107	3.9284	4.1077	0.482291	0.500797	0.0332897	-0.064391	*	FALSE
Cambodia	GZMM	Died_vs_Survived	21	146	3.45926	3.79902	0.486617	0.382868	0.00535123	-0.135166	**	FALSE
Duke	GZMM	Died_vs_Survived	13	156	3.51423	3.7544	0.48629	0.396909	0.106045	-0.0953732	ns	FALSE
Ghana	GZMM	Died_vs_Survived	51	107	3.59173	3.81435	0.407104	0.381009	0.0014619	-0.0867603	**	FALSE
Cambodia	HERC6	Died_vs_Survived	21	146	5.42927	5.5439	0.515943	0.57326	0.35626	-0.0301428	ns	FALSE
Duke	HERC6	Died_vs_Survived	13	156	5.11957	5.51275	0.322398	0.584156	0.000943389	-0.106749	***	FALSE
Ghana	HERC6	Died_vs_Survived	51	107	5.35643	5.54017	0.530065	0.590153	0.052243	-0.0486579	ns	FALSE
Cambodia	HIPK1	Died_vs_Survived	21	146	4.98196	5.00009	0.293321	0.272535	0.791538	-0.00524039	ns	FALSE
Duke	HIPK1	Died_vs_Survived	13	156	5.12898	4.9882	0.24685	0.277324	0.0698163	0.0401532	ns	FALSE
Ghana	HIPK1	Died_vs_Survived	51	107	5.11013	4.94463	0.270815	0.264646	0.000475322	0.0474954	***	FALSE
Cambodia	HMGB2	Died_vs_Survived	21	146	4.86702	4.70165	0.311731	0.271427	0.0296895	0.0498721	*	FALSE
Duke	HMGB2	Died_vs_Survived	13	156	4.90719	4.71247	0.345621	0.281252	0.0689886	0.0584152	ns	FALSE
Ghana	HMGB2	Died_vs_Survived	51	107	4.83065	4.6843	0.275171	0.278407	0.00241258	0.0443836	**	FALSE
Cambodia	HNRNPF	Died_vs_Survived	21	146	4.16679	4.22323	0.235155	0.174413	0.300495	-0.0194134	ns	FALSE
Duke	HNRNPF	Died_vs_Survived	13	156	4.16775	4.21425	0.14026	0.178387	0.278912	-0.0160094	ns	FALSE
Ghana	HNRNPF	Died_vs_Survived	51	107	4.16653	4.2568	0.162781	0.17094	0.00179236	-0.0309216	**	FALSE
Cambodia	HSD17B10	Died_vs_Survived	21	146	3.18816	3.26869	0.266623	0.234544	0.201284	-0.0359884	ns	FALSE
Duke	HSD17B10	Died_vs_Survived	13	156	3.26709	3.25178	0.275917	0.235582	0.848877	0.00677637	ns	FALSE
Ghana	HSD17B10	Died_vs_Survived	51	107	3.17771	3.31239	0.227547	0.205243	0.000542013	-0.0598833	***	FALSE
Cambodia	HSPA9	Died_vs_Survived	21	146	3.7079	3.80304	0.227961	0.200978	0.0818584	-0.0365536	ns	FALSE
Duke	HSPA9	Died_vs_Survived	13	156	3.73316	3.78499	0.157408	0.205008	0.283303	-0.0198912	ns	FALSE
Ghana	HSPA9	Died_vs_Survived	51	107	3.73927	3.83204	0.197305	0.190661	0.00630341	-0.0353573	**	FALSE
Cambodia	HVCN1	Died_vs_Survived	21	146	3.33666	3.44452	0.251759	0.223239	0.0746886	-0.0458983	ns	FALSE
Duke	HVCN1	Died_vs_Survived	13	156	3.40575	3.42752	0.203432	0.238947	0.719895	-0.00919412	ns	FALSE
Ghana	HVCN1	Died_vs_Survived	51	107	3.32126	3.44354	0.257613	0.204097	0.00387303	-0.0521602	**	FALSE
Cambodia	IAH1	Died_vs_Survived	21	146	3.41882	3.36897	0.117456	0.119709	0.0810297	0.0211937	ns	FALSE
Duke	IAH1	Died_vs_Survived	13	156	3.48211	3.3607	0.162835	0.11511	0.0206101	0.0511996	*	FALSE
Ghana	IAH1	Died_vs_Survived	51	107	3.41786	3.34723	0.14202	0.101107	0.00209524	0.0301235	**	FALSE
Cambodia	ICAM2	Died_vs_Survived	21	146	3.24002	3.37091	0.232517	0.203069	0.0218214	-0.0571345	*	FALSE
Duke	ICAM2	Died_vs_Survived	13	156	3.29259	3.34902	0.257238	0.208099	0.454615	-0.0245148	ns	FALSE
Ghana	ICAM2	Died_vs_Survived	51	107	3.28406	3.38997	0.200312	0.192958	0.00222236	-0.0457921	**	FALSE
Cambodia	IDH3B	Died_vs_Survived	21	146	2.92444	3.00514	0.203914	0.153634	0.0943226	-0.0392733	ns	FALSE
Duke	IDH3B	Died_vs_Survived	13	156	3.01876	2.98966	0.177006	0.165199	0.576235	0.0139768	ns	FALSE
Ghana	IDH3B	Died_vs_Survived	51	107	2.93205	3.03458	0.16039	0.161541	0.000299629	-0.0495875	***	FALSE
Cambodia	IFI35	Died_vs_Survived	21	146	4.49106	4.5078	0.448009	0.407322	0.872694	-0.005368	ns	FALSE
Duke	IFI35	Died_vs_Survived	13	156	4.25548	4.49693	0.338524	0.433481	0.0286804	-0.0796183	*	FALSE
Ghana	IFI35	Died_vs_Survived	51	107	4.33502	4.54748	0.398963	0.410151	0.00249724	-0.0690307	**	FALSE
Cambodia	IFIT1	Died_vs_Survived	21	146	5.7595	5.87905	0.567926	0.57367	0.375917	-0.0296378	ns	FALSE
Duke	IFIT1	Died_vs_Survived	13	156	5.53721	5.87051	0.508208	0.569931	0.0403163	-0.0843277	*	FALSE
Ghana	IFIT1	Died_vs_Survived	51	107	5.69752	5.90002	0.583274	0.569136	0.0424565	-0.0503865	*	FALSE
Cambodia	IFIT2	Died_vs_Survived	21	146	6.15185	6.27683	0.59237	0.6255	0.37741	-0.0290158	ns	FALSE
Duke	IFIT2	Died_vs_Survived	13	156	5.90447	6.26338	0.392548	0.630023	0.00796304	-0.0851335	**	FALSE
Ghana	IFIT2	Died_vs_Survived	51	107	5.99656	6.33616	0.672246	0.590197	0.00272014	-0.0794728	**	FALSE
Cambodia	IL10RA	Died_vs_Survived	21	146	3.81459	3.87976	0.125183	0.149844	0.0381756	-0.0244388	*	FALSE
Duke	IL10RA	Died_vs_Survived	13	156	3.79902	3.87021	0.121812	0.142355	0.0645304	-0.026782	ns	FALSE
Ghana	IL10RA	Died_vs_Survived	51	107	3.83281	3.88293	0.141864	0.147927	0.0431812	-0.0187411	*	FALSE
Cambodia	IL18R1	Died_vs_Survived	21	146	5.74676	5.51754	0.491711	0.432864	0.0536787	0.0587234	ns	FALSE
Duke	IL18R1	Died_vs_Survived	13	156	5.69683	5.5389	0.380201	0.461699	0.177802	0.0405611	ns	FALSE
Ghana	IL18R1	Died_vs_Survived	51	107	5.69149	5.49569	0.423418	0.424201	0.00780472	0.0505042	**	FALSE
Cambodia	IL1R2	Died_vs_Survived	21	146	6.31114	5.9721	0.524022	0.544352	0.0103684	0.079662	*	TRUE
Duke	IL1R2	Died_vs_Survived	13	156	6.28844	5.991	0.310061	0.573818	0.00638699	0.0699054	**	TRUE
Ghana	IL1R2	Died_vs_Survived	51	107	6.23417	5.90967	0.573268	0.50074	0.000832232	0.0771212	***	TRUE
Cambodia	IL27RA	Died_vs_Survived	21	146	3.14513	3.34965	0.326184	0.201434	0.0104259	-0.0908889	*	FALSE
Duke	IL27RA	Died_vs_Survived	13	156	3.31382	3.3214	0.119934	0.226829	0.843352	-0.00329908	ns	FALSE
Ghana	IL27RA	Died_vs_Survived	51	107	3.27125	3.35332	0.242613	0.200711	0.0389383	-0.0357492	*	FALSE
Cambodia	IL7R	Died_vs_Survived	21	146	4.46995	4.80393	0.601025	0.384095	0.0213553	-0.103957	*	FALSE
Duke	IL7R	Died_vs_Survived	13	156	4.4966	4.79241	0.447744	0.457383	0.0382347	-0.0919178	*	FALSE
Ghana	IL7R	Died_vs_Survived	51	107	4.70765	4.80293	0.471105	0.394366	0.21456	-0.0289077	ns	FALSE
Cambodia	IQGAP2	Died_vs_Survived	21	146	4.94771	4.86924	0.171737	0.199381	0.0654233	0.0230669	ns	FALSE
Duke	IQGAP2	Died_vs_Survived	13	156	5.01934	4.85514	0.240467	0.208387	0.0320961	0.0479848	*	FALSE
Ghana	IQGAP2	Died_vs_Survived	51	107	4.92222	4.83407	0.186915	0.197143	0.00759948	0.0260726	**	FALSE
Cambodia	IRF8	Died_vs_Survived	21	146	3.64849	3.82236	0.296584	0.214612	0.0163116	-0.0671641	*	FALSE
Duke	IRF8	Died_vs_Survived	13	156	3.82652	3.80385	0.0887357	0.248377	0.478952	0.00857229	ns	FALSE
Ghana	IRF8	Died_vs_Survived	51	107	3.73533	3.84219	0.254383	0.222472	0.0119203	-0.0406926	*	FALSE
Cambodia	IRS2	Died_vs_Survived	21	146	5.1716	5.02571	0.349354	0.391197	0.089205	0.0412809	ns	FALSE
Duke	IRS2	Died_vs_Survived	13	156	5.23661	5.02807	0.308851	0.390416	0.0367454	0.0586287	*	FALSE
Ghana	IRS2	Died_vs_Survived	51	107	5.17621	4.96061	0.40089	0.346144	0.00140843	0.0613804	**	FALSE
Cambodia	ITGA4	Died_vs_Survived	21	146	4.75622	4.91404	0.333035	0.237048	0.047233	-0.0470927	*	TRUE
Duke	ITGA4	Died_vs_Survived	13	156	4.74142	4.90427	0.246593	0.258168	0.0385028	-0.0487196	*	TRUE
Ghana	ITGA4	Died_vs_Survived	51	107	4.80806	4.93145	0.250276	0.251713	0.00470501	-0.036558	**	TRUE
Cambodia	ITGA6	Died_vs_Survived	21	146	3.64177	3.69731	0.225136	0.19475	0.29324	-0.0218349	ns	FALSE
Duke	ITGA6	Died_vs_Survived	13	156	3.57186	3.70572	0.1782	0.189059	0.0210782	-0.0530792	*	FALSE
Ghana	ITGA6	Died_vs_Survived	51	107	3.65031	3.71286	0.211834	0.200087	0.0805913	-0.0245127	ns	FALSE
Cambodia	ITGAM	Died_vs_Survived	21	146	5.23751	5.07188	0.335417	0.298437	0.0420237	0.0463624	*	TRUE
Duke	ITGAM	Died_vs_Survived	13	156	5.26858	5.05406	0.184094	0.311639	0.00134992	0.0599705	**	TRUE
Ghana	ITGAM	Died_vs_Survived	51	107	5.16845	5.04111	0.315976	0.325925	0.0210141	0.0359896	*	TRUE
Cambodia	ITK	Died_vs_Survived	21	146	4.14517	4.41187	0.46718	0.291177	0.0183117	-0.0899594	*	TRUE
Duke	ITK	Died_vs_Survived	13	156	4.17073	4.37557	0.28472	0.352351	0.02721	-0.0691693	*	TRUE
Ghana	ITK	Died_vs_Survived	51	107	4.29453	4.41097	0.325735	0.309841	0.0354448	-0.0385975	*	TRUE
Cambodia	ITM2A	Died_vs_Survived	21	146	3.76308	3.93447	0.425219	0.31358	0.0883544	-0.064257	ns	FALSE
Duke	ITM2A	Died_vs_Survived	13	156	3.7036	3.91442	0.396285	0.329403	0.084172	-0.0798702	ns	FALSE
Ghana	ITM2A	Died_vs_Survived	51	107	3.83554	3.95058	0.333648	0.318426	0.0425239	-0.0426359	*	FALSE
Cambodia	ITPKC	Died_vs_Survived	21	146	4.06504	3.95342	0.406686	0.305708	0.238557	0.0401676	ns	FALSE
Duke	ITPKC	Died_vs_Survived	13	156	4.09581	3.95415	0.264496	0.351399	0.0905275	0.050782	ns	FALSE
Ghana	ITPKC	Died_vs_Survived	51	107	4.05579	3.92259	0.348673	0.313407	0.0227118	0.0481793	*	FALSE
Cambodia	IVNS1ABP	Died_vs_Survived	21	146	5.18654	5.08514	0.258392	0.221673	0.0999429	0.0284835	ns	FALSE
Duke	IVNS1ABP	Died_vs_Survived	13	156	5.18171	5.09374	0.124149	0.221303	0.0348561	0.0247027	*	FALSE
Ghana	IVNS1ABP	Died_vs_Survived	51	107	5.15756	5.08313	0.185424	0.24674	0.0367219	0.0209723	*	FALSE
Cambodia	JDP2	Died_vs_Survived	21	146	4.21728	4.10481	0.269298	0.284411	0.0869642	0.0389974	ns	FALSE
Duke	JDP2	Died_vs_Survived	13	156	4.30699	4.10836	0.223743	0.2956	0.00877705	0.0681178	**	FALSE
Ghana	JDP2	Died_vs_Survived	51	107	4.2274	4.05875	0.300405	0.244583	0.000764999	0.0587336	***	FALSE
Cambodia	KCNE1	Died_vs_Survived	21	146	5.0695	4.79625	0.38579	0.363099	0.00521244	0.0799359	**	FALSE
Duke	KCNE1	Died_vs_Survived	13	156	4.92412	4.81358	0.287443	0.391883	0.215346	0.0327546	ns	FALSE
Ghana	KCNE1	Died_vs_Survived	51	107	4.9435	4.76876	0.3502	0.389238	0.00559497	0.0519201	**	FALSE
Cambodia	KDM3B	Died_vs_Survived	21	146	4.49316	4.43131	0.249956	0.192684	0.287437	0.0199977	ns	FALSE
Duke	KDM3B	Died_vs_Survived	13	156	4.52666	4.42334	0.167954	0.198719	0.0532205	0.033311	ns	FALSE
Ghana	KDM3B	Died_vs_Survived	51	107	4.48563	4.40276	0.222161	0.193025	0.0247812	0.0269017	*	FALSE
Cambodia	KLF12	Died_vs_Survived	21	146	3.88247	4.14487	0.39397	0.292045	0.0073285	-0.0943513	**	TRUE
Duke	KLF12	Died_vs_Survived	13	156	3.88523	4.12053	0.322387	0.338959	0.0242882	-0.0848288	*	TRUE
Ghana	KLF12	Died_vs_Survived	51	107	4.02097	4.15656	0.304576	0.320348	0.0115216	-0.0478456	*	TRUE
Cambodia	KLF7	Died_vs_Survived	21	146	5.12792	4.99212	0.381192	0.287805	0.129964	0.0387215	ns	FALSE
Duke	KLF7	Died_vs_Survived	13	156	5.17943	4.98531	0.240859	0.29462	0.0150735	0.0551101	*	FALSE
Ghana	KLF7	Died_vs_Survived	51	107	5.04487	4.97247	0.288434	0.317802	0.156571	0.0208538	ns	FALSE
Cambodia	KLF9	Died_vs_Survived	21	146	4.33276	4.28765	0.288667	0.266807	0.505337	0.0150989	ns	FALSE
Duke	KLF9	Died_vs_Survived	13	156	4.40044	4.29259	0.2746	0.289305	0.196475	0.0357994	ns	FALSE
Ghana	KLF9	Died_vs_Survived	51	107	4.40517	4.25283	0.363621	0.214371	0.00722054	0.0507747	**	FALSE
Cambodia	KLHL8	Died_vs_Survived	21	146	4.54307	4.42624	0.238505	0.284965	0.0500974	0.0375862	ns	FALSE
Duke	KLHL8	Died_vs_Survived	13	156	4.59428	4.4391	0.37349	0.283604	0.166829	0.0495706	ns	FALSE
Ghana	KLHL8	Died_vs_Survived	51	107	4.53139	4.41093	0.279287	0.266117	0.0116367	0.0388684	*	FALSE
Cambodia	KMT5B	Died_vs_Survived	21	146	3.82485	3.76124	0.211585	0.156624	0.197562	0.0241961	ns	FALSE
Duke	KMT5B	Died_vs_Survived	13	156	3.87005	3.7712	0.117256	0.164992	0.0122816	0.0373283	*	FALSE
Ghana	KMT5B	Died_vs_Survived	51	107	3.80816	3.76453	0.160692	0.164375	0.11633	0.0166262	ns	FALSE
Cambodia	LAP3	Died_vs_Survived	21	146	5.17438	5.30619	0.610691	0.497485	0.354067	-0.0362913	ns	FALSE
Duke	LAP3	Died_vs_Survived	13	156	5.10226	5.27528	0.351703	0.532459	0.122521	-0.0481109	ns	FALSE
Ghana	LAP3	Died_vs_Survived	51	107	5.11608	5.35371	0.500863	0.498579	0.00629106	-0.0655009	**	FALSE
Cambodia	LARS	Died_vs_Survived	21	146	3.48824	3.61215	0.224929	0.180044	0.023741	-0.0503607	*	FALSE
Duke	LARS	Died_vs_Survived	13	156	3.55967	3.5917	0.106246	0.200241	0.351045	-0.0129239	ns	FALSE
Ghana	LARS	Died_vs_Survived	51	107	3.54968	3.63243	0.195984	0.180959	0.0126753	-0.0332467	*	FALSE
Cambodia	LCK	Died_vs_Survived	21	146	4.12981	4.40342	0.498809	0.354758	0.0234699	-0.0925487	*	FALSE
Duke	LCK	Died_vs_Survived	13	156	4.18281	4.36156	0.422958	0.374331	0.162595	-0.0603733	ns	FALSE
Ghana	LCK	Died_vs_Survived	51	107	4.24327	4.42454	0.362778	0.350252	0.00377555	-0.060351	**	FALSE
Cambodia	LDHB	Died_vs_Survived	21	146	4.12228	4.32	0.424203	0.344729	0.0523975	-0.0675894	ns	FALSE
Duke	LDHB	Died_vs_Survived	13	156	4.19103	4.29525	0.363385	0.353067	0.336363	-0.0354374	ns	FALSE
Ghana	LDHB	Died_vs_Survived	51	107	4.20854	4.34145	0.348341	0.340723	0.0261827	-0.0448585	*	FALSE
Cambodia	LEF1	Died_vs_Survived	21	146	4.37971	4.69636	0.555021	0.411143	0.0191675	-0.100707	*	FALSE
Duke	LEF1	Died_vs_Survived	13	156	4.47991	4.66756	0.381747	0.501537	0.117357	-0.0592	ns	FALSE
Ghana	LEF1	Died_vs_Survived	51	107	4.56524	4.70563	0.466713	0.419726	0.0713227	-0.0436976	ns	FALSE
Cambodia	LEPROTL1	Died_vs_Survived	21	146	3.64308	3.68062	0.163257	0.151235	0.329525	-0.0147924	ns	FALSE
Duke	LEPROTL1	Died_vs_Survived	13	156	3.64649	3.68289	0.197518	0.159081	0.528467	-0.0143309	ns	FALSE
Ghana	LEPROTL1	Died_vs_Survived	51	107	3.62675	3.70209	0.140497	0.166518	0.00369679	-0.0296603	**	FALSE
Cambodia	LIN7C	Died_vs_Survived	21	146	3.78516	3.80987	0.244794	0.192572	0.661603	-0.00938723	ns	FALSE
Duke	LIN7C	Died_vs_Survived	13	156	3.67557	3.82921	0.244997	0.181319	0.0453748	-0.0590794	*	FALSE
Ghana	LIN7C	Died_vs_Survived	51	107	3.75332	3.85794	0.210126	0.180201	0.00295135	-0.0396665	**	FALSE
Cambodia	LIPA	Died_vs_Survived	21	146	5.33181	5.46967	0.457976	0.444284	0.206987	-0.0368261	ns	FALSE
Duke	LIPA	Died_vs_Survived	13	156	5.18799	5.45087	0.298507	0.459422	0.00985966	-0.0713096	**	FALSE
Ghana	LIPA	Died_vs_Survived	51	107	5.26336	5.5098	0.437016	0.442585	0.00134	-0.0660175	**	FALSE
Cambodia	LRBA	Died_vs_Survived	21	146	4.23367	4.35735	0.229151	0.201953	0.0273269	-0.0415447	*	FALSE
Duke	LRBA	Died_vs_Survived	13	156	4.23904	4.33951	0.180365	0.214883	0.0769569	-0.0337937	ns	FALSE
Ghana	LRBA	Died_vs_Survived	51	107	4.29665	4.36398	0.2039	0.210481	0.0576488	-0.0224295	ns	FALSE
Cambodia	LRRFIP1	Died_vs_Survived	21	146	5.02652	4.9387	0.191809	0.185561	0.0597244	0.0254305	ns	FALSE
Duke	LRRFIP1	Died_vs_Survived	13	156	5.05524	4.93348	0.189076	0.193481	0.0426758	0.0351723	*	FALSE
Ghana	LRRFIP1	Died_vs_Survived	51	107	4.98328	4.91453	0.212186	0.175367	0.0476826	0.0200421	*	FALSE
Cambodia	LTF	Died_vs_Survived	21	146	5.23325	5.09682	0.606213	0.530212	0.337164	0.0381103	ns	FALSE
Duke	LTF	Died_vs_Survived	13	156	5.36241	5.07696	0.580787	0.519883	0.108809	0.0789159	ns	FALSE
Ghana	LTF	Died_vs_Survived	51	107	5.28206	5.04588	0.569209	0.518177	0.0138912	0.0659946	*	FALSE
Cambodia	LYSMD2	Died_vs_Survived	21	146	3.95146	4.07156	0.390834	0.343539	0.193758	-0.0431982	ns	FALSE
Duke	LYSMD2	Died_vs_Survived	13	156	3.98845	4.05358	0.192392	0.363616	0.296679	-0.023368	ns	FALSE
Ghana	LYSMD2	Died_vs_Survived	51	107	3.92885	4.079	0.371103	0.347149	0.0171444	-0.054108	*	FALSE
Cambodia	MAN1A1	Died_vs_Survived	21	146	5.19824	5.09284	0.206463	0.207228	0.0379347	0.0295524	*	FALSE
Duke	MAN1A1	Died_vs_Survived	13	156	5.14572	5.10023	0.156138	0.213479	0.343017	0.0128118	ns	FALSE
Ghana	MAN1A1	Died_vs_Survived	51	107	5.16528	5.0782	0.223622	0.197584	0.0197594	0.0245292	*	FALSE
Cambodia	MAN2A2	Died_vs_Survived	21	146	4.69476	4.64166	0.255496	0.277083	0.386127	0.0164107	ns	FALSE
Duke	MAN2A2	Died_vs_Survived	13	156	4.85969	4.64255	0.288247	0.269705	0.0202699	0.0659481	*	FALSE
Ghana	MAN2A2	Died_vs_Survived	51	107	4.77259	4.60105	0.26515	0.252412	0.000207026	0.052808	***	FALSE
Cambodia	MANBA	Died_vs_Survived	21	146	4.3667	4.31306	0.18474	0.188402	0.225492	0.0178338	ns	FALSE
Duke	MANBA	Died_vs_Survived	13	156	4.41427	4.30968	0.155468	0.184399	0.0366225	0.0345953	*	FALSE
Ghana	MANBA	Died_vs_Survived	51	107	4.36235	4.28832	0.193739	0.165057	0.0209569	0.0246931	*	FALSE
Cambodia	MAP3K7CL	Died_vs_Survived	21	146	3.92833	4.14033	0.266978	0.325064	0.00252463	-0.0758307	**	FALSE
Duke	MAP3K7CL	Died_vs_Survived	13	156	3.99065	4.13665	0.35119	0.356409	0.172058	-0.0518401	ns	FALSE
Ghana	MAP3K7CL	Died_vs_Survived	51	107	4.02275	4.19772	0.382596	0.33431	0.00634858	-0.0614254	**	FALSE
Cambodia	MAPK14	Died_vs_Survived	21	146	5.84745	5.69653	0.332219	0.30997	0.0608024	0.0377243	ns	FALSE
Duke	MAPK14	Died_vs_Survived	13	156	5.74904	5.71464	0.237327	0.324554	0.633537	0.008657	ns	FALSE
Ghana	MAPK14	Died_vs_Survived	51	107	5.78725	5.68173	0.27104	0.333616	0.0362044	0.0265473	*	FALSE
Cambodia	MAPKAP1	Died_vs_Survived	21	146	3.31928	3.34183	0.123079	0.0901424	0.426774	-0.00976766	ns	FALSE
Duke	MAPKAP1	Died_vs_Survived	13	156	3.30268	3.33741	0.072536	0.0978656	0.127482	-0.0150876	ns	FALSE
Ghana	MAPKAP1	Died_vs_Survived	51	107	3.29227	3.35819	0.0959298	0.0898188	8.18128e-05	-0.0286011	***	FALSE
Cambodia	MAPKAPK2	Died_vs_Survived	21	146	4.21385	4.15115	0.270305	0.24848	0.325101	0.0216273	ns	FALSE
Duke	MAPKAPK2	Died_vs_Survived	13	156	4.30547	4.13535	0.222032	0.251533	0.0193458	0.0581615	*	FALSE
Ghana	MAPKAPK2	Died_vs_Survived	51	107	4.22444	4.11194	0.255078	0.246205	0.0102009	0.0389416	*	FALSE
Cambodia	MAPRE2	Died_vs_Survived	21	146	3.48192	3.54454	0.206757	0.152628	0.194319	-0.0257154	ns	FALSE
Duke	MAPRE2	Died_vs_Survived	13	156	3.44411	3.53383	0.230113	0.160338	0.191421	-0.0371017	ns	FALSE
Ghana	MAPRE2	Died_vs_Survived	51	107	3.48712	3.54832	0.169468	0.171128	0.0368611	-0.0251025	*	FALSE
Cambodia	MARK2	Died_vs_Survived	21	146	4.29944	4.21523	0.254674	0.226153	0.163551	0.0285351	ns	FALSE
Duke	MARK2	Died_vs_Survived	13	156	4.29675	4.19092	0.268755	0.224748	0.190068	0.0359795	ns	FALSE
Ghana	MARK2	Died_vs_Survived	51	107	4.26115	4.16868	0.252027	0.238849	0.0308136	0.0316511	*	FALSE
Cambodia	MATR3	Died_vs_Survived	21	146	4.09286	4.17622	0.208695	0.169456	0.0930469	-0.0290874	ns	FALSE
Duke	MATR3	Died_vs_Survived	13	156	4.06828	4.17868	0.173373	0.159525	0.0438585	-0.0386265	*	FALSE
Ghana	MATR3	Died_vs_Survived	51	107	4.13595	4.1998	0.184578	0.164983	0.038346	-0.0221015	*	FALSE
Cambodia	MBOAT1	Died_vs_Survived	21	146	4.60479	4.49612	0.195174	0.183665	0.0238853	0.0344552	*	FALSE
Duke	MBOAT1	Died_vs_Survived	13	156	4.58047	4.49973	0.170505	0.189865	0.125476	0.0256561	ns	FALSE
Ghana	MBOAT1	Died_vs_Survived	51	107	4.55282	4.47801	0.177823	0.191378	0.0176155	0.0239024	*	FALSE
Cambodia	MDFIC	Died_vs_Survived	21	146	3.99432	4.20476	0.389131	0.221564	0.0241463	-0.0740735	*	TRUE
Duke	MDFIC	Died_vs_Survived	13	156	4.04426	4.19458	0.191602	0.271663	0.0184336	-0.052649	*	TRUE
Ghana	MDFIC	Died_vs_Survived	51	107	4.08472	4.22591	0.241206	0.259025	0.00109405	-0.0490255	**	TRUE
Cambodia	MDM2	Died_vs_Survived	21	146	4.61694	4.54456	0.220399	0.223561	0.171871	0.0227955	ns	FALSE
Duke	MDM2	Died_vs_Survived	13	156	4.69264	4.54924	0.250061	0.233462	0.0660171	0.0447726	ns	FALSE
Ghana	MDM2	Died_vs_Survived	51	107	4.61335	4.5218	0.203925	0.201618	0.00944686	0.0289167	**	FALSE
Cambodia	MED13L	Died_vs_Survived	21	146	4.7602	4.72416	0.18664	0.157036	0.407519	0.010963	ns	FALSE
Duke	MED13L	Died_vs_Survived	13	156	4.82855	4.72432	0.156357	0.161111	0.0368392	0.0314828	*	FALSE
Ghana	MED13L	Died_vs_Survived	51	107	4.7803	4.70298	0.164512	0.154042	0.00588983	0.023527	**	FALSE
Cambodia	MEF2C	Died_vs_Survived	21	146	4.12166	4.34384	0.309611	0.268552	0.00454096	-0.0757452	**	FALSE
Duke	MEF2C	Died_vs_Survived	13	156	4.29498	4.32528	0.304096	0.302468	0.735007	-0.010141	ns	FALSE
Ghana	MEF2C	Died_vs_Survived	51	107	4.2455	4.35052	0.302767	0.265689	0.0369547	-0.0352513	*	FALSE
Cambodia	MEGF9	Died_vs_Survived	21	146	5.56261	5.40477	0.247942	0.296405	0.012703	0.0415299	*	FALSE
Duke	MEGF9	Died_vs_Survived	13	156	5.55025	5.4105	0.262542	0.314766	0.0897365	0.0367915	ns	FALSE
Ghana	MEGF9	Died_vs_Survived	51	107	5.48828	5.3776	0.312569	0.281924	0.0345167	0.0293917	*	FALSE
Cambodia	MEX3C	Died_vs_Survived	21	146	3.82048	3.91316	0.225356	0.200401	0.086377	-0.0345809	ns	FALSE
Duke	MEX3C	Died_vs_Survived	13	156	3.76282	3.91197	0.220863	0.188911	0.0336715	-0.0560815	*	FALSE
Ghana	MEX3C	Died_vs_Survived	51	107	3.84013	3.93407	0.208649	0.183897	0.00729567	-0.034868	**	FALSE
Cambodia	MFN2	Died_vs_Survived	21	146	4.73716	4.65578	0.247855	0.232508	0.168474	0.0250009	ns	FALSE
Duke	MFN2	Died_vs_Survived	13	156	4.81931	4.65067	0.300347	0.237007	0.0695803	0.0513876	ns	FALSE
Ghana	MFN2	Died_vs_Survived	51	107	4.71754	4.66749	0.223537	0.242181	0.203153	0.0153892	ns	FALSE
Cambodia	MFSD14C	Died_vs_Survived	21	146	3.76818	3.68607	0.133492	0.175126	0.0169819	0.031784	*	FALSE
Duke	MFSD14C	Died_vs_Survived	13	156	3.73389	3.68412	0.26272	0.172572	0.513984	0.0193613	ns	FALSE
Ghana	MFSD14C	Died_vs_Survived	51	107	3.73949	3.66324	0.163949	0.175098	0.00871559	0.029722	**	FALSE
Cambodia	MGAT2	Died_vs_Survived	21	146	3.63897	3.70854	0.198177	0.183516	0.141525	-0.0273202	ns	FALSE
Duke	MGAT2	Died_vs_Survived	13	156	3.65352	3.70681	0.124793	0.175875	0.172759	-0.0208897	ns	FALSE
Ghana	MGAT2	Died_vs_Survived	51	107	3.64111	3.73919	0.167746	0.158933	0.00072762	-0.0383451	***	FALSE
Cambodia	MGAT4B	Died_vs_Survived	21	146	3.53793	3.54763	0.204449	0.203575	0.840412	-0.00394986	ns	FALSE
Duke	MGAT4B	Died_vs_Survived	13	156	3.65217	3.53077	0.156943	0.203047	0.0191657	0.0487708	*	FALSE
Ghana	MGAT4B	Died_vs_Survived	51	107	3.61129	3.49777	0.176195	0.206068	0.000506954	0.0460785	***	FALSE
Cambodia	MKLN1	Died_vs_Survived	21	146	4.51547	4.47054	0.170073	0.16782	0.26731	0.014425	ns	FALSE
Duke	MKLN1	Died_vs_Survived	13	156	4.54303	4.47584	0.140072	0.168961	0.123092	0.0214977	ns	FALSE
Ghana	MKLN1	Died_vs_Survived	51	107	4.51839	4.45082	0.167043	0.158604	0.0176265	0.0217375	*	FALSE
Cambodia	MMP9	Died_vs_Survived	21	146	6.01828	5.66464	0.67071	0.598659	0.0308979	0.0873651	*	FALSE
Duke	MMP9	Died_vs_Survived	13	156	5.98055	5.65732	0.395552	0.632611	0.0156576	0.0801591	*	FALSE
Ghana	MMP9	Died_vs_Survived	51	107	5.83494	5.64351	0.557434	0.674102	0.0622398	0.0481243	ns	FALSE
Cambodia	MPO	Died_vs_Survived	21	146	4.54796	4.31066	0.576277	0.440859	0.0827419	0.0773124	ns	FALSE
Duke	MPO	Died_vs_Survived	13	156	4.71809	4.29598	0.634806	0.433449	0.0351484	0.135217	*	FALSE
Ghana	MPO	Died_vs_Survived	51	107	4.55768	4.23835	0.551349	0.409089	0.000428095	0.104796	***	FALSE
Cambodia	MRC2	Died_vs_Survived	21	146	3.95171	4.09891	0.416572	0.632547	0.169366	-0.0527637	ns	FALSE
Duke	MRC2	Died_vs_Survived	13	156	4.02675	4.11333	0.85295	0.586776	0.72538	-0.0306923	ns	FALSE
Ghana	MRC2	Died_vs_Survived	51	107	3.83021	4.21268	0.763528	0.590006	0.00225784	-0.137316	**	FALSE
Cambodia	MRFAP1L1	Died_vs_Survived	21	146	3.30919	3.3783	0.208858	0.167598	0.159925	-0.0298177	ns	FALSE
Duke	MRFAP1L1	Died_vs_Survived	13	156	3.31958	3.3788	0.211559	0.175882	0.343829	-0.0255063	ns	FALSE
Ghana	MRFAP1L1	Died_vs_Survived	51	107	3.32323	3.40113	0.170346	0.167443	0.00812662	-0.0334299	**	FALSE
Cambodia	MRPL20	Died_vs_Survived	21	146	2.93124	2.98569	0.17888	0.166425	0.200153	-0.0265557	ns	FALSE
Duke	MRPL20	Died_vs_Survived	13	156	2.9647	2.97898	0.167548	0.169784	0.772356	-0.00693144	ns	FALSE
Ghana	MRPL20	Died_vs_Survived	51	107	2.91569	3.01289	0.161198	0.147697	0.000453032	-0.0473127	***	FALSE
Cambodia	MSMO1	Died_vs_Survived	21	146	5.39168	5.24905	0.337061	0.350497	0.0825894	0.0386762	ns	FALSE
Duke	MSMO1	Died_vs_Survived	13	156	5.4113	5.26604	0.329236	0.346142	0.149761	0.0392559	ns	FALSE
Ghana	MSMO1	Died_vs_Survived	51	107	5.34992	5.24521	0.311138	0.352329	0.0609437	0.0285143	ns	FALSE
Cambodia	MTF1	Died_vs_Survived	21	146	4.36984	4.27689	0.227173	0.172751	0.0844933	0.0310178	ns	FALSE
Duke	MTF1	Died_vs_Survived	13	156	4.36285	4.2672	0.201387	0.179073	0.120022	0.0319792	ns	FALSE
Ghana	MTF1	Died_vs_Survived	51	107	4.33032	4.25812	0.188637	0.18823	0.0266202	0.0242567	*	FALSE
Cambodia	MTMR3	Died_vs_Survived	21	146	4.84509	4.75574	0.263139	0.237689	0.153554	0.0268516	ns	FALSE
Duke	MTMR3	Died_vs_Survived	13	156	4.92678	4.74369	0.147099	0.237687	0.000743563	0.0546357	***	FALSE
Ghana	MTMR3	Died_vs_Survived	51	107	4.85249	4.71323	0.24006	0.231684	0.000843345	0.0420087	***	FALSE
Cambodia	MX2	Died_vs_Survived	21	146	5.82151	5.89219	0.305967	0.399185	0.350147	-0.0174096	ns	FALSE
Duke	MX2	Died_vs_Survived	13	156	5.69745	5.86763	0.234282	0.386001	0.0294753	-0.0424614	*	FALSE
Ghana	MX2	Died_vs_Survived	51	107	5.7485	5.88809	0.379979	0.397933	0.0358881	-0.0346162	*	FALSE
Cambodia	MYADM	Died_vs_Survived	21	146	4.38664	4.24507	0.304575	0.313475	0.0576829	0.0473287	ns	FALSE
Duke	MYADM	Died_vs_Survived	13	156	4.36598	4.23316	0.255389	0.321182	0.0978629	0.0445708	ns	FALSE
Ghana	MYADM	Died_vs_Survived	51	107	4.35932	4.20506	0.312095	0.301608	0.00416317	0.0519754	**	FALSE
Cambodia	MYO1G	Died_vs_Survived	21	146	4.06119	4.16135	0.132769	0.17698	0.00423456	-0.0351497	**	FALSE
Duke	MYO1G	Died_vs_Survived	13	156	4.1413	4.15102	0.172263	0.164	0.847353	-0.00338145	ns	FALSE
Ghana	MYO1G	Died_vs_Survived	51	107	4.08633	4.1835	0.194151	0.139549	0.00200104	-0.0339035	**	FALSE
Cambodia	NAAA	Died_vs_Survived	21	146	3.62488	3.77902	0.240716	0.17921	0.0095514	-0.0600798	**	FALSE
Duke	NAAA	Died_vs_Survived	13	156	3.7545	3.77183	0.112237	0.196898	0.625195	-0.00664342	ns	FALSE
Ghana	NAAA	Died_vs_Survived	51	107	3.69663	3.788	0.215212	0.191412	0.0114099	-0.035224	*	FALSE
Cambodia	NCBP1	Died_vs_Survived	21	146	3.54076	3.58223	0.18718	0.147076	0.340442	-0.0167971	ns	FALSE
Duke	NCBP1	Died_vs_Survived	13	156	3.48745	3.58666	0.13126	0.141868	0.0205236	-0.0404649	*	FALSE
Ghana	NCBP1	Died_vs_Survived	51	107	3.54135	3.59281	0.15279	0.136664	0.043636	-0.0208145	*	FALSE
Cambodia	NCBP2	Died_vs_Survived	21	146	3.0307	3.16464	0.261686	0.196322	0.0337207	-0.0623947	*	TRUE
Duke	NCBP2	Died_vs_Survived	13	156	3.06753	3.14907	0.115476	0.2127	0.0362424	-0.0378494	*	TRUE
Ghana	NCBP2	Died_vs_Survived	51	107	3.1013	3.1758	0.213477	0.210346	0.0420193	-0.0342451	*	TRUE
Cambodia	NDUFB2	Died_vs_Survived	21	146	3.15805	3.25274	0.217749	0.179824	0.0692419	-0.0426212	ns	FALSE
Duke	NDUFB2	Died_vs_Survived	13	156	3.21187	3.24214	0.237584	0.188337	0.661453	-0.0135354	ns	FALSE
Ghana	NDUFB2	Died_vs_Survived	51	107	3.18818	3.26612	0.168002	0.181046	0.00907679	-0.0348473	**	FALSE
Cambodia	NDUFV1	Died_vs_Survived	21	146	3.14895	3.23194	0.248292	0.192193	0.154874	-0.0375293	ns	FALSE
Duke	NDUFV1	Died_vs_Survived	13	156	3.20225	3.21521	0.237382	0.196423	0.850944	-0.0058306	ns	FALSE
Ghana	NDUFV1	Died_vs_Survived	51	107	3.13838	3.24996	0.188747	0.189059	0.000767246	-0.0504035	***	FALSE
Cambodia	NFKBIA	Died_vs_Survived	21	146	5.01592	4.86644	0.35266	0.289225	0.0759409	0.0436484	ns	FALSE
Duke	NFKBIA	Died_vs_Survived	13	156	4.98505	4.87596	0.264074	0.293793	0.177158	0.0319216	ns	FALSE
Ghana	NFKBIA	Died_vs_Survived	51	107	4.99152	4.83481	0.297725	0.29051	0.00240549	0.0460181	**	FALSE
Cambodia	NIP7	Died_vs_Survived	21	146	2.9888	3.04913	0.210183	0.176532	0.22209	-0.0288287	ns	FALSE
Duke	NIP7	Died_vs_Survived	13	156	2.977	3.04234	0.177272	0.173228	0.221676	-0.0313245	ns	FALSE
Ghana	NIP7	Died_vs_Survived	51	107	2.9847	3.07949	0.184349	0.159158	0.00221101	-0.0451077	**	FALSE
Cambodia	NLRC3	Died_vs_Survived	21	146	3.82847	4.00624	0.327359	0.282864	0.0262947	-0.065479	*	FALSE
Duke	NLRC3	Died_vs_Survived	13	156	3.79262	3.97459	0.317448	0.290864	0.065919	-0.0676083	ns	FALSE
Ghana	NLRC3	Died_vs_Survived	51	107	3.90031	4.00583	0.27388	0.290136	0.0285451	-0.0385096	*	FALSE
Cambodia	NMI	Died_vs_Survived	21	146	4.2974	4.27907	0.189157	0.21836	0.687225	0.00616682	ns	FALSE
Duke	NMI	Died_vs_Survived	13	156	4.18898	4.29612	0.136468	0.231954	0.0202468	-0.0364361	*	FALSE
Ghana	NMI	Died_vs_Survived	51	107	4.20012	4.31524	0.208492	0.210818	0.00166155	-0.0390088	**	FALSE
Cambodia	NOL11	Died_vs_Survived	21	146	3.12744	3.24829	0.267048	0.204077	0.0581495	-0.0546972	ns	FALSE
Duke	NOL11	Died_vs_Survived	13	156	3.14192	3.23785	0.148628	0.216593	0.0470689	-0.04339	*	FALSE
Ghana	NOL11	Died_vs_Survived	51	107	3.18382	3.26292	0.219616	0.1982	0.0316316	-0.0354051	*	FALSE
Cambodia	NOP10	Died_vs_Survived	21	146	4.96508	4.8808	0.230792	0.200531	0.124758	0.0247006	ns	FALSE
Duke	NOP10	Died_vs_Survived	13	156	4.97481	4.88853	0.147715	0.206842	0.068379	0.0252398	ns	FALSE
Ghana	NOP10	Died_vs_Survived	51	107	4.95246	4.85088	0.218481	0.197073	0.00593136	0.0299001	**	FALSE
Cambodia	NPTN	Died_vs_Survived	21	146	4.10409	4.01225	0.212201	0.185568	0.0716575	0.0326498	ns	FALSE
Duke	NPTN	Died_vs_Survived	13	156	4.13062	4.02664	0.140101	0.189028	0.0240683	0.0367832	*	FALSE
Ghana	NPTN	Died_vs_Survived	51	107	4.05286	4.01086	0.169608	0.194431	0.168204	0.0150322	ns	FALSE
Cambodia	NQO2	Died_vs_Survived	21	146	4.43721	4.38402	0.223818	0.201763	0.312711	0.0173977	ns	FALSE
Duke	NQO2	Died_vs_Survived	13	156	4.44026	4.37982	0.131081	0.20969	0.14897	0.0197721	ns	FALSE
Ghana	NQO2	Died_vs_Survived	51	107	4.44628	4.35018	0.198901	0.208382	0.00618365	0.0315218	**	FALSE
Cambodia	NR1D2	Died_vs_Survived	21	146	3.34912	3.58377	0.283981	0.252998	0.00143142	-0.0976952	**	FALSE
Duke	NR1D2	Died_vs_Survived	13	156	3.39153	3.57352	0.314847	0.280223	0.063656	-0.0754092	ns	FALSE
Ghana	NR1D2	Died_vs_Survived	51	107	3.46606	3.61039	0.296587	0.264599	0.00395073	-0.0588611	**	FALSE
Cambodia	NUDC	Died_vs_Survived	21	146	3.15681	3.26694	0.285695	0.201217	0.101398	-0.0494711	ns	FALSE
Duke	NUDC	Died_vs_Survived	13	156	3.23808	3.23826	0.168263	0.220197	0.997094	-8.22513e-05	ns	FALSE
Ghana	NUDC	Died_vs_Survived	51	107	3.17745	3.30238	0.211089	0.198786	0.000618714	-0.0556381	***	FALSE
Cambodia	NUMB	Died_vs_Survived	21	146	5.2542	5.1592	0.323689	0.278739	0.213052	0.0263252	ns	FALSE
Duke	NUMB	Died_vs_Survived	13	156	5.27064	5.15096	0.260335	0.286429	0.135697	0.0331351	ns	FALSE
Ghana	NUMB	Died_vs_Survived	51	107	5.24231	5.12373	0.290108	0.2824	0.0172754	0.0330087	*	FALSE
Cambodia	OGDH	Died_vs_Survived	21	146	3.69422	3.65394	0.159715	0.143349	0.284404	0.0158171	ns	FALSE
Duke	OGDH	Died_vs_Survived	13	156	3.74035	3.63212	0.195113	0.133895	0.0716056	0.0423635	ns	FALSE
Ghana	OGDH	Died_vs_Survived	51	107	3.70357	3.61851	0.16212	0.141685	0.00186644	0.0335214	**	FALSE
Cambodia	OLAH	Died_vs_Survived	21	146	4.82125	4.00255	0.739235	1.0078	8.3361e-05	0.268489	***	TRUE
Duke	OLAH	Died_vs_Survived	13	156	4.72911	4.04496	0.636779	1.04856	0.00257093	0.225441	**	TRUE
Ghana	OLAH	Died_vs_Survived	51	107	4.60418	3.87168	0.976582	0.949708	2.33853e-05	0.249985	***	TRUE
Cambodia	OLFM4	Died_vs_Survived	21	146	5.45702	4.90433	1.03511	0.846924	0.0281152	0.154058	*	FALSE
Duke	OLFM4	Died_vs_Survived	13	156	5.2697	4.94147	1.09693	0.902614	0.31245	0.0927802	ns	FALSE
Ghana	OLFM4	Died_vs_Survived	51	107	5.31868	4.87537	0.861772	0.909805	0.00371619	0.125555	**	FALSE
Cambodia	OPLAH	Died_vs_Survived	21	146	4.2827	4.08278	0.531837	0.474853	0.115384	0.0689711	ns	FALSE
Duke	OPLAH	Died_vs_Survived	13	156	4.26788	4.08633	0.431919	0.516333	0.172445	0.0627161	ns	FALSE
Ghana	OPLAH	Died_vs_Survived	51	107	4.21214	4.05771	0.475763	0.523157	0.0676065	0.0538866	ns	FALSE
Cambodia	P2RY10	Died_vs_Survived	21	146	3.5802	3.78995	0.555646	0.473946	0.112635	-0.0821362	ns	FALSE
Duke	P2RY10	Died_vs_Survived	13	156	3.52386	3.76747	0.47609	0.509117	0.0991475	-0.0964402	ns	FALSE
Ghana	P2RY10	Died_vs_Survived	51	107	3.66745	3.8102	0.484387	0.478571	0.0852627	-0.0550883	ns	FALSE
Cambodia	PADI4	Died_vs_Survived	21	146	4.95627	4.75233	0.351379	0.360651	0.0198831	0.0606198	*	FALSE
Duke	PADI4	Died_vs_Survived	13	156	5.05616	4.73593	0.205427	0.370546	7.88531e-05	0.0943936	***	FALSE
Ghana	PADI4	Died_vs_Survived	51	107	4.84542	4.72841	0.336301	0.396383	0.0564206	0.035267	ns	FALSE
Cambodia	PAFAH1B2	Died_vs_Survived	21	146	3.80709	3.76856	0.131247	0.114918	0.213565	0.0146767	ns	FALSE
Duke	PAFAH1B2	Died_vs_Survived	13	156	3.80974	3.76736	0.177966	0.114574	0.414018	0.0161392	ns	FALSE
Ghana	PAFAH1B2	Died_vs_Survived	51	107	3.80854	3.75257	0.118069	0.121441	0.0068549	0.0213613	**	FALSE
Cambodia	PAG1	Died_vs_Survived	21	146	5.55832	5.39547	0.300363	0.246228	0.0260157	0.0429004	*	FALSE
Duke	PAG1	Died_vs_Survived	13	156	5.45857	5.419	0.194873	0.261325	0.504622	0.0104965	ns	FALSE
Ghana	PAG1	Died_vs_Survived	51	107	5.4857	5.3956	0.242256	0.248465	0.0325398	0.0238924	*	FALSE
Cambodia	PARP1	Died_vs_Survived	21	146	3.8732	3.97492	0.248354	0.2099	0.0863787	-0.0373987	ns	FALSE
Duke	PARP1	Died_vs_Survived	13	156	3.87198	3.94355	0.167642	0.222496	0.170162	-0.0264239	ns	FALSE
Ghana	PARP1	Died_vs_Survived	51	107	3.90843	3.98932	0.212672	0.206463	0.0263182	-0.0295542	*	FALSE
Cambodia	PCGF5	Died_vs_Survived	21	146	4.7046	4.77133	0.282162	0.239809	0.312426	-0.0203205	ns	FALSE
Duke	PCGF5	Died_vs_Survived	13	156	4.62446	4.78021	0.277504	0.239617	0.0704676	-0.0477889	ns	FALSE
Ghana	PCGF5	Died_vs_Survived	51	107	4.7032	4.79906	0.273284	0.235419	0.0341047	-0.0291085	*	FALSE
Cambodia	PCNX1	Died_vs_Survived	21	146	5.46308	5.35299	0.253534	0.244396	0.0731253	0.0293674	ns	FALSE
Duke	PCNX1	Died_vs_Survived	13	156	5.50529	5.35702	0.209761	0.249309	0.0292297	0.039389	*	FALSE
Ghana	PCNX1	Died_vs_Survived	51	107	5.46464	5.31765	0.253013	0.238235	0.000768079	0.039337	***	FALSE
Cambodia	PCSK7	Died_vs_Survived	21	146	3.4358	3.54366	0.146565	0.145585	0.00401476	-0.0445976	**	FALSE
Duke	PCSK7	Died_vs_Survived	13	156	3.48549	3.52497	0.175491	0.144118	0.443687	-0.0162506	ns	FALSE
Ghana	PCSK7	Died_vs_Survived	51	107	3.47987	3.54618	0.123858	0.142913	0.00342316	-0.0272331	**	FALSE
Cambodia	PDCD4	Died_vs_Survived	21	146	4.03823	4.1386	0.277587	0.198681	0.123449	-0.0354171	ns	FALSE
Duke	PDCD4	Died_vs_Survived	13	156	3.99701	4.15133	0.212687	0.196493	0.0243766	-0.0546544	*	FALSE
Ghana	PDCD4	Died_vs_Survived	51	107	4.06747	4.15583	0.243372	0.18733	0.0247176	-0.0310023	*	FALSE
Cambodia	PDCD6	Died_vs_Survived	21	146	3.5922	3.60972	0.129983	0.116804	0.563961	-0.00702085	ns	FALSE
Duke	PDCD6	Died_vs_Survived	13	156	3.57182	3.60421	0.0992224	0.119386	0.283712	-0.013022	ns	FALSE
Ghana	PDCD6	Died_vs_Survived	51	107	3.56659	3.6216	0.107527	0.110731	0.00363799	-0.0220802	**	FALSE
Cambodia	PDE4B	Died_vs_Survived	21	146	4.98592	5.03085	0.333161	0.268874	0.560057	-0.0129441	ns	FALSE
Duke	PDE4B	Died_vs_Survived	13	156	4.90662	5.01908	0.229439	0.292303	0.11736	-0.0326927	ns	FALSE
Ghana	PDE4B	Died_vs_Survived	51	107	4.91229	5.0541	0.258921	0.292071	0.00256751	-0.0410587	**	FALSE
Cambodia	PEBP1	Died_vs_Survived	21	146	3.5181	3.68821	0.340233	0.274424	0.0384459	-0.0681248	*	FALSE
Duke	PEBP1	Died_vs_Survived	13	156	3.53388	3.66389	0.232608	0.301115	0.0778508	-0.052124	ns	FALSE
Ghana	PEBP1	Died_vs_Survived	51	107	3.58683	3.71291	0.300024	0.271651	0.012634	-0.0498408	*	FALSE
Cambodia	PFKFB2	Died_vs_Survived	21	146	5.64699	5.26176	0.683152	0.566298	0.0211966	0.101936	*	FALSE
Duke	PFKFB2	Died_vs_Survived	13	156	5.5678	5.28495	0.468248	0.627456	0.0593601	0.0752188	ns	FALSE
Ghana	PFKFB2	Died_vs_Survived	51	107	5.46761	5.2403	0.561713	0.638186	0.024906	0.0612588	*	FALSE
Cambodia	PFKP	Died_vs_Survived	21	146	3.625	3.7503	0.20061	0.216799	0.0133099	-0.0490213	*	FALSE
Duke	PFKP	Died_vs_Survived	13	156	3.64629	3.71719	0.259055	0.208014	0.353533	-0.0277826	ns	FALSE
Ghana	PFKP	Died_vs_Survived	51	107	3.67751	3.74343	0.201893	0.202972	0.0583007	-0.0256324	ns	FALSE
Cambodia	PGD	Died_vs_Survived	21	146	5.66689	5.49818	0.36129	0.305278	0.052603	0.043603	ns	FALSE
Duke	PGD	Died_vs_Survived	13	156	5.64115	5.50336	0.20111	0.328628	0.0384875	0.0356775	*	FALSE
Ghana	PGD	Died_vs_Survived	51	107	5.59698	5.49396	0.292098	0.342359	0.0526706	0.0268031	ns	FALSE
Cambodia	PGM1	Died_vs_Survived	21	146	3.72916	3.6578	0.230899	0.193129	0.189553	0.0278726	ns	FALSE
Duke	PGM1	Died_vs_Survived	13	156	3.77639	3.65639	0.125282	0.20794	0.00596603	0.0465878	**	FALSE
Ghana	PGM1	Died_vs_Survived	51	107	3.71539	3.6423	0.205586	0.19612	0.0366056	0.0286625	*	FALSE
Cambodia	PHC2	Died_vs_Survived	21	146	5.13987	4.98237	0.359507	0.366119	0.0722437	0.0448992	ns	FALSE
Duke	PHC2	Died_vs_Survived	13	156	5.15815	4.97633	0.240768	0.382724	0.0238073	0.0517737	*	FALSE
Ghana	PHC2	Died_vs_Survived	51	107	5.10494	4.9168	0.363848	0.349405	0.00272604	0.0541744	**	FALSE
Cambodia	PI4K2B	Died_vs_Survived	21	146	4.22943	4.31673	0.256652	0.256982	0.157007	-0.0294734	ns	FALSE
Duke	PI4K2B	Died_vs_Survived	13	156	4.153	4.30821	0.197	0.242777	0.0171013	-0.0529337	*	FALSE
Ghana	PI4K2B	Died_vs_Survived	51	107	4.23225	4.3335	0.205989	0.249219	0.00809313	-0.0341091	**	FALSE
Cambodia	PIK3CB	Died_vs_Survived	21	146	4.1233	4.01482	0.211726	0.18766	0.0354013	0.0384637	*	FALSE
Duke	PIK3CB	Died_vs_Survived	13	156	4.10262	4.0202	0.202613	0.185745	0.178504	0.0292791	ns	FALSE
Ghana	PIK3CB	Died_vs_Survived	51	107	4.11131	3.98422	0.160946	0.186508	2.43821e-05	0.0452992	***	FALSE
Cambodia	PKM	Died_vs_Survived	21	146	4.35144	4.33213	0.222926	0.218663	0.712869	0.00641704	ns	FALSE
Duke	PKM	Died_vs_Survived	13	156	4.44411	4.30663	0.184595	0.228994	0.022969	0.0453335	*	FALSE
Ghana	PKM	Died_vs_Survived	51	107	4.43569	4.28784	0.226047	0.218609	0.000188791	0.0489081	***	FALSE
Cambodia	PLEKHO1	Died_vs_Survived	21	146	3.69516	3.84492	0.283855	0.187446	0.0281824	-0.0573178	*	FALSE
Duke	PLEKHO1	Died_vs_Survived	13	156	3.76158	3.82846	0.208393	0.203395	0.284122	-0.0254279	ns	FALSE
Ghana	PLEKHO1	Died_vs_Survived	51	107	3.74834	3.85644	0.209839	0.188473	0.00238392	-0.0410189	**	FALSE
Cambodia	PLIN2	Died_vs_Survived	21	146	3.73267	3.66894	0.271703	0.198142	0.310898	0.0248451	ns	FALSE
Duke	PLIN2	Died_vs_Survived	13	156	3.70698	3.67737	0.139387	0.222061	0.495593	0.0115708	ns	FALSE
Ghana	PLIN2	Died_vs_Survived	51	107	3.78522	3.63674	0.242134	0.189361	0.000233509	0.0577323	***	FALSE
Cambodia	POLR2M	Died_vs_Survived	21	146	3.3388	3.45133	0.26913	0.17801	0.0762007	-0.047819	ns	FALSE
Duke	POLR2M	Died_vs_Survived	13	156	3.30766	3.45222	0.217374	0.183364	0.0359633	-0.0617143	*	FALSE
Ghana	POLR2M	Died_vs_Survived	51	107	3.39442	3.46423	0.200582	0.185045	0.0387833	-0.0293726	*	FALSE
Cambodia	PPP1R2	Died_vs_Survived	21	146	3.6519	3.68188	0.126543	0.110911	0.31275	-0.0117992	ns	FALSE
Duke	PPP1R2	Died_vs_Survived	13	156	3.6063	3.69782	0.100237	0.104737	0.00692715	-0.0361548	**	FALSE
Ghana	PPP1R2	Died_vs_Survived	51	107	3.64388	3.70723	0.0997756	0.117701	0.000629073	-0.0248664	***	FALSE
Cambodia	PRF1	Died_vs_Survived	21	146	4.63556	4.85329	0.580343	0.418543	0.110765	-0.0662211	ns	FALSE
Duke	PRF1	Died_vs_Survived	13	156	4.61798	4.78792	0.39529	0.420504	0.159995	-0.052139	ns	FALSE
Ghana	PRF1	Died_vs_Survived	51	107	4.69316	4.83555	0.433443	0.41608	0.0534488	-0.043122	ns	FALSE
Cambodia	PRKACB	Died_vs_Survived	21	146	4.32309	4.50631	0.37168	0.248601	0.0391277	-0.059883	*	TRUE
Duke	PRKACB	Died_vs_Survived	13	156	4.28518	4.49357	0.294557	0.273858	0.0275544	-0.0685041	*	TRUE
Ghana	PRKACB	Died_vs_Survived	51	107	4.41686	4.52014	0.274442	0.268876	0.0283332	-0.0333456	*	TRUE
Cambodia	PRKCH	Died_vs_Survived	21	146	4.60188	4.78329	0.343867	0.271034	0.0295123	-0.0557803	*	FALSE
Duke	PRKCH	Died_vs_Survived	13	156	4.58063	4.75275	0.219212	0.279565	0.0176117	-0.0532176	*	FALSE
Ghana	PRKCH	Died_vs_Survived	51	107	4.71678	4.7715	0.295338	0.268695	0.265471	-0.0166407	ns	FALSE
Cambodia	PRPF19	Died_vs_Survived	21	146	3.30353	3.45435	0.267012	0.209892	0.0206302	-0.0644044	*	FALSE
Duke	PRPF19	Died_vs_Survived	13	156	3.35958	3.42725	0.221619	0.223975	0.308315	-0.0287705	ns	FALSE
Ghana	PRPF19	Died_vs_Survived	51	107	3.35325	3.46923	0.2086	0.203778	0.00139081	-0.0490578	**	FALSE
Cambodia	PRPF6	Died_vs_Survived	21	146	3.2873	3.37679	0.154069	0.146685	0.0190431	-0.0387501	*	FALSE
Duke	PRPF6	Died_vs_Survived	13	156	3.34995	3.35504	0.140999	0.161658	0.903488	-0.00218671	ns	FALSE
Ghana	PRPF6	Died_vs_Survived	51	107	3.31075	3.3931	0.14719	0.15381	0.0016113	-0.0354445	**	FALSE
Cambodia	PSMA5	Died_vs_Survived	21	146	3.67399	3.71666	0.250714	0.211806	0.464728	-0.0166605	ns	FALSE
Duke	PSMA5	Died_vs_Survived	13	156	3.64638	3.70966	0.210817	0.209918	0.315808	-0.0248234	ns	FALSE
Ghana	PSMA5	Died_vs_Survived	51	107	3.61684	3.75546	0.197358	0.181921	5.4979e-05	-0.0542587	***	FALSE
Cambodia	PSMB10	Died_vs_Survived	21	146	4.06788	4.11175	0.273204	0.220601	0.488444	-0.0154768	ns	FALSE
Duke	PSMB10	Died_vs_Survived	13	156	4.08492	4.10519	0.233804	0.219781	0.767339	-0.00714271	ns	FALSE
Ghana	PSMB10	Died_vs_Survived	51	107	3.99061	4.14689	0.219248	0.19364	3.69528e-05	-0.0554184	***	FALSE
Cambodia	PSME1	Died_vs_Survived	21	146	4.24624	4.2709	0.280428	0.227508	0.703578	-0.00835254	ns	FALSE
Duke	PSME1	Died_vs_Survived	13	156	4.20929	4.26858	0.2265	0.23499	0.380969	-0.0201792	ns	FALSE
Ghana	PSME1	Died_vs_Survived	51	107	4.1566	4.3116	0.23997	0.206988	0.000151535	-0.0528198	***	FALSE
Cambodia	PURA	Died_vs_Survived	21	146	3.6424	3.7777	0.227532	0.194973	0.0158875	-0.0526191	*	FALSE
Duke	PURA	Died_vs_Survived	13	156	3.57487	3.78284	0.350214	0.198151	0.0550686	-0.0815807	ns	FALSE
Ghana	PURA	Died_vs_Survived	51	107	3.71454	3.80026	0.209565	0.196452	0.0160659	-0.0329126	*	FALSE
Cambodia	PWP1	Died_vs_Survived	21	146	3.07923	3.19793	0.251763	0.217485	0.0508744	-0.0545713	ns	FALSE
Duke	PWP1	Died_vs_Survived	13	156	3.12396	3.18172	0.244752	0.208517	0.423018	-0.0264313	ns	FALSE
Ghana	PWP1	Died_vs_Survived	51	107	3.12872	3.21365	0.213766	0.20221	0.0195452	-0.0386441	*	FALSE
Cambodia	PXK	Died_vs_Survived	21	146	3.98577	3.86056	0.219809	0.205579	0.0210505	0.04605	*	TRUE
Duke	PXK	Died_vs_Survived	13	156	3.97932	3.87166	0.162734	0.207616	0.0402961	0.0395726	*	TRUE
Ghana	PXK	Died_vs_Survived	51	107	3.94312	3.85003	0.193561	0.208257	0.00687296	0.0344693	**	TRUE
Cambodia	PYGB	Died_vs_Survived	21	146	3.40425	3.52629	0.172916	0.189246	0.00587977	-0.0508133	**	FALSE
Duke	PYGB	Died_vs_Survived	13	156	3.48766	3.4978	0.244155	0.189297	0.886013	-0.00418882	ns	FALSE
Ghana	PYGB	Died_vs_Survived	51	107	3.46094	3.51958	0.178508	0.202159	0.0672728	-0.0242383	ns	FALSE
Cambodia	PYROXD1	Died_vs_Survived	21	146	3.62836	3.66005	0.257354	0.220466	0.596333	-0.0125463	ns	FALSE
Duke	PYROXD1	Died_vs_Survived	13	156	3.51969	3.67468	0.317242	0.203378	0.1072	-0.0621704	ns	FALSE
Ghana	PYROXD1	Died_vs_Survived	51	107	3.6016	3.69254	0.219144	0.197714	0.0136634	-0.0359754	*	FALSE
Cambodia	RAB29	Died_vs_Survived	21	146	4.05446	4.09496	0.193349	0.180975	0.374267	-0.014338	ns	FALSE
Duke	RAB29	Died_vs_Survived	13	156	3.94682	4.09603	0.124414	0.15916	0.000975452	-0.0535349	***	FALSE
Ghana	RAB29	Died_vs_Survived	51	107	4.02606	4.12294	0.169058	0.159514	0.000903085	-0.0343033	***	FALSE
Cambodia	RAB31	Died_vs_Survived	21	146	5.13025	5.01056	0.371992	0.279109	0.169373	0.0340555	ns	FALSE
Duke	RAB31	Died_vs_Survived	13	156	5.0612	5.02248	0.240543	0.294719	0.592199	0.0110803	ns	FALSE
Ghana	RAB31	Died_vs_Survived	51	107	5.11847	4.98838	0.317134	0.285734	0.0147086	0.0371421	*	FALSE
Cambodia	RAB7A	Died_vs_Survived	21	146	4.23129	4.15027	0.234128	0.207809	0.145533	0.0278909	ns	FALSE
Duke	RAB7A	Died_vs_Survived	13	156	4.2567	4.1477	0.164609	0.217658	0.0406514	0.0374228	*	FALSE
Ghana	RAB7A	Died_vs_Survived	51	107	4.22377	4.1112	0.221153	0.211105	0.00310675	0.0389696	**	FALSE
Cambodia	RAB8A	Died_vs_Survived	21	146	3.86516	3.93652	0.15723	0.215148	0.0742031	-0.0263907	ns	FALSE
Duke	RAB8A	Died_vs_Survived	13	156	3.87945	3.91581	0.217405	0.204594	0.569976	-0.013459	ns	FALSE
Ghana	RAB8A	Died_vs_Survived	51	107	3.85995	3.93358	0.187413	0.208089	0.0280347	-0.0272604	*	FALSE
Cambodia	RAC1	Died_vs_Survived	21	146	4.07574	3.98499	0.188094	0.168398	0.0466789	0.0324851	*	FALSE
Duke	RAC1	Died_vs_Survived	13	156	4.07224	3.9924	0.1065	0.177665	0.0254278	0.0285644	*	FALSE
Ghana	RAC1	Died_vs_Survived	51	107	4.03394	3.97803	0.18153	0.176362	0.0708903	0.0201332	ns	FALSE
Cambodia	RALGAPA2	Died_vs_Survived	21	146	5.68041	5.46785	0.295189	0.276107	0.00458887	0.0550228	**	FALSE
Duke	RALGAPA2	Died_vs_Survived	13	156	5.59742	5.47531	0.199441	0.288581	0.0580126	0.0318211	ns	FALSE
Ghana	RALGAPA2	Died_vs_Survived	51	107	5.57396	5.44971	0.248485	0.306391	0.00751937	0.0325256	**	FALSE
Cambodia	RANBP9	Died_vs_Survived	21	146	4.18439	4.0993	0.221569	0.193713	0.107536	0.0296375	ns	FALSE
Duke	RANBP9	Died_vs_Survived	13	156	4.13733	4.10629	0.249822	0.188173	0.668704	0.0108631	ns	FALSE
Ghana	RANBP9	Died_vs_Survived	51	107	4.19781	4.07554	0.194687	0.189262	0.000330826	0.0426452	***	FALSE
Cambodia	RARRES3	Died_vs_Survived	21	146	4.28577	4.34621	0.612151	0.429368	0.665988	-0.0202058	ns	FALSE
Duke	RARRES3	Died_vs_Survived	13	156	4.13192	4.32491	0.427024	0.441563	0.140391	-0.0658579	ns	FALSE
Ghana	RARRES3	Died_vs_Survived	51	107	4.15405	4.38995	0.41489	0.41202	0.00115285	-0.0796856	**	FALSE
Cambodia	RCC2	Died_vs_Survived	21	146	3.73081	3.90181	0.252357	0.229959	0.00705658	-0.0646518	**	FALSE
Duke	RCC2	Died_vs_Survived	13	156	3.85882	3.86547	0.152026	0.233031	0.887104	-0.00248194	ns	FALSE
Ghana	RCC2	Died_vs_Survived	51	107	3.81896	3.91106	0.256927	0.211742	0.0287781	-0.0343795	*	FALSE
Cambodia	RCOR1	Died_vs_Survived	21	146	4.57027	4.52666	0.203846	0.161955	0.357355	0.0138317	ns	FALSE
Duke	RCOR1	Died_vs_Survived	13	156	4.63302	4.50778	0.249332	0.154298	0.0983536	0.039538	ns	FALSE
Ghana	RCOR1	Died_vs_Survived	51	107	4.57527	4.50529	0.195793	0.164374	0.0299007	0.0222396	*	FALSE
Cambodia	RFFL	Died_vs_Survived	21	146	3.9741	3.92964	0.132065	0.122303	0.157864	0.0162311	ns	FALSE
Duke	RFFL	Died_vs_Survived	13	156	4.01435	3.92311	0.091367	0.123893	0.00406106	0.0331716	**	FALSE
Ghana	RFFL	Died_vs_Survived	51	107	3.96263	3.90567	0.142897	0.12606	0.0170729	0.0208877	*	FALSE
Cambodia	RHOH	Died_vs_Survived	21	146	3.93043	3.96188	0.242823	0.245243	0.584178	-0.0114956	ns	FALSE
Duke	RHOH	Died_vs_Survived	13	156	3.79702	3.9619	0.0617737	0.258668	6.46415e-08	-0.0613252	***	FALSE
Ghana	RHOH	Died_vs_Survived	51	107	3.89476	3.98277	0.249346	0.235698	0.0374547	-0.0322358	*	FALSE
Cambodia	RILPL2	Died_vs_Survived	21	146	4.17018	4.09164	0.253096	0.202011	0.186246	0.0274302	ns	FALSE
Duke	RILPL2	Died_vs_Survived	13	156	4.21112	4.09366	0.235474	0.207193	0.103887	0.0408097	ns	FALSE
Ghana	RILPL2	Died_vs_Survived	51	107	4.16962	4.08671	0.208649	0.209813	0.0217763	0.0289764	*	FALSE
Cambodia	RNASE2	Died_vs_Survived	21	146	3.93403	3.83487	0.469291	0.404163	0.366317	0.0368318	ns	FALSE
Duke	RNASE2	Died_vs_Survived	13	156	4.05878	3.83312	0.396295	0.436034	0.0698781	0.0825252	ns	FALSE
Ghana	RNASE2	Died_vs_Survived	51	107	3.97383	3.74838	0.38839	0.411795	0.00114553	0.084264	**	FALSE
Cambodia	RPAP3	Died_vs_Survived	21	146	3.23859	3.35359	0.235421	0.19654	0.0431782	-0.0503396	*	FALSE
Duke	RPAP3	Died_vs_Survived	13	156	3.22177	3.35597	0.274634	0.185723	0.107562	-0.058875	ns	FALSE
Ghana	RPAP3	Died_vs_Survived	51	107	3.26466	3.37357	0.235849	0.182366	0.00469652	-0.0473439	**	FALSE
Cambodia	RPL10	Died_vs_Survived	21	146	4.35264	4.47482	0.276462	0.220346	0.0645028	-0.0399387	ns	FALSE
Duke	RPL10	Died_vs_Survived	13	156	4.41749	4.46259	0.229735	0.229221	0.507476	-0.0146531	ns	FALSE
Ghana	RPL10	Died_vs_Survived	51	107	4.39557	4.48534	0.227576	0.221916	0.0215143	-0.0291688	*	FALSE
Cambodia	RPL10A	Died_vs_Survived	21	146	4.31171	4.48149	0.319198	0.248996	0.028243	-0.0557161	*	FALSE
Duke	RPL10A	Died_vs_Survived	13	156	4.4376	4.45881	0.277686	0.272317	0.794895	-0.00687876	ns	FALSE
Ghana	RPL10A	Died_vs_Survived	51	107	4.39623	4.505	0.25826	0.250419	0.0141419	-0.0352603	*	FALSE
Cambodia	RPL22	Died_vs_Survived	21	146	3.69563	3.82773	0.230151	0.21676	0.0202574	-0.0506675	*	FALSE
Duke	RPL22	Died_vs_Survived	13	156	3.78118	3.81507	0.241188	0.24388	0.634207	-0.0128724	ns	FALSE
Ghana	RPL22	Died_vs_Survived	51	107	3.74917	3.84645	0.225182	0.236573	0.0140909	-0.0369578	*	FALSE
Cambodia	RRAGD	Died_vs_Survived	21	146	4.00089	3.88158	0.250595	0.229523	0.0498127	0.0436788	*	FALSE
Duke	RRAGD	Died_vs_Survived	13	156	4.02063	3.88699	0.180242	0.227619	0.0236213	0.0487686	*	FALSE
Ghana	RRAGD	Died_vs_Survived	51	107	3.94048	3.88772	0.228117	0.243116	0.186309	0.0194463	ns	FALSE
Cambodia	RSBN1L	Died_vs_Survived	21	146	4.35492	4.27812	0.133381	0.128003	0.0200673	0.0256717	*	FALSE
Duke	RSBN1L	Died_vs_Survived	13	156	4.34008	4.28942	0.131643	0.135512	0.204435	0.0169404	ns	FALSE
Ghana	RSBN1L	Died_vs_Survived	51	107	4.33144	4.26234	0.1259	0.123205	0.00160056	0.0232004	**	FALSE
Cambodia	RTCB	Died_vs_Survived	21	146	3.33088	3.4553	0.231422	0.194968	0.0274198	-0.0529089	*	FALSE
Duke	RTCB	Died_vs_Survived	13	156	3.39126	3.43725	0.182745	0.212186	0.403323	-0.0194322	ns	FALSE
Ghana	RTCB	Died_vs_Survived	51	107	3.36471	3.48286	0.200779	0.188222	0.000652373	-0.0497928	***	FALSE
Cambodia	RTN3	Died_vs_Survived	21	146	4.75454	4.64355	0.315023	0.271734	0.137709	0.0340795	ns	FALSE
Duke	RTN3	Died_vs_Survived	13	156	4.76615	4.64628	0.221631	0.279667	0.0863461	0.0367484	ns	FALSE
Ghana	RTN3	Died_vs_Survived	51	107	4.73607	4.60957	0.263917	0.282612	0.00697338	0.0390569	**	FALSE
Cambodia	RTN4	Died_vs_Survived	21	146	4.04139	3.95676	0.239042	0.197698	0.13464	0.0305326	ns	FALSE
Duke	RTN4	Died_vs_Survived	13	156	4.01499	3.97016	0.19219	0.194271	0.43286	0.0161988	ns	FALSE
Ghana	RTN4	Died_vs_Survived	51	107	4.04478	3.93463	0.188706	0.19332	0.000956097	0.0398355	***	FALSE
Cambodia	RUVBL1	Died_vs_Survived	21	146	3.31799	3.40749	0.258051	0.221573	0.143542	-0.0384007	ns	FALSE
Duke	RUVBL1	Died_vs_Survived	13	156	3.31822	3.38213	0.240924	0.223694	0.371416	-0.0275255	ns	FALSE
Ghana	RUVBL1	Died_vs_Survived	51	107	3.31266	3.43242	0.21606	0.210359	0.0014227	-0.0512359	**	FALSE
Cambodia	S100P	Died_vs_Survived	21	146	4.85005	4.51843	0.577828	0.533545	0.0200846	0.102179	*	FALSE
Duke	S100P	Died_vs_Survived	13	156	4.68924	4.58236	0.518738	0.573432	0.490285	0.0332642	ns	FALSE
Ghana	S100P	Died_vs_Survived	51	107	4.71552	4.50356	0.530928	0.589578	0.0256496	0.0663524	*	FALSE
Cambodia	S1PR1	Died_vs_Survived	21	146	4.3268	4.33428	0.312127	0.277538	0.918024	-0.00248992	ns	FALSE
Duke	S1PR1	Died_vs_Survived	13	156	4.03692	4.35615	0.260082	0.299283	0.00079655	-0.109801	***	FALSE
Ghana	S1PR1	Died_vs_Survived	51	107	4.22592	4.38813	0.224311	0.297624	0.000216939	-0.0543416	***	FALSE
Cambodia	SAMD9	Died_vs_Survived	21	146	5.86127	5.85235	0.388134	0.400574	0.922619	0.0021971	ns	FALSE
Duke	SAMD9	Died_vs_Survived	13	156	5.59738	5.86254	0.217535	0.410849	0.000974685	-0.0667741	***	FALSE
Ghana	SAMD9	Died_vs_Survived	51	107	5.71035	5.89987	0.38847	0.387295	0.00502787	-0.0471043	**	FALSE
Cambodia	SAMHD1	Died_vs_Survived	21	146	4.8649	4.94355	0.291232	0.244809	0.249816	-0.0231367	ns	FALSE
Duke	SAMHD1	Died_vs_Survived	13	156	4.86868	4.92334	0.123445	0.263556	0.18759	-0.0161043	ns	FALSE
Ghana	SAMHD1	Died_vs_Survived	51	107	4.83856	4.96492	0.257998	0.228156	0.00366372	-0.0371929	**	FALSE
Cambodia	SAMM50	Died_vs_Survived	21	146	3.0072	3.09853	0.199077	0.179186	0.0577473	-0.0431599	ns	FALSE
Duke	SAMM50	Died_vs_Survived	13	156	3.05558	3.07494	0.130802	0.187359	0.62847	-0.00911091	ns	FALSE
Ghana	SAMM50	Died_vs_Survived	51	107	3.02442	3.10671	0.172297	0.172535	0.00605469	-0.0387267	**	FALSE
Cambodia	SAMSN1	Died_vs_Survived	21	146	5.90342	5.67152	0.431659	0.391488	0.0283072	0.0578165	*	FALSE
Duke	SAMSN1	Died_vs_Survived	13	156	5.79696	5.68901	0.421844	0.409776	0.389389	0.0271187	ns	FALSE
Ghana	SAMSN1	Died_vs_Survived	51	107	5.83843	5.64222	0.358783	0.42564	0.00310113	0.0493168	**	FALSE
Cambodia	SAP30	Died_vs_Survived	21	146	4.0407	3.96235	0.2983	0.332118	0.277069	0.0282479	ns	FALSE
Duke	SAP30	Died_vs_Survived	13	156	4.20737	3.95477	0.430114	0.332407	0.0589351	0.089323	ns	FALSE
Ghana	SAP30	Died_vs_Survived	51	107	4.12403	3.9067	0.351244	0.283561	0.00022509	0.0781062	***	FALSE
Cambodia	SAR1A	Died_vs_Survived	21	146	3.4489	3.46436	0.109704	0.102438	0.548325	-0.00644925	ns	FALSE
Duke	SAR1A	Died_vs_Survived	13	156	3.42257	3.46648	0.0694815	0.113669	0.0541954	-0.0183934	ns	FALSE
Ghana	SAR1A	Died_vs_Survived	51	107	3.4327	3.48604	0.10924	0.115822	0.00585458	-0.0222466	**	FALSE
Cambodia	SBNO1	Died_vs_Survived	21	146	3.56094	3.53209	0.136441	0.109739	0.363274	0.0117368	ns	FALSE
Duke	SBNO1	Died_vs_Survived	13	156	3.59144	3.52869	0.114098	0.0987281	0.0756814	0.0254274	ns	FALSE
Ghana	SBNO1	Died_vs_Survived	51	107	3.5741	3.52608	0.0965302	0.110355	0.00623023	0.0195135	**	FALSE
Cambodia	SCIMP	Died_vs_Survived	21	146	3.48502	3.63641	0.227753	0.272394	0.00959767	-0.061347	**	FALSE
Duke	SCIMP	Died_vs_Survived	13	156	3.58148	3.6125	0.157856	0.288208	0.53815	-0.0124393	ns	FALSE
Ghana	SCIMP	Died_vs_Survived	51	107	3.54988	3.64109	0.283035	0.276199	0.0592807	-0.036601	ns	FALSE
Cambodia	SCO2	Died_vs_Survived	21	146	4.94315	5.03852	0.266927	0.287438	0.141151	-0.027569	ns	FALSE
Duke	SCO2	Died_vs_Survived	13	156	5.02208	5.0237	0.269562	0.28642	0.983707	-0.000466739	ns	FALSE
Ghana	SCO2	Died_vs_Survived	51	107	4.89899	5.07821	0.272573	0.26651	0.000183017	-0.0518366	***	FALSE
Cambodia	SET	Died_vs_Survived	21	146	4.12457	4.2175	0.252537	0.212402	0.121116	-0.0321427	ns	FALSE
Duke	SET	Died_vs_Survived	13	156	4.12295	4.2106	0.140831	0.204713	0.0544889	-0.0303511	ns	FALSE
Ghana	SET	Died_vs_Survived	51	107	4.14867	4.2446	0.235108	0.198001	0.0136418	-0.0329794	*	FALSE
Cambodia	SETD2	Died_vs_Survived	21	146	3.59593	3.57517	0.109902	0.086327	0.415139	0.00835147	ns	FALSE
Duke	SETD2	Died_vs_Survived	13	156	3.61018	3.57477	0.0907061	0.0902989	0.197488	0.0142202	ns	FALSE
Ghana	SETD2	Died_vs_Survived	51	107	3.61507	3.55429	0.0905404	0.0823242	0.000103974	0.0244618	***	FALSE
Cambodia	SFPQ	Died_vs_Survived	21	146	3.87126	3.95038	0.181578	0.15266	0.0690526	-0.0291893	ns	FALSE
Duke	SFPQ	Died_vs_Survived	13	156	3.94626	3.94878	0.133085	0.153499	0.949171	-0.000921871	ns	FALSE
Ghana	SFPQ	Died_vs_Survived	51	107	3.89818	3.9698	0.149712	0.151748	0.0061516	-0.0262668	**	FALSE
Cambodia	SGPP1	Died_vs_Survived	21	146	3.58473	3.676	0.222215	0.190786	0.0859	-0.0362732	ns	FALSE
Duke	SGPP1	Died_vs_Survived	13	156	3.59661	3.67495	0.117092	0.197642	0.0435181	-0.0310893	*	FALSE
Ghana	SGPP1	Died_vs_Survived	51	107	3.58916	3.70273	0.192245	0.172094	0.000542023	-0.0449432	***	FALSE
Cambodia	SH2D1A	Died_vs_Survived	21	146	3.54639	3.75371	0.478164	0.329228	0.067127	-0.081967	ns	FALSE
Duke	SH2D1A	Died_vs_Survived	13	156	3.49878	3.73324	0.383693	0.359717	0.0519656	-0.0935741	ns	FALSE
Ghana	SH2D1A	Died_vs_Survived	51	107	3.61946	3.76574	0.340626	0.350426	0.0140114	-0.0571613	*	FALSE
Cambodia	SIK3	Died_vs_Survived	21	146	4.39765	4.36271	0.231044	0.163262	0.509999	0.0115062	ns	FALSE
Duke	SIK3	Died_vs_Survived	13	156	4.45556	4.34316	0.196014	0.18465	0.0661098	0.0368629	ns	FALSE
Ghana	SIK3	Died_vs_Survived	51	107	4.40431	4.32386	0.184478	0.18487	0.0119516	0.0265949	*	FALSE
Cambodia	SIPA1L2	Died_vs_Survived	21	146	5.51522	5.29431	0.353152	0.413825	0.0139505	0.0589774	*	FALSE
Duke	SIPA1L2	Died_vs_Survived	13	156	5.46756	5.3038	0.248565	0.434882	0.0475056	0.0438707	*	FALSE
Ghana	SIPA1L2	Died_vs_Survived	51	107	5.3656	5.30064	0.348736	0.423896	0.310313	0.0175723	ns	FALSE
Cambodia	SIRT7	Died_vs_Survived	21	146	3.80578	3.80362	0.247218	0.170176	0.969351	0.000821277	ns	FALSE
Duke	SIRT7	Died_vs_Survived	13	156	3.91562	3.79388	0.201672	0.158555	0.0531551	0.0455685	ns	FALSE
Ghana	SIRT7	Died_vs_Survived	51	107	3.87508	3.77909	0.197656	0.163361	0.00342737	0.0361889	**	FALSE
Cambodia	SKIV2L2	Died_vs_Survived	21	146	3.56656	3.63973	0.232244	0.182914	0.179441	-0.0292983	ns	FALSE
Duke	SKIV2L2	Died_vs_Survived	13	156	3.54952	3.6411	0.201483	0.173784	0.134886	-0.0367476	ns	FALSE
Ghana	SKIV2L2	Died_vs_Survived	51	107	3.58811	3.6612	0.193916	0.173068	0.0242819	-0.029093	*	FALSE
Cambodia	SLC25A36	Died_vs_Survived	21	146	3.5001	3.64933	0.331671	0.262426	0.0600237	-0.0602361	ns	FALSE
Duke	SLC25A36	Died_vs_Survived	13	156	3.45254	3.65783	0.331247	0.256215	0.0478254	-0.0833301	*	FALSE
Ghana	SLC25A36	Died_vs_Survived	51	107	3.56979	3.67125	0.294811	0.242915	0.0355829	-0.0404326	*	FALSE
Cambodia	SLC25A38	Died_vs_Survived	21	146	3.68817	3.87733	0.352819	0.274896	0.0271135	-0.0721576	*	FALSE
Duke	SLC25A38	Died_vs_Survived	13	156	3.77597	3.85928	0.48202	0.297536	0.550291	-0.0314862	ns	FALSE
Ghana	SLC25A38	Died_vs_Survived	51	107	3.7742	3.90176	0.332605	0.298703	0.0221766	-0.0479548	*	FALSE
Cambodia	SLC36A1	Died_vs_Survived	21	146	4.22389	4.1361	0.308293	0.246057	0.223799	0.0303023	ns	FALSE
Duke	SLC36A1	Died_vs_Survived	13	156	4.28612	4.13854	0.223958	0.257943	0.0397741	0.0505503	*	FALSE
Ghana	SLC36A1	Died_vs_Survived	51	107	4.21974	4.10188	0.254813	0.258272	0.00800287	0.0408694	**	FALSE
Cambodia	SLC37A3	Died_vs_Survived	21	146	4.40818	4.24247	0.330042	0.292197	0.0389058	0.0552761	*	FALSE
Duke	SLC37A3	Died_vs_Survived	13	156	4.39259	4.26337	0.189328	0.323175	0.0401622	0.0430792	*	FALSE
Ghana	SLC37A3	Died_vs_Survived	51	107	4.31603	4.25149	0.276938	0.330075	0.201257	0.0217388	ns	FALSE
Cambodia	SLFN5	Died_vs_Survived	21	146	4.5279	4.64105	0.326205	0.300565	0.14593	-0.0356089	ns	FALSE
Duke	SLFN5	Died_vs_Survived	13	156	4.37905	4.63274	0.227078	0.320301	0.00177466	-0.0812476	**	FALSE
Ghana	SLFN5	Died_vs_Survived	51	107	4.51152	4.6555	0.342098	0.299464	0.011785	-0.0453215	*	FALSE
Cambodia	SMAP2	Died_vs_Survived	21	146	5.63146	5.48542	0.298833	0.307506	0.0467306	0.0379062	*	TRUE
Duke	SMAP2	Died_vs_Survived	13	156	5.66834	5.48114	0.277352	0.317958	0.0357636	0.0484497	*	TRUE
Ghana	SMAP2	Died_vs_Survived	51	107	5.57791	5.44191	0.315815	0.281666	0.0103716	0.0356122	*	TRUE
Cambodia	SMARCA5	Died_vs_Survived	21	146	3.75091	3.83073	0.23212	0.161984	0.141377	-0.0303776	ns	FALSE
Duke	SMARCA5	Died_vs_Survived	13	156	3.74434	3.83414	0.258794	0.153797	0.239826	-0.0341935	ns	FALSE
Ghana	SMARCA5	Died_vs_Survived	51	107	3.77607	3.84987	0.190683	0.165936	0.0200365	-0.0279229	*	FALSE
Cambodia	SMARCD3	Died_vs_Survived	21	146	4.26099	4.12712	0.330584	0.265949	0.088666	0.046053	ns	FALSE
Duke	SMARCD3	Died_vs_Survived	13	156	4.227	4.10257	0.346579	0.273214	0.228589	0.0431076	ns	FALSE
Ghana	SMARCD3	Died_vs_Survived	51	107	4.22479	4.07145	0.289601	0.269978	0.00200564	0.0533388	**	FALSE
Cambodia	SNRNP40	Died_vs_Survived	21	146	3.22679	3.28958	0.228027	0.183524	0.239314	-0.0278027	ns	FALSE
Duke	SNRNP40	Died_vs_Survived	13	156	3.21085	3.28069	0.208588	0.186718	0.262506	-0.0310422	ns	FALSE
Ghana	SNRNP40	Died_vs_Survived	51	107	3.22359	3.3084	0.191932	0.171378	0.00861688	-0.0374667	**	FALSE
Cambodia	SNRPB	Died_vs_Survived	21	146	3.15942	3.2442	0.185867	0.145318	0.0566735	-0.0381995	ns	FALSE
Duke	SNRPB	Died_vs_Survived	13	156	3.23018	3.22202	0.119397	0.153094	0.820124	0.00365209	ns	FALSE
Ghana	SNRPB	Died_vs_Survived	51	107	3.1819	3.26077	0.141933	0.136356	0.00133194	-0.0353238	**	FALSE
Cambodia	SNX17	Died_vs_Survived	21	146	3.57415	3.62873	0.188549	0.154035	0.217291	-0.0218639	ns	FALSE
Duke	SNX17	Died_vs_Survived	13	156	3.63391	3.62411	0.168037	0.162239	0.842481	0.00389416	ns	FALSE
Ghana	SNX17	Died_vs_Survived	51	107	3.55419	3.65719	0.155404	0.15203	0.000164047	-0.0412157	***	FALSE
Cambodia	SNX27	Died_vs_Survived	21	146	4.41111	4.33891	0.188366	0.190782	0.113009	0.0238084	ns	FALSE
Duke	SNX27	Died_vs_Survived	13	156	4.45472	4.32923	0.179688	0.195411	0.0302092	0.0412261	*	FALSE
Ghana	SNX27	Died_vs_Survived	51	107	4.38835	4.31039	0.192753	0.183203	0.0176715	0.0258603	*	FALSE
Cambodia	SOS2	Died_vs_Survived	21	146	4.84852	4.75597	0.246914	0.213497	0.115437	0.027805	ns	FALSE
Duke	SOS2	Died_vs_Survived	13	156	4.84715	4.76789	0.182674	0.217605	0.159712	0.023788	ns	FALSE
Ghana	SOS2	Died_vs_Survived	51	107	4.82522	4.73772	0.194745	0.217568	0.0124675	0.0264024	*	FALSE
Cambodia	SRPK1	Died_vs_Survived	21	146	5.20384	5.06744	0.287027	0.273655	0.0509981	0.0383179	ns	FALSE
Duke	SRPK1	Died_vs_Survived	13	156	5.16114	5.0779	0.211495	0.289902	0.205536	0.0234581	ns	FALSE
Ghana	SRPK1	Died_vs_Survived	51	107	5.14949	5.04508	0.254629	0.292081	0.02356	0.0295531	*	FALSE
Cambodia	SRPK2	Died_vs_Survived	21	146	4.37458	4.32593	0.204986	0.17999	0.312148	0.0161342	ns	FALSE
Duke	SRPK2	Died_vs_Survived	13	156	4.44772	4.32105	0.24865	0.187605	0.0957075	0.0416813	ns	FALSE
Ghana	SRPK2	Died_vs_Survived	51	107	4.3727	4.30047	0.184451	0.161457	0.0188257	0.0240297	*	FALSE
Cambodia	SRPRB	Died_vs_Survived	21	146	3.32984	3.4368	0.294331	0.239176	0.124615	-0.0456142	ns	FALSE
Duke	SRPRB	Died_vs_Survived	13	156	3.3561	3.41942	0.209135	0.255322	0.319388	-0.0269645	ns	FALSE
Ghana	SRPRB	Died_vs_Survived	51	107	3.35626	3.47365	0.251756	0.233359	0.00614185	-0.0495983	**	FALSE
Cambodia	SRSF7	Died_vs_Survived	21	146	3.49544	3.57886	0.239095	0.183082	0.138045	-0.0340255	ns	FALSE
Duke	SRSF7	Died_vs_Survived	13	156	3.52785	3.57697	0.141119	0.181769	0.257245	-0.0199464	ns	FALSE
Ghana	SRSF7	Died_vs_Survived	51	107	3.5289	3.59612	0.178288	0.167429	0.0261885	-0.0272248	*	FALSE
Cambodia	STARD7	Died_vs_Survived	21	146	3.7296	3.8219	0.200206	0.178995	0.0564615	-0.0352699	ns	FALSE
Duke	STARD7	Died_vs_Survived	13	156	3.81396	3.81057	0.149071	0.180408	0.939288	0.00128353	ns	FALSE
Ghana	STARD7	Died_vs_Survived	51	107	3.7581	3.85044	0.19108	0.14909	0.00320923	-0.0350232	**	FALSE
Cambodia	STAT1	Died_vs_Survived	21	146	5.51684	5.535	0.3798	0.390136	0.839751	-0.00474221	ns	FALSE
Duke	STAT1	Died_vs_Survived	13	156	5.33693	5.52717	0.338357	0.394579	0.0740994	-0.0505298	ns	FALSE
Ghana	STAT1	Died_vs_Survived	51	107	5.39036	5.56225	0.38583	0.371395	0.0094328	-0.0452864	**	FALSE
Cambodia	STAT2	Died_vs_Survived	21	146	5.11825	5.18537	0.325788	0.376432	0.394456	-0.0187966	ns	FALSE
Duke	STAT2	Died_vs_Survived	13	156	4.97539	5.16652	0.3093	0.38046	0.0528634	-0.0543832	ns	FALSE
Ghana	STAT2	Died_vs_Survived	51	107	5.04206	5.19988	0.353446	0.369495	0.0111213	-0.0444665	*	FALSE
Cambodia	STOM	Died_vs_Survived	21	146	5.65347	5.45113	0.416147	0.33605	0.0436237	0.052582	*	FALSE
Duke	STOM	Died_vs_Survived	13	156	5.55923	5.47364	0.259465	0.366216	0.28672	0.0223844	ns	FALSE
Ghana	STOM	Died_vs_Survived	51	107	5.58996	5.45688	0.346593	0.354843	0.0273484	0.034761	*	FALSE
Cambodia	STX6	Died_vs_Survived	21	146	3.71722	3.66465	0.121088	0.132675	0.0770137	0.0205515	ns	FALSE
Duke	STX6	Died_vs_Survived	13	156	3.72075	3.66681	0.125972	0.130456	0.160845	0.0210701	ns	FALSE
Ghana	STX6	Died_vs_Survived	51	107	3.71916	3.65631	0.140596	0.118348	0.00706991	0.0245916	**	FALSE
Cambodia	STYX	Died_vs_Survived	21	146	3.2959	3.33466	0.134971	0.130948	0.228091	-0.0168632	ns	FALSE
Duke	STYX	Died_vs_Survived	13	156	3.25669	3.3447	0.185043	0.114887	0.115659	-0.0384691	ns	FALSE
Ghana	STYX	Died_vs_Survived	51	107	3.2931	3.35142	0.144564	0.11065	0.012808	-0.0253244	*	FALSE
Cambodia	SUCLG2	Died_vs_Survived	21	146	4.18169	4.28771	0.206994	0.204005	0.0370371	-0.0361216	*	TRUE
Duke	SUCLG2	Died_vs_Survived	13	156	4.13702	4.2757	0.202014	0.20788	0.0322923	-0.0475697	*	TRUE
Ghana	SUCLG2	Died_vs_Survived	51	107	4.20747	4.29366	0.212189	0.202216	0.0172829	-0.029256	*	TRUE
Cambodia	SULT1B1	Died_vs_Survived	21	146	5.39756	5.23908	0.33816	0.34166	0.0553315	0.0429945	ns	FALSE
Duke	SULT1B1	Died_vs_Survived	13	156	5.37818	5.26825	0.278201	0.351027	0.200155	0.0297929	ns	FALSE
Ghana	SULT1B1	Died_vs_Survived	51	107	5.34104	5.22209	0.335962	0.333685	0.0396442	0.0324932	*	FALSE
Cambodia	SYNE1	Died_vs_Survived	21	146	5.49092	5.34429	0.270914	0.246445	0.027285	0.039051	*	FALSE
Duke	SYNE1	Died_vs_Survived	13	156	5.41721	5.33063	0.24157	0.255655	0.236386	0.0232437	ns	FALSE
Ghana	SYNE1	Died_vs_Survived	51	107	5.40692	5.32435	0.242206	0.253314	0.0510941	0.0222014	ns	FALSE
Cambodia	SYNE2	Died_vs_Survived	21	146	4.68541	4.85677	0.323098	0.218488	0.0276004	-0.0518199	*	FALSE
Duke	SYNE2	Died_vs_Survived	13	156	4.85068	4.82385	0.25773	0.252844	0.723393	0.00800181	ns	FALSE
Ghana	SYNE2	Died_vs_Survived	51	107	4.71262	4.86932	0.288301	0.221274	0.00096223	-0.0471918	***	FALSE
Cambodia	TAP1	Died_vs_Survived	21	146	4.06449	4.1203	0.311146	0.330412	0.452459	-0.0196732	ns	FALSE
Duke	TAP1	Died_vs_Survived	13	156	3.99029	4.10873	0.39362	0.319898	0.309624	-0.0421966	ns	FALSE
Ghana	TAP1	Died_vs_Survived	51	107	3.99376	4.15049	0.290022	0.319757	0.00270236	-0.0555338	**	FALSE
Cambodia	TBX21	Died_vs_Survived	21	146	3.76487	4.05454	0.561937	0.439988	0.0329953	-0.106939	*	FALSE
Duke	TBX21	Died_vs_Survived	13	156	3.79876	3.98064	0.426969	0.439122	0.162734	-0.0674723	ns	FALSE
Ghana	TBX21	Died_vs_Survived	51	107	3.89268	4.02754	0.392922	0.452393	0.0575521	-0.0491362	ns	FALSE
Cambodia	TC2N	Died_vs_Survived	21	146	3.75573	4.00618	0.407803	0.285144	0.0122303	-0.0931347	*	FALSE
Duke	TC2N	Died_vs_Survived	13	156	3.76826	3.97914	0.362417	0.325388	0.0622075	-0.0785558	ns	FALSE
Ghana	TC2N	Died_vs_Survived	51	107	3.8659	4.0169	0.315529	0.300411	0.00527726	-0.0552807	**	FALSE
Cambodia	TCN1	Died_vs_Survived	21	146	4.49406	4.28992	0.519394	0.394592	0.0966508	0.0670689	ns	FALSE
Duke	TCN1	Died_vs_Survived	13	156	4.47109	4.29437	0.41943	0.407455	0.165698	0.0581807	ns	FALSE
Ghana	TCN1	Died_vs_Survived	51	107	4.46655	4.25971	0.405737	0.422805	0.00387865	0.0684047	**	FALSE
Cambodia	THBS1	Died_vs_Survived	21	146	4.82883	4.72018	0.542374	0.520665	0.396362	0.0328322	ns	FALSE
Duke	THBS1	Died_vs_Survived	13	156	4.97948	4.6941	0.377676	0.567051	0.0230393	0.085146	*	FALSE
Ghana	THBS1	Died_vs_Survived	51	107	4.93924	4.64607	0.50061	0.516903	0.00094793	0.0882759	***	FALSE
Cambodia	TIMP2	Died_vs_Survived	21	146	4.2501	4.13518	0.310524	0.272113	0.120275	0.0395473	ns	FALSE
Duke	TIMP2	Died_vs_Survived	13	156	4.24076	4.11435	0.221182	0.283418	0.0717793	0.0436582	ns	FALSE
Ghana	TIMP2	Died_vs_Survived	51	107	4.20366	4.08354	0.290496	0.281592	0.0159273	0.0418265	*	FALSE
Cambodia	TIPRL	Died_vs_Survived	21	146	3.2478	3.25607	0.169156	0.128751	0.831436	-0.00366885	ns	FALSE
Duke	TIPRL	Died_vs_Survived	13	156	3.20252	3.26697	0.130213	0.127144	0.107911	-0.0287468	ns	FALSE
Ghana	TIPRL	Died_vs_Survived	51	107	3.21515	3.28966	0.129976	0.126352	0.000984679	-0.0330545	***	FALSE
Cambodia	TLR7	Died_vs_Survived	21	146	3.49171	3.77354	0.306209	0.318171	0.000551948	-0.111984	***	FALSE
Duke	TLR7	Died_vs_Survived	13	156	3.59996	3.74169	0.238277	0.336704	0.0641531	-0.0557094	ns	FALSE
Ghana	TLR7	Died_vs_Survived	51	107	3.62114	3.77925	0.333441	0.313595	0.00553712	-0.0616555	**	FALSE
Cambodia	TMCO3	Died_vs_Survived	21	146	4.47885	4.36918	0.301889	0.258487	0.1262	0.0357672	ns	FALSE
Duke	TMCO3	Died_vs_Survived	13	156	4.5252	4.37819	0.189169	0.269838	0.0194342	0.0476486	*	FALSE
Ghana	TMCO3	Died_vs_Survived	51	107	4.44904	4.35674	0.245229	0.277409	0.0364015	0.0302425	*	FALSE
Cambodia	TMED8	Died_vs_Survived	21	146	4.6143	4.5246	0.269078	0.229349	0.158828	0.0283211	ns	FALSE
Duke	TMED8	Died_vs_Survived	13	156	4.62212	4.53962	0.179388	0.244839	0.142445	0.0259838	ns	FALSE
Ghana	TMED8	Died_vs_Survived	51	107	4.62617	4.51438	0.229025	0.239499	0.00566216	0.0352908	**	FALSE
Cambodia	TMEM165	Died_vs_Survived	21	146	4.42034	4.27837	0.247906	0.206468	0.0194923	0.0470978	*	FALSE
Duke	TMEM165	Died_vs_Survived	13	156	4.34619	4.28769	0.164259	0.208921	0.246222	0.0195498	ns	FALSE
Ghana	TMEM165	Died_vs_Survived	51	107	4.33218	4.26049	0.195214	0.220155	0.0408384	0.0240763	*	FALSE
Cambodia	TMEM203	Died_vs_Survived	21	146	2.99823	3.06227	0.189544	0.180932	0.15768	-0.0304868	ns	FALSE
Duke	TMEM203	Died_vs_Survived	13	156	3.01017	3.05781	0.184502	0.181517	0.385612	-0.022654	ns	FALSE
Ghana	TMEM203	Died_vs_Survived	51	107	2.9972	3.08131	0.204407	0.178571	0.0136867	-0.0399263	*	FALSE
Cambodia	TMEM243	Died_vs_Survived	21	146	3.11875	3.18325	0.177261	0.1164	0.119596	-0.0295296	ns	FALSE
Duke	TMEM243	Died_vs_Survived	13	156	3.12562	3.18471	0.139216	0.125984	0.161391	-0.027016	ns	FALSE
Ghana	TMEM243	Died_vs_Survived	51	107	3.13022	3.20049	0.126758	0.122948	0.001405	-0.0320284	**	FALSE
Cambodia	TMEM35B	Died_vs_Survived	21	146	2.98622	3.00701	0.109582	0.0977996	0.418096	-0.0100085	ns	FALSE
Duke	TMEM35B	Died_vs_Survived	13	156	2.93676	3.01408	0.112365	0.0964019	0.0309466	-0.0374926	*	FALSE
Ghana	TMEM35B	Died_vs_Survived	51	107	2.96472	3.01819	0.0933795	0.0970813	0.00124184	-0.025786	**	FALSE
Cambodia	TMSB10	Died_vs_Survived	21	146	4.8566	4.90954	0.293511	0.242692	0.437947	-0.0156427	ns	FALSE
Duke	TMSB10	Died_vs_Survived	13	156	4.8758	4.89572	0.232156	0.261662	0.772737	-0.00588206	ns	FALSE
Ghana	TMSB10	Died_vs_Survived	51	107	4.80465	4.94843	0.231921	0.217234	0.000343403	-0.0425407	***	FALSE
Cambodia	TNFAIP8	Died_vs_Survived	21	146	4.47387	4.44226	0.175255	0.149036	0.439117	0.0102288	ns	FALSE
Duke	TNFAIP8	Died_vs_Survived	13	156	4.48771	4.43031	0.128524	0.155305	0.149125	0.0185701	ns	FALSE
Ghana	TNFAIP8	Died_vs_Survived	51	107	4.48422	4.41545	0.130607	0.154115	0.00427292	0.0222978	**	FALSE
Cambodia	TNFRSF10A	Died_vs_Survived	21	146	3.35603	3.38897	0.157866	0.174308	0.385467	-0.0140901	ns	FALSE
Duke	TNFRSF10A	Died_vs_Survived	13	156	3.26318	3.38958	0.175127	0.185329	0.0256885	-0.0548251	*	FALSE
Ghana	TNFRSF10A	Died_vs_Survived	51	107	3.36061	3.42334	0.151411	0.17413	0.0223312	-0.026678	*	FALSE
Cambodia	TNFRSF14	Died_vs_Survived	21	146	3.5802	3.58997	0.239774	0.200692	0.860286	-0.0039299	ns	FALSE
Duke	TNFRSF14	Died_vs_Survived	13	156	3.58104	3.58214	0.267411	0.19005	0.988622	-0.000443348	ns	FALSE
Ghana	TNFRSF14	Died_vs_Survived	51	107	3.48242	3.6243	0.209025	0.176027	6.78341e-05	-0.0576121	***	FALSE
Cambodia	TOMM20	Died_vs_Survived	21	146	3.43609	3.54747	0.233049	0.192681	0.0473567	-0.0460247	*	FALSE
Duke	TOMM20	Died_vs_Survived	13	156	3.52759	3.54285	0.172678	0.196056	0.766397	-0.00622472	ns	FALSE
Ghana	TOMM20	Died_vs_Survived	51	107	3.48981	3.56748	0.202032	0.187807	0.0230916	-0.0317552	*	FALSE
Cambodia	TOMM22	Died_vs_Survived	21	146	3.36919	3.47654	0.224525	0.208551	0.0491733	-0.0452541	*	FALSE
Duke	TOMM22	Died_vs_Survived	13	156	3.46257	3.45547	0.181186	0.214156	0.8954	0.00296155	ns	FALSE
Ghana	TOMM22	Died_vs_Survived	51	107	3.39374	3.50913	0.221452	0.185714	0.00181756	-0.048236	**	FALSE
Cambodia	TOMM70	Died_vs_Survived	21	146	3.42559	3.53111	0.242973	0.206832	0.0701561	-0.0437729	ns	FALSE
Duke	TOMM70	Died_vs_Survived	13	156	3.38819	3.52586	0.172067	0.208207	0.0156417	-0.0574587	*	FALSE
Ghana	TOMM70	Died_vs_Survived	51	107	3.45944	3.55781	0.217401	0.200733	0.00770474	-0.0404505	**	FALSE
Cambodia	TP53BP2	Died_vs_Survived	21	146	3.33908	3.2569	0.18186	0.114319	0.0561771	0.0359508	ns	FALSE
Duke	TP53BP2	Died_vs_Survived	13	156	3.34156	3.25903	0.0947145	0.127258	0.00989863	0.0360809	**	FALSE
Ghana	TP53BP2	Died_vs_Survived	51	107	3.3112	3.2441	0.113262	0.141494	0.00173556	0.0295354	**	FALSE
Cambodia	TP53INP1	Died_vs_Survived	21	146	4.521	4.44402	0.200743	0.185626	0.10966	0.0247775	ns	FALSE
Duke	TP53INP1	Died_vs_Survived	13	156	4.48381	4.45984	0.295861	0.178745	0.778146	0.00773336	ns	FALSE
Ghana	TP53INP1	Died_vs_Survived	51	107	4.51364	4.42919	0.162881	0.181798	0.004093	0.0272495	**	FALSE
Cambodia	TPST1	Died_vs_Survived	21	146	4.70697	4.31313	0.295026	0.460718	6.75769e-06	0.126065	***	TRUE
Duke	TPST1	Died_vs_Survived	13	156	4.65835	4.3349	0.388561	0.490976	0.0126911	0.103823	*	TRUE
Ghana	TPST1	Died_vs_Survived	51	107	4.61222	4.21616	0.514914	0.403801	6.41296e-06	0.129531	***	TRUE
Cambodia	TRAK2	Died_vs_Survived	21	146	5.36503	5.32517	0.189483	0.202821	0.379548	0.0107605	ns	FALSE
Duke	TRAK2	Died_vs_Survived	13	156	5.44695	5.33007	0.192639	0.204646	0.0547308	0.031293	ns	FALSE
Ghana	TRAK2	Died_vs_Survived	51	107	5.40432	5.31425	0.2299	0.19235	0.0175406	0.024247	*	FALSE
Cambodia	TRAPPC5	Died_vs_Survived	21	146	5.06676	4.91304	0.363534	0.278245	0.0753208	0.0444472	ns	FALSE
Duke	TRAPPC5	Died_vs_Survived	13	156	5.03616	4.92456	0.226735	0.312076	0.118519	0.0323293	ns	FALSE
Ghana	TRAPPC5	Died_vs_Survived	51	107	4.99993	4.91679	0.320082	0.305498	0.124738	0.0241916	ns	FALSE
Cambodia	TRAT1	Died_vs_Survived	21	146	3.68847	3.87805	0.51232	0.322956	0.113092	-0.0723073	ns	FALSE
Duke	TRAT1	Died_vs_Survived	13	156	3.66208	3.8708	0.409563	0.377247	0.0979011	-0.0799676	ns	FALSE
Ghana	TRAT1	Died_vs_Survived	51	107	3.72669	3.92432	0.37207	0.343974	0.00190215	-0.0745475	**	FALSE
Cambodia	TRIM4	Died_vs_Survived	21	146	2.76049	2.81283	0.113981	0.107344	0.0584499	-0.0270975	ns	FALSE
Duke	TRIM4	Died_vs_Survived	13	156	2.76492	2.8058	0.0911818	0.114413	0.148834	-0.0211778	ns	FALSE
Ghana	TRIM4	Died_vs_Survived	51	107	2.7718	2.8154	0.110739	0.118279	0.0257244	-0.0225133	*	FALSE
Cambodia	TSC22D3	Died_vs_Survived	21	146	5.51741	5.40663	0.285252	0.320545	0.112857	0.0292619	ns	FALSE
Duke	TSC22D3	Died_vs_Survived	13	156	5.59332	5.4074	0.253544	0.324705	0.0250725	0.0487713	*	FALSE
Ghana	TSC22D3	Died_vs_Survived	51	107	5.57207	5.33343	0.36958	0.241813	7.56126e-05	0.0631499	***	FALSE
Cambodia	TSPAN14	Died_vs_Survived	21	146	4.51421	4.43674	0.236021	0.156763	0.158414	0.0249748	ns	FALSE
Duke	TSPAN14	Died_vs_Survived	13	156	4.49089	4.4353	0.154058	0.17715	0.23619	0.0179698	ns	FALSE
Ghana	TSPAN14	Died_vs_Survived	51	107	4.49209	4.4193	0.181137	0.165368	0.0171634	0.0235688	*	FALSE
Cambodia	TSPAN2	Died_vs_Survived	21	146	4.6641	4.49285	0.353943	0.329293	0.0467607	0.0539691	*	FALSE
Duke	TSPAN2	Died_vs_Survived	13	156	4.64578	4.50326	0.287046	0.351918	0.111933	0.0449502	ns	FALSE
Ghana	TSPAN2	Died_vs_Survived	51	107	4.5873	4.4653	0.323927	0.319967	0.0285837	0.0388894	*	FALSE
Cambodia	TTC37	Died_vs_Survived	21	146	3.71434	3.82041	0.270382	0.202743	0.0969811	-0.0406219	ns	FALSE
Duke	TTC37	Died_vs_Survived	13	156	3.72812	3.81992	0.186592	0.207844	0.112482	-0.0350976	ns	FALSE
Ghana	TTC37	Died_vs_Survived	51	107	3.77598	3.84956	0.210069	0.204642	0.0405922	-0.027843	*	FALSE
Cambodia	TUBA4A	Died_vs_Survived	21	146	4.48088	4.39997	0.226969	0.227132	0.13871	0.0262888	ns	FALSE
Duke	TUBA4A	Died_vs_Survived	13	156	4.52309	4.40522	0.277791	0.234138	0.160191	0.0380946	ns	FALSE
Ghana	TUBA4A	Died_vs_Survived	51	107	4.46504	4.3834	0.251985	0.220878	0.0508858	0.0266238	ns	FALSE
Cambodia	UBAP1	Died_vs_Survived	21	146	4.32075	4.24429	0.24248	0.192096	0.17926	0.0257588	ns	FALSE
Duke	UBAP1	Died_vs_Survived	13	156	4.34928	4.24545	0.198488	0.198654	0.0913619	0.0348598	ns	FALSE
Ghana	UBAP1	Died_vs_Survived	51	107	4.31499	4.23034	0.210218	0.206004	0.0191739	0.0285865	*	FALSE
Cambodia	UBE2G1	Died_vs_Survived	21	146	3.35829	3.33312	0.100231	0.124303	0.306182	0.0108526	ns	FALSE
Duke	UBE2G1	Died_vs_Survived	13	156	3.41435	3.32606	0.104736	0.1135	0.0113245	0.0377934	*	FALSE
Ghana	UBE2G1	Died_vs_Survived	51	107	3.38234	3.30613	0.103068	0.115585	5.99577e-05	0.0328792	***	FALSE
Cambodia	UBE2G2	Died_vs_Survived	21	146	3.34341	3.44539	0.158582	0.139102	0.00987285	-0.043348	**	TRUE
Duke	UBE2G2	Died_vs_Survived	13	156	3.3765	3.44053	0.0964886	0.151045	0.0432766	-0.0271023	*	TRUE
Ghana	UBE2G2	Died_vs_Survived	51	107	3.40238	3.45829	0.148192	0.139313	0.0261589	-0.0235127	*	TRUE
Cambodia	UBE2R2	Died_vs_Survived	21	146	4.39686	4.32101	0.222149	0.214715	0.153945	0.025106	ns	FALSE
Duke	UBE2R2	Died_vs_Survived	13	156	4.40737	4.32182	0.212271	0.211885	0.184256	0.0282797	ns	FALSE
Ghana	UBE2R2	Died_vs_Survived	51	107	4.38756	4.29513	0.242392	0.207165	0.021307	0.0307183	*	FALSE
Cambodia	UBR5	Died_vs_Survived	21	146	4.33363	4.2841	0.186699	0.138506	0.253656	0.0165866	ns	FALSE
Duke	UBR5	Died_vs_Survived	13	156	4.37046	4.28106	0.09803	0.143784	0.00772841	0.0298164	**	FALSE
Ghana	UBR5	Died_vs_Survived	51	107	4.34704	4.2597	0.13798	0.126592	0.00024408	0.0292829	***	FALSE
Cambodia	UNC93B1	Died_vs_Survived	21	146	4.27865	4.3436	0.241464	0.260489	0.263929	-0.0217341	ns	FALSE
Duke	UNC93B1	Died_vs_Survived	13	156	4.32644	4.32646	0.185619	0.254049	0.999709	-6.84019e-06	ns	FALSE
Ghana	UNC93B1	Died_vs_Survived	51	107	4.23225	4.35361	0.251396	0.251655	0.00554308	-0.0407872	**	FALSE
Cambodia	USP3	Died_vs_Survived	21	146	4.77027	4.66285	0.200456	0.191628	0.0293319	0.0328573	*	TRUE
Duke	USP3	Died_vs_Survived	13	156	4.79294	4.66962	0.143644	0.195771	0.0108891	0.0376043	*	TRUE
Ghana	USP3	Died_vs_Survived	51	107	4.71727	4.64733	0.176355	0.193407	0.0259856	0.0215482	*	TRUE
Cambodia	USP5	Died_vs_Survived	21	146	3.09789	3.29414	0.269413	0.21004	0.00388031	-0.0886163	**	FALSE
Duke	USP5	Died_vs_Survived	13	156	3.23909	3.25452	0.251491	0.228902	0.833779	-0.00685429	ns	FALSE
Ghana	USP5	Died_vs_Survived	51	107	3.20164	3.30122	0.204987	0.217239	0.00609853	-0.0441876	**	FALSE
Cambodia	VMA21	Died_vs_Survived	21	146	3.36414	3.39497	0.214617	0.175238	0.535477	-0.0131586	ns	FALSE
Duke	VMA21	Died_vs_Survived	13	156	3.3183	3.40328	0.169688	0.165172	0.104127	-0.0364832	ns	FALSE
Ghana	VMA21	Died_vs_Survived	51	107	3.3364	3.43229	0.180878	0.141541	0.00131002	-0.0408799	**	FALSE
Cambodia	VNN1	Died_vs_Survived	21	146	5.93965	5.81558	0.336428	0.362903	0.129372	0.0304541	ns	FALSE
Duke	VNN1	Died_vs_Survived	13	156	5.94535	5.82961	0.212026	0.365522	0.0944734	0.0283645	ns	FALSE
Ghana	VNN1	Died_vs_Survived	51	107	5.93516	5.79593	0.366422	0.348441	0.0255923	0.0342465	*	FALSE
Cambodia	VPS13C	Died_vs_Survived	21	146	4.7203	4.76009	0.251343	0.190022	0.492463	-0.0121098	ns	FALSE
Duke	VPS13C	Died_vs_Survived	13	156	4.66274	4.76273	0.184086	0.188623	0.081103	-0.0306101	ns	FALSE
Ghana	VPS13C	Died_vs_Survived	51	107	4.68852	4.78911	0.180885	0.175682	0.00136497	-0.0306247	**	FALSE
Cambodia	WAC	Died_vs_Survived	21	146	4.5206	4.46212	0.168355	0.131086	0.140121	0.0187857	ns	FALSE
Duke	WAC	Died_vs_Survived	13	156	4.51498	4.46692	0.132108	0.135414	0.228804	0.0154387	ns	FALSE
Ghana	WAC	Died_vs_Survived	51	107	4.50596	4.44818	0.137511	0.128015	0.0132892	0.0186213	*	FALSE
Cambodia	WDR26	Died_vs_Survived	21	146	4.71118	4.68707	0.21459	0.181784	0.62831	0.00740392	ns	FALSE
Duke	WDR26	Died_vs_Survived	13	156	4.76769	4.69331	0.17293	0.184538	0.159913	0.0226843	ns	FALSE
Ghana	WDR26	Died_vs_Survived	51	107	4.7619	4.6617	0.196654	0.176826	0.0026539	0.0306809	**	FALSE
Cambodia	WDR43	Died_vs_Survived	21	146	3.2963	3.4309	0.272864	0.209496	0.0403018	-0.0577433	*	FALSE
Duke	WDR43	Died_vs_Survived	13	156	3.34864	3.41812	0.196767	0.21686	0.244383	-0.0296278	ns	FALSE
Ghana	WDR43	Died_vs_Survived	51	107	3.37309	3.44004	0.230095	0.212926	0.0832486	-0.0283565	ns	FALSE
Cambodia	WDR7	Died_vs_Survived	21	146	3.26766	3.2831	0.141716	0.110732	0.63658	-0.00680027	ns	FALSE
Duke	WDR7	Died_vs_Survived	13	156	3.2495	3.27903	0.100539	0.110528	0.32934	-0.0130503	ns	FALSE
Ghana	WDR7	Died_vs_Survived	51	107	3.22847	3.29553	0.115271	0.10834	0.00075161	-0.0296599	***	FALSE
Cambodia	WWP1	Died_vs_Survived	21	146	3.36067	3.45634	0.225715	0.144206	0.0720826	-0.0404964	ns	FALSE
Duke	WWP1	Died_vs_Survived	13	156	3.33767	3.45554	0.136859	0.150772	0.010017	-0.050069	*	FALSE
Ghana	WWP1	Died_vs_Survived	51	107	3.42586	3.45244	0.1602	0.146726	0.319281	-0.0111494	ns	FALSE
Cambodia	XRCC6	Died_vs_Survived	21	146	4.05024	4.16049	0.241575	0.194883	0.0570056	-0.0387462	ns	FALSE
Duke	XRCC6	Died_vs_Survived	13	156	4.13086	4.13867	0.135324	0.206608	0.851335	-0.00272313	ns	FALSE
Ghana	XRCC6	Died_vs_Survived	51	107	4.07841	4.19948	0.203384	0.187545	0.000541036	-0.0422024	***	FALSE
Cambodia	YARS2	Died_vs_Survived	21	146	2.7968	2.85124	0.201367	0.158304	0.246953	-0.0278088	ns	FALSE
Duke	YARS2	Died_vs_Survived	13	156	2.78756	2.8499	0.161135	0.163982	0.201926	-0.0319054	ns	FALSE
Ghana	YARS2	Died_vs_Survived	51	107	2.79134	2.87343	0.165673	0.146218	0.00328684	-0.0418174	**	FALSE
Cambodia	YWHAH	Died_vs_Survived	21	146	3.51962	3.42852	0.156809	0.168474	0.0202979	0.0378359	*	TRUE
Duke	YWHAH	Died_vs_Survived	13	156	3.52242	3.41872	0.13368	0.180516	0.0191873	0.0431086	*	TRUE
Ghana	YWHAH	Died_vs_Survived	51	107	3.4987	3.3979	0.1842	0.156502	0.00112523	0.0421792	**	TRUE
Cambodia	ZAP70	Died_vs_Survived	21	146	4.01005	4.2689	0.464935	0.358098	0.0221701	-0.0902443	*	FALSE
Duke	ZAP70	Died_vs_Survived	13	156	4.08764	4.22569	0.312032	0.378355	0.152798	-0.0479184	ns	FALSE
Ghana	ZAP70	Died_vs_Survived	51	107	4.14403	4.26075	0.386845	0.352697	0.0715088	-0.0400733	ns	FALSE
Cambodia	ZBTB33	Died_vs_Survived	21	146	3.46803	3.51006	0.24207	0.192419	0.453741	-0.0173766	ns	FALSE
Duke	ZBTB33	Died_vs_Survived	13	156	3.38893	3.52577	0.181137	0.182058	0.0202492	-0.0571068	*	FALSE
Ghana	ZBTB33	Died_vs_Survived	51	107	3.44848	3.55046	0.191752	0.177719	0.00188955	-0.0420483	**	FALSE
Cambodia	ZFAND3	Died_vs_Survived	21	146	5.0518	4.98805	0.236314	0.193141	0.249265	0.018321	ns	FALSE
Duke	ZFAND3	Died_vs_Survived	13	156	5.09537	4.98246	0.219166	0.209556	0.095172	0.032329	ns	FALSE
Ghana	ZFAND3	Died_vs_Survived	51	107	5.02984	4.95961	0.184512	0.210227	0.0348398	0.0202858	*	FALSE
Cambodia	ZNF101	Died_vs_Survived	21	146	3.49496	3.56611	0.196825	0.160286	0.126602	-0.0290735	ns	FALSE
Duke	ZNF101	Died_vs_Survived	13	156	3.42937	3.56503	0.160555	0.164937	0.0110437	-0.0559695	*	FALSE
Ghana	ZNF101	Died_vs_Survived	51	107	3.50249	3.6038	0.158404	0.160275	0.00030317	-0.0411368	***	FALSE
Cambodia	ZRANB2	Died_vs_Survived	21	146	3.96159	3.99193	0.279792	0.186074	0.634543	-0.0110072	ns	FALSE
Duke	ZRANB2	Died_vs_Survived	13	156	3.85382	4.01611	0.267857	0.157551	0.0510861	-0.0595097	ns	FALSE
Ghana	ZRANB2	Died_vs_Survived	51	107	3.94425	4.02112	0.198442	0.160081	0.0178749	-0.027846	*	FALSE
