# Supplementary material for: Sepsis endotypes identified by host gene expression across global cohorts
Source: Commun Med (Lond). 2024 Jun 18;4:120. doi: 10.1038/s43856-024-00542-7 (PMC11189468; doi:10.1038/s43856-024-00542-7)
Supplement: Supplementary file 5 — Supplementary Data 2 [file 43856_2024_542_MOESM5_ESM.xlsx]

## Sheet: Legend
	Table legend
	Sheet/Table Name	Figure	Description
	clinical_anova	Fig. 4	Statistical analysis of variance (ANOVA) for clinical features for the entire study cohort. Number of observations per TDA group and whether total number of observation passes 60% threshold are shown in independet columns. Significance annotation of p-values: ns = not significant; * <= 0.05; ** <= 0.01; *** < 0.001
	clinical_ttest	Fig. 4	Statistical comparison of clinical features between different TDA groups (t123_vs_t4-5 and t2_vs_t3) using t-test. Number of observations per group, means, medians, and significance levels are shown in idependent columns. Significance annotation of p-values as described in clinical_anova tab.
	dge_within_tda	Fig. S5b; Fig. 1f; Fig. S1i	Differential gene expression analysis comparing patients who died at day 28 to patients that lived at day 28. Comparison was done across an entire study cohort (all: t1_t2_t3_t4-5) or within individual TDA groups (t1, t2, t3, t4-5). Mean = arithmetic average; sd = standard deviation; count = number of patients per group; tda = name of the tda group(s) tested; a_vs_b = contrast and its order; L2FC…
	dge_between_tda	Fig. S5a	Differential gene expression (dge) analysis comparing different tda groups. Only patients with unique membership to the group being tested were considered. Columns labeled in same fashion as in "within" comparison above.
	gsea_H_all	Fig. 1g	Results of the gene set enrichemnt analysis (GSEA) comparing dead versus survivors across an entire study cohort. The input data consisted of gene names in decreasing order with L2FC values from the dge_within_tda table and t1_t2_t3_t4 tda group (all TDA groups). The Molesular Signatures Database (MSigDB) gene sets were used. Only genes with p.value =< 0.05 were used for analysis. The pvalueCutof…
	gsea_H_between	Fig. 5a	Results of the gene set enrichemnt analysis (GSEA) comparing different TDA groups between each other. The input data originated from dge_between_tda table and was prepared in similar fashion as for gsea_H_all table. Here, only genes with p.adjust <= 0.05 were considered for the analysis. The pvalueCutoff was set at 1 to get all results.
	gsea_H_within	Fig. 5b	Results of the gene set enrichemnt analysis (GSEA) comparing dead versus survivors across an entire study cohort. The input data originated from dge_within_tda table and was prepared in similar fashion as for gsea_H_all table. Here, since there were too few genes with significant p.values all genes were considered for analysis. The pvalueCutoff was set at 1 to get all results.
	reyes2020	Fig. S6a	Expression calculation for public data set used to evaluate 8- and 13- gene expression changes in different endotypes. See Supplemental Methods for additional information.
	cazalis2014	Fig. S6c	Expression calculation for public data set used to evaluate 8- and 13- gene expression changes in different endotypes. See Supplemental Methods for additional information.
	davenport2016	Fig. S6b	Expression calculation for public data set used to evaluate 8- and 13- gene expression changes in different endotypes. See Supplemental Methods for additional information.
	tsalik2014	Fig. S6d	Expression calculation for public data set used to evaluate 8- and 13- gene expression changes in different endotypes. See Supplemental Methods for additional information.
	NOTE:		See materials and methods for more information

## Sheet: clinical_anova
Feature	p.value	t1_obs	t2_obs	t3_obs	t4_obs	tot_obs	above_60pcnt	sig
Age	0.00171087	103	78	97	202	480	y	**
Gender	0.0223692	103	78	97	202	480	y	*
Labs_ALP_T00h	0.411209	92	64	89	180	425	y	ns
Labs_ALT_T00h	0.671376	91	64	89	180	424	y	ns
Labs_AST_T00h	0.834618	91	64	88	180	423	y	ns
Labs_Albumin_T00h	0.0492278	92	65	87	180	424	y	*
Labs_Arterial_base_deficit_T00h	0.00328648	45	19	38	60	162	n	**
Labs_Atypical_lymphocytes_T00h	0.783381	23	17	19	41	100	n	ns
Labs_BUN_T00h	1.4e-06	99	77	93	198	467	y	***
Labs_Bands_T00h	0.26809	23	17	18	40	98	n	ns
Labs_Basophils_T00h	0.00961292	61	37	58	106	262	n	**
Labs_Bilirubin_T00h	0.0902991	92	64	88	181	425	y	ns
Labs_CO2_T00h	0.000937972	98	75	95	191	459	y	***
Labs_Calcium_1_T00h	0.0763329	28	31	29	72	160	n	ns
Labs_Calcium_2_T00h	0.650681	31	33	30	70	164	n	ns
Labs_Chloride_T00h	0.361501	59	49	62	124	294	y	ns
Labs_Creatinine_T00h	0.376335	101	77	93	196	467	y	ns
Labs_Eosinophils_T00h	0.00121064	61	37	58	105	261	n	**
Labs_Glucose_1_T00h	3.68e-05	98	75	96	200	469	y	***
Labs_Glucose_2_T00h	0.00541247	31	33	30	70	164	n	**
Labs_Granulocyte_count_T00h	6.37e-14	30	29	26	69	154	n	***
Labs_Granulocyte_pct_T00h	1.68e-11	30	29	26	69	154	n	***
Labs_Hematocrit_1_T00h	0.294576	100	75	96	199	470	y	ns
Labs_Hematocrit_2_T00h	0.573045	31	34	30	72	167	n	ns
Labs_Hemoglobin_T00h	0.171448	66	52	68	134	320	y	ns
Labs_INR_T00h	0.216585	20	15	13	29	77	n	ns
Labs_Lactate_T00h	0.000232079	84	55	77	146	362	y	***
Labs_Lymphocyte_monocyte_count_T00h	0.146435	30	34	27	70	161	n	ns
Labs_Lymphocyte_monocyte_pct_T00h	2.13e-19	91	66	84	175	416	y	***
Labs_Lymphocytes_T00h	2.42e-11	61	37	58	106	262	n	***
Labs_MCHC_T00h	0.451876	29	34	29	72	164	n	ns
Labs_Magnesium_T00h	0.992719	16	10	8	28	62	n	ns
Labs_Metamyelocytes_T00h	0.735867	23	17	18	40	98	n	ns
Labs_Monocytes_T00h	0.000301086	61	37	58	106	262	n	***
Labs_Neutrophils_T00h	3.55e-11	61	37	58	106	262	n	***
Labs_PTT_T00h	0.157985	23	15	13	25	76	n	ns
Labs_PT_T00h	0.247944	21	15	13	29	78	n	ns
Labs_Phosphorous_T00h	0.616009	12	6	4	7	29	n	ns
Labs_Platelets_T00h	0.534865	102	78	93	199	472	y	ns
Labs_Potassium_1_T00h	0.0781745	97	73	93	195	458	y	ns
Labs_Potassium_2_T00h	0.699878	30	33	30	70	163	n	ns
Labs_Sedimentation_rate_T00h	0.934018	16	3	4	23	46	n	ns
Labs_Sodium_1_T00h	0.273448	97	74	94	194	459	y	ns
Labs_Sodium_2_T00h	0.693448	30	31	26	68	155	n	ns
Labs_Total_protein_T00h	0.311173	90	64	88	180	422	y	ns
Labs_White_blood_cells_T00h	7.1e-17	102	73	93	197	465	y	***
Labs_pH_T00h	1.65e-06	73	50	67	132	322	y	***
Labs_paCO2_T00h	0.102708	73	50	67	132	322	y	ns
Labs_paO2_T00h	0.567677	73	50	67	132	322	y	ns
Labs_proBNP_T00h	0.652422	5	8	3	8	24	n	ns
MedHist_Cancer	0.00650074	92	58	88	173	411	y	**
MedHist_Cardiovascular	0.996618	92	58	88	173	411	y	ns
MedHist_Dermatologic	0.547847	92	58	88	173	411	y	ns
MedHist_Endocrine	0.0343564	92	58	88	173	411	y	*
MedHist_GU_or_reproductive	0.289485	92	58	88	173	411	y	ns
MedHist_Gastrointestinal	0.308689	92	58	88	173	411	y	ns
MedHist_Immunosuppression	0.944093	92	58	88	173	411	y	ns
MedHist_Neurological	0.0313481	92	58	88	173	411	y	*
MedHist_Other	0.321251	92	58	88	173	411	y	ns
MedHist_Psychiatric	0.400375	92	58	88	173	411	y	ns
MedHist_Renal	0.667057	92	58	88	173	411	y	ns
MedHist_Respiratory	0.228962	92	58	88	173	411	y	ns
MedHist_Rheumatologic	0.212878	92	58	88	173	411	y	ns
MedHist_Surgery	0.54557	92	58	88	173	411	y	ns
Mortality_YN	0.000872937	103	78	97	202	480	y	***
Outcomes_Mortality_T28d_1_day_range	0.00336376	103	78	97	202	480	y	**
Pathogen_Adjudication_pathogen_class	0.527741	103	78	97	202	480	y	ns
PhysEx_Abdomen_Discharge	0.0369191	91	67	80	187	425	y	*
PhysEx_Abdomen_T00h	0.685322	103	78	97	202	480	y	ns
PhysEx_Bleeding_T00h	0.885882	103	78	97	202	480	y	ns
PhysEx_HEENT_Discharge	0.300488	91	67	80	187	425	y	ns
PhysEx_HEENT_T00h	0.511251	103	78	97	202	480	y	ns
PhysEx_Heart_Discharge	0.728593	91	67	80	187	425	y	ns
PhysEx_Heart_T00h	0.514981	103	78	97	202	480	y	ns
PhysEx_Joints_Extremities_Discharge	0.335364	91	67	80	187	425	y	ns
PhysEx_Joints_Extremities_T00h	0.0161488	103	78	97	202	480	y	*
PhysEx_Lungs_Discharge	0.409922	91	67	80	187	425	y	ns
PhysEx_Lungs_T00h	0.00425647	103	78	97	202	480	y	**
PhysEx_Lymph_nodes_Discharge	0.507353	91	67	80	187	425	y	ns
PhysEx_Lymph_nodes_T00h	0.600184	103	78	97	202	480	y	ns
PhysEx_Neurological_Discharge	0.0409609	91	67	80	187	425	y	*
PhysEx_Neurological_T00h	0.00194467	103	78	97	202	480	y	**
PhysEx_Other_T00h	0.537809	103	78	97	202	480	y	ns
PhysEx_Skin_Discharge	0.612041	91	67	80	187	425	y	ns
PhysEx_Skin_T00h	0.502731	103	78	97	202	480	y	ns
Scores_GCS_T00h	0.0038735	96	74	97	199	466	y	**
Scores_MoCA_Discharge	0.968523	21	7	22	47	97	n	ns
Scores_qSOFA_T00h	0.0524422	90	65	88	176	419	y	ns
Site	0.794285	103	78	97	202	480	y	ns
Symptoms_Abdominal_pain	0.507787	101	73	94	199	467	y	ns
Symptoms_Anorexia	0.586351	101	73	94	199	467	y	ns
Symptoms_Chest_pain	0.804129	101	73	94	199	467	y	ns
Symptoms_Confusion	0.0331773	101	73	94	199	467	y	*
Symptoms_Cough	0.971801	101	73	94	199	467	y	ns
Symptoms_Diarrhea	0.38903	101	73	94	199	467	y	ns
Symptoms_Dizziness	0.164968	101	73	94	199	467	y	ns
Symptoms_Ear_Pain	0.443649	101	73	94	199	467	y	ns
Symptoms_Excessive_sweating	0.996427	101	73	94	199	467	y	ns
Symptoms_Fatigue	0.366127	101	73	94	199	467	y	ns
Symptoms_Fever	0.168286	101	73	94	199	467	y	ns
Symptoms_Headache	6.43e-05	101	73	94	199	467	y	***
Symptoms_Hearing_problem	0.619093	101	73	94	199	467	y	ns
Symptoms_Itching	0.35866	101	73	94	199	467	y	ns
Symptoms_Malaise	0.22304	101	73	94	199	467	y	ns
Symptoms_Muscle_soreness	0.0555792	101	73	94	199	467	y	ns
Symptoms_Nasal_Congestion	0.112011	101	73	94	199	467	y	ns
Symptoms_Nasal_Discharge	0.37458	101	73	94	199	467	y	ns
Symptoms_Nausea_vomiting	0.977209	101	73	94	199	467	y	ns
Symptoms_Pain_behind_the_eyes	0.066727	101	73	94	199	467	y	ns
Symptoms_Pain_in_joints	0.63665	101	73	94	199	467	y	ns
Symptoms_Palpitations	0.904018	101	73	94	199	467	y	ns
Symptoms_Rash	0.35866	101	73	94	199	467	y	ns
Symptoms_Shaking_rigors	0.135814	101	73	94	199	467	y	ns
Symptoms_Shortness_of_breath	0.0290487	101	73	94	199	467	y	*
Symptoms_Skin_lesions	0.039039	101	73	94	199	467	y	*
Symptoms_Sneezing	0.76222	101	73	94	199	467	y	ns
Symptoms_Sore_throat	0.2303	101	73	94	199	467	y	ns
Symptoms_Stiff_neck	0.83348	101	73	94	199	467	y	ns
Symptoms_Swelling	0.0134299	101	73	94	199	467	y	*
Symptoms_Swollen_glands	0.41572	101	73	94	199	467	y	ns
Symptoms_Unusual_bleeding	0.599587	101	73	94	199	467	y	ns
Symptoms_Visual_blurring	0.0319728	101	73	94	199	467	y	*
Vitals_Diastolic_blood_pressure_T00h	0.145013	101	78	96	200	475	y	ns
Vitals_Heart_rate_T00h	0.0264762	103	78	97	202	480	y	*
Vitals_O2_saturation_T00h	0.00223108	103	78	95	196	472	y	**
Vitals_Respiratory_rate_T00h	3.66e-05	103	78	97	202	480	y	***
Vitals_Systolic_blood_pressure_T00h	0.108485	101	78	96	199	474	y	ns
Vitals_Temperature_T00h	0.19319	102	78	97	201	478	y	ns
Weight	0.692276	32	34	30	76	172	n	ns

## Sheet: clinical_ttest
Feature	p.value	obs_a	obs_b	higher_in	tot_obs	mean_a	median_a	mean_b	median_b	a_vs_b	above_60pcnt	sig
Age	0.00364527	278	202	t123	480	52.223	53	47.604	46	t123_vs_t4	y	**
Gender	0.1168	278	202	t123	480	NA	NA	NA	NA	t123_vs_t4	y	ns
Labs_ALP_T00h	0.247238	245	180	t123	425	130.184	92	116.746	79	t123_vs_t4	y	ns
Labs_ALT_T00h	0.668103	244	180	t4	424	69.7459	33	80.6556	32	t123_vs_t4	y	ns
Labs_AST_T00h	0.822682	243	180	t4	423	97.7572	41	104.1	40.5	t123_vs_t4	y	ns
Labs_Albumin_T00h	0.0428315	244	180	t4	424	28.9631	29	30.3722	31	t123_vs_t4	y	*
Labs_Arterial_base_deficit_T00h	8.59e-05	102	60	t4	162	-3.42059	-2.4	0.28	0.7	t123_vs_t4	n	***
Labs_Atypical_lymphocytes_T00h	0.553664	59	41	t4	100	0.932203	0	1.34146	0	t123_vs_t4	n	ns
Labs_BUN_T00h	8.71e-09	269	198	t123	467	8.86092	5.8	5.31203	4.2	t123_vs_t4	y	***
Labs_Bands_T00h	0.0582458	58	40	t123	98	5.03448	0	1.8375	0	t123_vs_t4	n	ns
Labs_Basophils_T00h	0.0035755	156	106	t4	262	0.264744	0.2	0.460377	0.3	t123_vs_t4	n	**
Labs_Bilirubin_T00h	0.171054	244	181	t123	425	30.3173	16	22.9272	13.68	t123_vs_t4	y	ns
Labs_CO2_T00h	7.84e-06	268	191	t4	459	22.6993	23	24.578	25	t123_vs_t4	y	***
Labs_Calcium_1_T00h	0.127177	88	72	t4	160	1.10227	1.12	1.11833	1.115	t123_vs_t4	n	ns
Labs_Calcium_2_T00h	0.333448	94	70	t123	164	2.17154	2.175	2.14821	2.15	t123_vs_t4	n	ns
Labs_Chloride_T00h	0.421607	170	124	t4	294	97.2118	97.5	97.7984	98	t123_vs_t4	y	ns
Labs_Creatinine_T00h	0.0191481	271	196	t123	467	131.711	88.42	104.82	84.5	t123_vs_t4	y	*
Labs_Eosinophils_T00h	0.000514382	156	105	t4	261	0.448077	0.1	1.18857	0.4	t123_vs_t4	n	***
Labs_Glucose_1_T00h	2.05e-05	269	200	t123	469	10.0754	7.16667	7.631	6.11111	t123_vs_t4	y	***
Labs_Glucose_2_T00h	0.00013609	94	70	t123	164	9.09161	7.22222	6.43095	5.80556	t123_vs_t4	n	***
Labs_Granulocyte_count_T00h	7.61e-11	85	69	t123	154	14.0835	12.3	7.22319	7.4	t123_vs_t4	n	***
Labs_Granulocyte_pct_T00h	5.98e-12	85	69	t123	154	84.8259	86	72.558	75	t123_vs_t4	n	***
Labs_Hematocrit_1_T00h	0.149786	271	199	t123	470	37.3317	37	36.2925	36.4	t123_vs_t4	y	ns
Labs_Hematocrit_2_T00h	0.4197	95	72	t123	167	38.2126	38	37.3139	37.2	t123_vs_t4	n	ns
Labs_Hemoglobin_T00h	0.507016	186	134	t123	320	12.3038	12.3	12.1336	12.15	t123_vs_t4	y	ns
Labs_INR_T00h	0.157219	48	29	t123	77	1.54375	1.2	1.27241	1.1	t123_vs_t4	n	ns
Labs_Lactate_T00h	3.43e-05	216	146	t123	362	3.03073	2.57889	2.30992	2.03889	t123_vs_t4	y	***
Labs_Lymphocyte_monocyte_count_T00h	0.135209	91	70	t4	161	2.11923	1.9	3.14429	2.3	t123_vs_t4	n	ns
Labs_Lymphocyte_monocyte_pct_T00h	8.19e-22	241	175	t4	416	15.8435	14.3	29.7211	27	t123_vs_t4	y	***
Labs_Lymphocytes_T00h	2.91e-11	156	106	t4	262	10.9319	9.5	22.8028	19.3	t123_vs_t4	n	***
Labs_MCHC_T00h	0.862821	92	72	t4	164	326.989	327	327.321	326	t123_vs_t4	n	ns
Labs_Magnesium_T00h	0.404732	34	28	t123	62	1.81471	1.85	1.72857	1.75	t123_vs_t4	n	ns
Labs_Metamyelocytes_T00h	0.632387	58	40	t4	98	0.155172	0	0.25	0	t123_vs_t4	n	ns
Labs_Monocytes_T00h	3.38e-05	156	106	t4	262	4.93462	4.35	8.40189	7	t123_vs_t4	n	***
Labs_Neutrophils_T00h	6.53e-13	156	106	t123	262	81.0372	83.35	65.5698	70	t123_vs_t4	n	***
Labs_PTT_T00h	0.556603	51	25	t123	76	39.2294	30.8	35.224	29	t123_vs_t4	n	ns
Labs_PT_T00h	0.164396	49	29	t123	78	18.0551	14.1	14.9207	13.4	t123_vs_t4	n	ns
Labs_Phosphorous_T00h	0.738242	22	7	t4	29	3.75455	3.25	4.02857	3.9	t123_vs_t4	n	ns
Labs_Platelets_T00h	0.790528	273	199	t123	472	253.696	213	250.021	243	t123_vs_t4	y	ns
Labs_Potassium_1_T00h	0.211076	263	195	t123	458	3.82966	3.7	3.74872	3.7	t123_vs_t4	y	ns
Labs_Potassium_2_T00h	0.475063	93	70	t123	163	3.78817	3.8	3.70429	3.7	t123_vs_t4	n	ns
Labs_Sedimentation_rate_T00h	0.369074	23	23	t123	46	64.4783	64	53.3043	40	t123_vs_t4	n	ns
Labs_Sodium_1_T00h	0.54511	265	194	t123	459	134.894	135	134.557	135	t123_vs_t4	y	ns
Labs_Sodium_2_T00h	0.499601	87	68	t4	155	131.563	131	132.074	132	t123_vs_t4	n	ns
Labs_Total_protein_T00h	0.291473	242	180	t4	422	71.6322	72	72.8722	74	t123_vs_t4	y	ns
Labs_White_blood_cells_T00h	1.1e-14	268	197	t123	465	15.8057	14.5	10.1338	9.21	t123_vs_t4	y	***
Labs_pH_T00h	4.25e-05	190	132	t4	322	7.41668	7.4435	7.45526	7.448	t123_vs_t4	y	***
Labs_paCO2_T00h	0.948995	190	132	t123	322	33.7647	31.7	33.7008	34.3	t123_vs_t4	y	ns
Labs_paO2_T00h	0.393043	190	132	t123	322	104.383	83.5	98.3947	72.25	t123_vs_t4	y	ns
Labs_proBNP_T00h	0.934819	16	8	t4	24	2346.56	1426	2496.88	906.5	t123_vs_t4	n	ns
MedHist_Cancer	0.0511808	238	173	t123	411	NA	NA	NA	NA	t123_vs_t4	y	ns
MedHist_Cardiovascular	0.59426	238	173	t4	411	NA	NA	NA	NA	t123_vs_t4	y	ns
MedHist_Dermatologic	0.27687	238	173	t123	411	NA	NA	NA	NA	t123_vs_t4	y	ns
MedHist_Endocrine	0.09465	238	173	t123	411	NA	NA	NA	NA	t123_vs_t4	y	ns
MedHist_GU_or_reproductive	0.430301	238	173	t123	411	NA	NA	NA	NA	t123_vs_t4	y	ns
MedHist_Gastrointestinal	0.259971	238	173	t4	411	NA	NA	NA	NA	t123_vs_t4	y	ns
MedHist_Immunosuppression	0.872494	238	173	t4	411	NA	NA	NA	NA	t123_vs_t4	y	ns
MedHist_Neurological	0.348689	238	173	t123	411	NA	NA	NA	NA	t123_vs_t4	y	ns
MedHist_Other	0.637193	238	173	t123	411	NA	NA	NA	NA	t123_vs_t4	y	ns
MedHist_Psychiatric	0.671964	238	173	t123	411	NA	NA	NA	NA	t123_vs_t4	y	ns
MedHist_Renal	0.767044	238	173	t4	411	NA	NA	NA	NA	t123_vs_t4	y	ns
MedHist_Respiratory	0.865106	238	173	t123	411	NA	NA	NA	NA	t123_vs_t4	y	ns
MedHist_Rheumatologic	0.226759	238	173	t4	411	NA	NA	NA	NA	t123_vs_t4	y	ns
MedHist_Surgery	0.907963	238	173	t123	411	NA	NA	NA	NA	t123_vs_t4	y	ns
Mortality_YN	8.14e-06	278	202	t123	480	NA	NA	NA	NA	t123_vs_t4	y	***
Outcomes_Mortality_T28d_1_day_range	0.000341223	278	202	t4	480	NA	NA	NA	NA	t123_vs_t4	y	***
Pathogen_Adjudication_pathogen_class	0.613923	278	202	t123	480	NA	NA	NA	NA	t123_vs_t4	y	ns
PhysEx_Abdomen_Discharge	0.0448868	238	187	t123	425	NA	NA	NA	NA	t123_vs_t4	y	*
PhysEx_Abdomen_T00h	0.562981	278	202	t4	480	NA	NA	NA	NA	t123_vs_t4	y	ns
PhysEx_Bleeding_T00h	0.318183	278	202	t123	480	NA	NA	NA	NA	t123_vs_t4	y	ns
PhysEx_HEENT_Discharge	0.50475	238	187	t123	425	NA	NA	NA	NA	t123_vs_t4	y	ns
PhysEx_HEENT_T00h	0.303187	278	202	t4	480	NA	NA	NA	NA	t123_vs_t4	y	ns
PhysEx_Heart_Discharge	0.704871	238	187	t123	425	NA	NA	NA	NA	t123_vs_t4	y	ns
PhysEx_Heart_T00h	0.240615	278	202	t123	480	NA	NA	NA	NA	t123_vs_t4	y	ns
PhysEx_Joints_Extremities_Discharge	0.679725	238	187	t123	425	NA	NA	NA	NA	t123_vs_t4	y	ns
PhysEx_Joints_Extremities_T00h	0.0511151	278	202	t123	480	NA	NA	NA	NA	t123_vs_t4	y	ns
PhysEx_Lungs_Discharge	0.495994	238	187	t123	425	NA	NA	NA	NA	t123_vs_t4	y	ns
PhysEx_Lungs_T00h	0.000871554	278	202	t123	480	NA	NA	NA	NA	t123_vs_t4	y	***
PhysEx_Lymph_nodes_Discharge	0.204742	238	187	t4	425	NA	NA	NA	NA	t123_vs_t4	y	ns
PhysEx_Lymph_nodes_T00h	0.766649	278	202	t4	480	NA	NA	NA	NA	t123_vs_t4	y	ns
PhysEx_Neurological_Discharge	0.130096	238	187	t123	425	NA	NA	NA	NA	t123_vs_t4	y	ns
PhysEx_Neurological_T00h	8.53e-05	278	202	t123	480	NA	NA	NA	NA	t123_vs_t4	y	***
PhysEx_Other_T00h	0.3419	278	202	t4	480	NA	NA	NA	NA	t123_vs_t4	y	ns
PhysEx_Skin_Discharge	0.657605	238	187	t4	425	NA	NA	NA	NA	t123_vs_t4	y	ns
PhysEx_Skin_T00h	0.549485	278	202	t123	480	NA	NA	NA	NA	t123_vs_t4	y	ns
Scores_GCS_T00h	0.000578118	267	199	t4	466	13.9513	15	14.603	15	t123_vs_t4	y	***
Scores_MoCA_Discharge	0.272178	50	47	t4	97	20.5	22	21.8085	22	t123_vs_t4	n	ns
Scores_qSOFA_T00h	0.0378063	243	176	t123	419	1.25514	1	1.09659	1	t123_vs_t4	y	*
Site	0.596697	278	202	t123	480	NA	NA	NA	NA	t123_vs_t4	y	ns
Symptoms_Abdominal_pain	0.612929	268	199	t123	467	NA	NA	NA	NA	t123_vs_t4	y	ns
Symptoms_Anorexia	0.259657	268	199	t4	467	NA	NA	NA	NA	t123_vs_t4	y	ns
Symptoms_Chest_pain	0.737894	268	199	t123	467	NA	NA	NA	NA	t123_vs_t4	y	ns
Symptoms_Confusion	0.0136921	268	199	t123	467	NA	NA	NA	NA	t123_vs_t4	y	*
Symptoms_Cough	0.966178	268	199	t4	467	NA	NA	NA	NA	t123_vs_t4	y	ns
Symptoms_Diarrhea	0.85442	268	199	t123	467	NA	NA	NA	NA	t123_vs_t4	y	ns
Symptoms_Dizziness	0.352002	268	199	t4	467	NA	NA	NA	NA	t123_vs_t4	y	ns
Symptoms_Ear_Pain	0.123739	268	199	t123	467	NA	NA	NA	NA	t123_vs_t4	y	ns
Symptoms_Excessive_sweating	0.812615	268	199	t4	467	NA	NA	NA	NA	t123_vs_t4	y	ns
Symptoms_Fatigue	0.977842	268	199	t123	467	NA	NA	NA	NA	t123_vs_t4	y	ns
Symptoms_Fever	0.323372	268	199	t4	467	NA	NA	NA	NA	t123_vs_t4	y	ns
Symptoms_Headache	2.75e-05	268	199	t4	467	NA	NA	NA	NA	t123_vs_t4	y	***
Symptoms_Hearing_problem	0.641398	268	199	t4	467	NA	NA	NA	NA	t123_vs_t4	y	ns
Symptoms_Itching	0.318868	268	199	t4	467	NA	NA	NA	NA	t123_vs_t4	y	ns
Symptoms_Malaise	0.647883	268	199	t123	467	NA	NA	NA	NA	t123_vs_t4	y	ns
Symptoms_Muscle_soreness	0.0329841	268	199	t4	467	NA	NA	NA	NA	t123_vs_t4	y	*
Symptoms_Nasal_Congestion	0.339801	268	199	t123	467	NA	NA	NA	NA	t123_vs_t4	y	ns
Symptoms_Nasal_Discharge	0.43655	268	199	t123	467	NA	NA	NA	NA	t123_vs_t4	y	ns
Symptoms_Nausea_vomiting	0.700051	268	199	t123	467	NA	NA	NA	NA	t123_vs_t4	y	ns
Symptoms_Pain_behind_the_eyes	0.0754059	268	199	t4	467	NA	NA	NA	NA	t123_vs_t4	y	ns
Symptoms_Pain_in_joints	0.784582	268	199	t4	467	NA	NA	NA	NA	t123_vs_t4	y	ns
Symptoms_Palpitations	0.695119	268	199	t123	467	NA	NA	NA	NA	t123_vs_t4	y	ns
Symptoms_Rash	0.531832	268	199	t4	467	NA	NA	NA	NA	t123_vs_t4	y	ns
Symptoms_Shaking_rigors	0.431981	268	199	t4	467	NA	NA	NA	NA	t123_vs_t4	y	ns
Symptoms_Shortness_of_breath	0.135537	268	199	t123	467	NA	NA	NA	NA	t123_vs_t4	y	ns
Symptoms_Skin_lesions	0.124736	268	199	t123	467	NA	NA	NA	NA	t123_vs_t4	y	ns
Symptoms_Sneezing	0.764276	268	199	t4	467	NA	NA	NA	NA	t123_vs_t4	y	ns
Symptoms_Sore_throat	0.146676	268	199	t4	467	NA	NA	NA	NA	t123_vs_t4	y	ns
Symptoms_Stiff_neck	0.904882	268	199	t4	467	NA	NA	NA	NA	t123_vs_t4	y	ns
Symptoms_Swelling	0.19998	268	199	t123	467	NA	NA	NA	NA	t123_vs_t4	y	ns
Symptoms_Swollen_glands	0.472812	268	199	t123	467	NA	NA	NA	NA	t123_vs_t4	y	ns
Symptoms_Unusual_bleeding	0.826982	268	199	t4	467	NA	NA	NA	NA	t123_vs_t4	y	ns
Symptoms_Visual_blurring	0.0416048	268	199	t4	467	NA	NA	NA	NA	t123_vs_t4	y	*
Vitals_Diastolic_blood_pressure_T00h	0.108714	275	200	t4	475	71.9018	70	74.325	70	t123_vs_t4	y	ns
Vitals_Heart_rate_T00h	0.0706347	278	202	t123	480	106.978	105	103.941	103	t123_vs_t4	y	ns
Vitals_O2_saturation_T00h	0.00216351	276	196	t4	472	94.7681	96	96.0918	97	t123_vs_t4	y	**
Vitals_Respiratory_rate_T00h	0.000177367	278	202	t123	480	26.723	24.5	24.3515	22	t123_vs_t4	y	***
Vitals_Systolic_blood_pressure_T00h	0.109112	275	199	t4	474	118.425	120	122.211	120	t123_vs_t4	y	ns
Vitals_Temperature_T00h	0.665262	277	201	t4	478	37.899	37.9	37.9421	38	t123_vs_t4	y	ns
Weight	0.467725	96	76	t123	172	51.4615	50	50.5039	50	t123_vs_t4	n	ns
Age	0.0279311	78	97	t2	175	55.1795	54	49.3711	47	t2_vs_t3	y	*
Gender	0.662559	78	97	t2	175	NA	NA	NA	NA	t2_vs_t3	y	ns
Labs_ALP_T00h	0.927046	64	89	t2	153	133.469	80	131	100	t2_vs_t3	y	ns
Labs_ALT_T00h	0.257617	64	89	t2	153	109.422	30.5	56.9213	35	t2_vs_t3	y	ns
Labs_AST_T00h	0.63094	64	88	t2	152	114.312	37.5	92.25	45	t2_vs_t3	y	ns
Labs_Albumin_T00h	0.00168757	65	87	t2	152	31.5077	32	28.2759	28	t2_vs_t3	y	**
Labs_Arterial_base_deficit_T00h	0.269022	19	38	t2	57	-1.15789	-1	-3.79211	-2.7	t2_vs_t3	n	ns
Labs_Atypical_lymphocytes_T00h	0.969524	17	19	t2	36	0.352941	0	0.368421	0	t2_vs_t3	n	ns
Labs_BUN_T00h	0.068451	77	93	t2	170	6.92933	4.9994	9.24998	5.4	t2_vs_t3	y	ns
Labs_Bands_T00h	0.052009	17	18	t2	35	0.647059	0	8.05556	0	t2_vs_t3	n	ns
Labs_Basophils_T00h	0.0122057	37	58	t2	95	0.175676	0.2	0.286207	0.2	t2_vs_t3	n	*
Labs_Bilirubin_T00h	0.540317	64	88	t2	152	32.0161	15.195	24.7219	14	t2_vs_t3	y	ns
Labs_CO2_T00h	0.0117559	75	95	t2	170	24.12	24	22.02	23	t2_vs_t3	y	*
Labs_Calcium_1_T00h	0.758919	31	29	t2	60	1.10419	1.1	1.10966	1.13	t2_vs_t3	n	ns
Labs_Calcium_2_T00h	0.147076	33	30	t2	63	2.21212	2.2	2.16333	2.125	t2_vs_t3	n	ns
Labs_Chloride_T00h	0.822845	49	62	t2	111	97.6531	98	97.3226	98.5	t2_vs_t3	y	ns
Labs_Creatinine_T00h	0.0152018	77	93	t2	170	103.918	75	160.95	88.42	t2_vs_t3	y	*
Labs_Eosinophils_T00h	0.859217	37	58	t2	95	0.413514	0.1	0.437931	0.1	t2_vs_t3	n	ns
Labs_Glucose_1_T00h	0.721049	75	96	t2	171	9.86204	7.33333	9.50718	7.08333	t2_vs_t3	y	ns
Labs_Glucose_2_T00h	0.176853	33	30	t2	63	8.17845	7.5	9.87778	6.91667	t2_vs_t3	n	ns
Labs_Granulocyte_count_T00h	0.285125	29	26	t2	55	10.7862	10	12.1962	11.55	t2_vs_t3	n	ns
Labs_Granulocyte_pct_T00h	0.192773	29	26	t2	55	85.7345	86	82.6154	85	t2_vs_t3	n	ns
Labs_Hematocrit_1_T00h	0.0210592	75	96	t2	171	39.4653	40	36.6615	36.8	t2_vs_t3	y	*
Labs_Hematocrit_2_T00h	0.725527	34	30	t2	64	38.7353	39.9	38.1733	38.35	t2_vs_t3	n	ns
Labs_Hemoglobin_T00h	0.0293245	52	68	t2	120	12.7808	13.2	11.8368	11.9	t2_vs_t3	y	*
Labs_INR_T00h	0.349348	15	13	t2	28	1.8	1.2	1.28462	1.2	t2_vs_t3	n	ns
Labs_Lactate_T00h	0.954778	55	77	t2	132	2.94467	2.41111	2.92421	2.3	t2_vs_t3	y	ns
Labs_Lymphocyte_monocyte_count_T00h	0.0283412	34	27	t2	61	1.65882	1.5	2.40741	2.2	t2_vs_t3	n	*
Labs_Lymphocyte_monocyte_pct_T00h	0.284819	66	84	t2	150	17.2379	16.5	15.7405	14.95	t2_vs_t3	y	ns
Labs_Lymphocytes_T00h	0.217276	37	58	t2	95	12.9216	10.9	10.9862	11.65	t2_vs_t3	n	ns
Labs_MCHC_T00h	0.654217	34	29	t2	63	326.059	330	324.655	324	t2_vs_t3	n	ns
Labs_Magnesium_T00h	0.426807	10	8	t2	18	2.03	1.9	1.8625	1.7	t2_vs_t3	n	ns
Labs_Metamyelocytes_T00h	NA	17	18	NA	NA	0	0	0	0	t2_vs_t3	NA	ns
Labs_Monocytes_T00h	0.000327656	37	58	t2	95	6.82973	5.9	4.01724	3.95	t2_vs_t3	n	***
Labs_Neutrophils_T00h	0.231475	37	58	t2	95	79.1108	79.1	81.5241	82.55	t2_vs_t3	n	ns
Labs_PTT_T00h	0.209101	15	13	t2	28	35.8133	31.1	31.2077	29.6	t2_vs_t3	n	ns
Labs_PT_T00h	0.365671	15	13	t2	28	21.1933	14	15.1769	14	t2_vs_t3	n	ns
Labs_Phosphorous_T00h	0.132144	6	4	t2	10	3.11667	3.15	4.5	4.4	t2_vs_t3	n	ns
Labs_Platelets_T00h	0.0289949	78	93	t2	171	282.5	267.5	233.323	199	t2_vs_t3	y	*
Labs_Potassium_1_T00h	0.788892	73	93	t2	166	3.8	3.8	3.76774	3.6	t2_vs_t3	y	ns
Labs_Potassium_2_T00h	0.269854	33	30	t2	63	3.68182	3.7	3.88667	3.8	t2_vs_t3	n	ns
Labs_Sedimentation_rate_T00h	0.553187	3	4	t2	7	76.6667	104	104.5	112	t2_vs_t3	n	ns
Labs_Sodium_1_T00h	0.000396937	74	94	t2	168	136.959	137.5	133.574	134	t2_vs_t3	y	***
Labs_Sodium_2_T00h	0.25072	31	26	t2	57	132.226	132	130.923	131	t2_vs_t3	n	ns
Labs_Total_protein_T00h	0.0267231	64	88	t2	152	75.0625	76	70.6023	71	t2_vs_t3	y	*
Labs_White_blood_cells_T00h	0.16282	73	93	t2	166	13.3059	12.76	14.6461	13.86	t2_vs_t3	y	ns
Labs_pH_T00h	0.64596	50	67	t2	117	7.44032	7.456	7.43215	7.443	t2_vs_t3	y	ns
Labs_paCO2_T00h	0.0432041	50	67	t2	117	35.076	31.8	30.9134	30.1	t2_vs_t3	y	*
Labs_paO2_T00h	0.632565	50	67	t2	117	109.44	90.15	103.879	85.9	t2_vs_t3	y	ns
Labs_proBNP_T00h	0.0564702	8	3	t2	11	2617.75	1498.5	242.333	182	t2_vs_t3	n	ns
MedHist_Cancer	0.0234752	58	88	t2	146	NA	NA	NA	NA	t2_vs_t3	y	*
MedHist_Cardiovascular	0.00364541	58	88	t2	146	NA	NA	NA	NA	t2_vs_t3	y	**
MedHist_Dermatologic	0.86526	58	88	t2	146	NA	NA	NA	NA	t2_vs_t3	y	ns
MedHist_Endocrine	0.608991	58	88	t2	146	NA	NA	NA	NA	t2_vs_t3	y	ns
MedHist_GU_or_reproductive	0.695657	58	88	t2	146	NA	NA	NA	NA	t2_vs_t3	y	ns
MedHist_Gastrointestinal	0.562743	58	88	t2	146	NA	NA	NA	NA	t2_vs_t3	y	ns
MedHist_Immunosuppression	0.688871	58	88	t2	146	NA	NA	NA	NA	t2_vs_t3	y	ns
MedHist_Neurological	0.180356	58	88	t2	146	NA	NA	NA	NA	t2_vs_t3	y	ns
MedHist_Other	0.0600871	58	88	t2	146	NA	NA	NA	NA	t2_vs_t3	y	ns
MedHist_Psychiatric	0.42227	58	88	t2	146	NA	NA	NA	NA	t2_vs_t3	y	ns
MedHist_Renal	0.512305	58	88	t2	146	NA	NA	NA	NA	t2_vs_t3	y	ns
MedHist_Respiratory	0.0847957	58	88	t2	146	NA	NA	NA	NA	t2_vs_t3	y	ns
MedHist_Rheumatologic	0.114323	58	88	t2	146	NA	NA	NA	NA	t2_vs_t3	y	ns
MedHist_Surgery	0.0667324	58	88	t2	146	NA	NA	NA	NA	t2_vs_t3	y	ns
Mortality_YN	0.289906	78	97	t2	175	NA	NA	NA	NA	t2_vs_t3	y	ns
Outcomes_Mortality_T28d_1_day_range	0.823282	78	97	t2	175	NA	NA	NA	NA	t2_vs_t3	y	ns
Pathogen_Adjudication_pathogen_class	0.000456403	78	97	t2	175	NA	NA	NA	NA	t2_vs_t3	y	***
PhysEx_Abdomen_Discharge	0.128164	67	80	t2	147	NA	NA	NA	NA	t2_vs_t3	y	ns
PhysEx_Abdomen_T00h	0.523909	78	97	t2	175	NA	NA	NA	NA	t2_vs_t3	y	ns
PhysEx_Bleeding_T00h	0.319824	78	97	t2	175	NA	NA	NA	NA	t2_vs_t3	y	ns
PhysEx_HEENT_Discharge	0.158601	67	80	t2	147	NA	NA	NA	NA	t2_vs_t3	y	ns
PhysEx_HEENT_T00h	0.713225	78	97	t2	175	NA	NA	NA	NA	t2_vs_t3	y	ns
PhysEx_Heart_Discharge	0.388058	67	80	t2	147	NA	NA	NA	NA	t2_vs_t3	y	ns
PhysEx_Heart_T00h	0.95302	78	97	t2	175	NA	NA	NA	NA	t2_vs_t3	y	ns
PhysEx_Joints_Extremities_Discharge	0.662712	67	80	t2	147	NA	NA	NA	NA	t2_vs_t3	y	ns
PhysEx_Joints_Extremities_T00h	0.97595	78	97	t2	175	NA	NA	NA	NA	t2_vs_t3	y	ns
PhysEx_Lungs_Discharge	0.252788	67	80	t2	147	NA	NA	NA	NA	t2_vs_t3	y	ns
PhysEx_Lungs_T00h	0.296155	78	97	t2	175	NA	NA	NA	NA	t2_vs_t3	y	ns
PhysEx_Lymph_nodes_Discharge	0.320364	67	80	t2	147	NA	NA	NA	NA	t2_vs_t3	y	ns
PhysEx_Lymph_nodes_T00h	0.0449164	78	97	t2	175	NA	NA	NA	NA	t2_vs_t3	y	*
PhysEx_Neurological_Discharge	0.540324	67	80	t2	147	NA	NA	NA	NA	t2_vs_t3	y	ns
PhysEx_Neurological_T00h	0.761269	78	97	t2	175	NA	NA	NA	NA	t2_vs_t3	y	ns
PhysEx_Other_T00h	0.142204	78	97	t2	175	NA	NA	NA	NA	t2_vs_t3	y	ns
PhysEx_Skin_Discharge	0.79863	67	80	t2	147	NA	NA	NA	NA	t2_vs_t3	y	ns
PhysEx_Skin_T00h	0.0163705	78	97	t2	175	NA	NA	NA	NA	t2_vs_t3	y	*
Scores_GCS_T00h	0.104799	74	97	t2	171	13.5	15	14.1753	15	t2_vs_t3	y	ns
Scores_MoCA_Discharge	0.30914	7	22	t2	29	21.1429	22	18.9091	21.5	t2_vs_t3	n	ns
Scores_qSOFA_T00h	0.954763	65	88	t2	153	1.23077	1	1.23864	1	t2_vs_t3	y	ns
Site	0.0214389	78	97	t2	175	NA	NA	NA	NA	t2_vs_t3	y	*
Symptoms_Abdominal_pain	0.66062	73	94	t2	167	NA	NA	NA	NA	t2_vs_t3	y	ns
Symptoms_Anorexia	0.236721	73	94	t2	167	NA	NA	NA	NA	t2_vs_t3	y	ns
Symptoms_Chest_pain	0.319905	73	94	t2	167	NA	NA	NA	NA	t2_vs_t3	y	ns
Symptoms_Confusion	0.419859	73	94	t2	167	NA	NA	NA	NA	t2_vs_t3	y	ns
Symptoms_Cough	0.187486	73	94	t2	167	NA	NA	NA	NA	t2_vs_t3	y	ns
Symptoms_Diarrhea	0.328189	73	94	t2	167	NA	NA	NA	NA	t2_vs_t3	y	ns
Symptoms_Dizziness	0.787507	73	94	t2	167	NA	NA	NA	NA	t2_vs_t3	y	ns
Symptoms_Ear_Pain	0.468187	73	94	t2	167	NA	NA	NA	NA	t2_vs_t3	y	ns
Symptoms_Excessive_sweating	0.265184	73	94	t2	167	NA	NA	NA	NA	t2_vs_t3	y	ns
Symptoms_Fatigue	0.0490518	73	94	t2	167	NA	NA	NA	NA	t2_vs_t3	y	*
Symptoms_Fever	0.0216084	73	94	t2	167	NA	NA	NA	NA	t2_vs_t3	y	*
Symptoms_Headache	0.504282	73	94	t2	167	NA	NA	NA	NA	t2_vs_t3	y	ns
Symptoms_Hearing_problem	0.278029	73	94	t2	167	NA	NA	NA	NA	t2_vs_t3	y	ns
Symptoms_Itching	0.96405	73	94	t2	167	NA	NA	NA	NA	t2_vs_t3	y	ns
Symptoms_Malaise	0.238712	73	94	t2	167	NA	NA	NA	NA	t2_vs_t3	y	ns
Symptoms_Muscle_soreness	0.413165	73	94	t2	167	NA	NA	NA	NA	t2_vs_t3	y	ns
Symptoms_Nasal_Congestion	0.132826	73	94	t2	167	NA	NA	NA	NA	t2_vs_t3	y	ns
Symptoms_Nasal_Discharge	0.0917414	73	94	t2	167	NA	NA	NA	NA	t2_vs_t3	y	ns
Symptoms_Nausea_vomiting	0.441587	73	94	t2	167	NA	NA	NA	NA	t2_vs_t3	y	ns
Symptoms_Pain_behind_the_eyes	0.722374	73	94	t2	167	NA	NA	NA	NA	t2_vs_t3	y	ns
Symptoms_Pain_in_joints	0.527879	73	94	t2	167	NA	NA	NA	NA	t2_vs_t3	y	ns
Symptoms_Palpitations	0.744768	73	94	t2	167	NA	NA	NA	NA	t2_vs_t3	y	ns
Symptoms_Rash	0.905216	73	94	t2	167	NA	NA	NA	NA	t2_vs_t3	y	ns
Symptoms_Shaking_rigors	0.408856	73	94	t2	167	NA	NA	NA	NA	t2_vs_t3	y	ns
Symptoms_Shortness_of_breath	0.00742594	73	94	t2	167	NA	NA	NA	NA	t2_vs_t3	y	**
Symptoms_Skin_lesions	0.308678	73	94	t2	167	NA	NA	NA	NA	t2_vs_t3	y	ns
Symptoms_Sneezing	0.201392	73	94	t2	167	NA	NA	NA	NA	t2_vs_t3	y	ns
Symptoms_Sore_throat	0.82106	73	94	t2	167	NA	NA	NA	NA	t2_vs_t3	y	ns
Symptoms_Stiff_neck	0.827715	73	94	t2	167	NA	NA	NA	NA	t2_vs_t3	y	ns
Symptoms_Swelling	0.980678	73	94	t2	167	NA	NA	NA	NA	t2_vs_t3	y	ns
Symptoms_Swollen_glands	0.0600241	73	94	t2	167	NA	NA	NA	NA	t2_vs_t3	y	ns
Symptoms_Unusual_bleeding	0.476747	73	94	t2	167	NA	NA	NA	NA	t2_vs_t3	y	ns
Symptoms_Visual_blurring	0.148114	73	94	t2	167	NA	NA	NA	NA	t2_vs_t3	y	ns
Vitals_Diastolic_blood_pressure_T00h	0.304243	78	96	t2	174	73.8333	70	71.4062	70	t2_vs_t3	y	ns
Vitals_Heart_rate_T00h	0.237905	78	97	t2	175	103.41	100	106.619	105	t2_vs_t3	y	ns
Vitals_O2_saturation_T00h	0.433179	78	95	t2	173	94.5641	96	95.2632	97	t2_vs_t3	y	ns
Vitals_Respiratory_rate_T00h	0.611069	78	97	t2	175	26.4103	24	25.8454	24	t2_vs_t3	y	ns
Vitals_Systolic_blood_pressure_T00h	0.582069	78	96	t2	174	120.423	120	118.469	119	t2_vs_t3	y	ns
Vitals_Temperature_T00h	0.000126786	78	97	t2	175	37.5631	37.4	38.1674	38.2	t2_vs_t3	y	***
Weight	0.398709	34	30	t2	64	53.1324	53.5	50.9833	49	t2_vs_t3	n	ns

## Sheet: dge_within_tda
gene_name	mean_a	mean_b	sd_a	sd_b	count_a	count_b	tda	a_vs_b	L2FC	p.value	p.adjust
OLAH	4.67692	3.98449	0.874395	1.00887	85	409	t1_t2_t3_t4-5	dead_alive	0.231163	1.74456e-09	3.56526e-06
TPST1	4.64268	4.29606	0.449162	0.460143	85	409	t1_t2_t3_t4-5	dead_alive	0.111944	2.32947e-09	3.56526e-06
CX3CR1	4.15263	4.42012	0.425719	0.375616	85	409	t1_t2_t3_t4-5	dead_alive	-0.090061	4.18982e-07	0.000427501
CHMP7	3.62569	3.74415	0.194247	0.214481	85	409	t1_t2_t3_t4-5	dead_alive	-0.046384	1.64622e-06	0.00125977
FKBP5	5.65602	5.43681	0.373052	0.398352	85	409	t1_t2_t3_t4-5	dead_alive	0.0570263	3.23964e-06	0.00188878
PIK3CB	4.11294	4.00887	0.17889	0.186765	85	409	t1_t2_t3_t4-5	dead_alive	0.0369759	3.70229e-06	0.00188878
IL1R2	6.26149	5.96297	0.525275	0.544626	85	409	t1_t2_t3_t4-5	dead_alive	0.070473	5.81406e-06	0.00231715
TLR7	3.58592	3.76289	0.315623	0.32385	85	409	t1_t2_t3_t4-5	dead_alive	-0.069495	7.34379e-06	0.00231715
GZMM	3.54715	3.78601	0.438314	0.387702	85	409	t1_t2_t3_t4-5	dead_alive	-0.0940205	8.71804e-06	0.00231715
ARHGAP24	5.13886	4.96983	0.307939	0.298191	85	409	t1_t2_t3_t4-5	dead_alive	0.0482535	9.41095e-06	0.00231715
UBE2G1	3.38129	3.32337	0.10288	0.118199	85	409	t1_t2_t3_t4-5	dead_alive	0.0249293	9.7207e-06	0.00231715
NR1D2	3.42577	3.58682	0.29725	0.266432	85	409	t1_t2_t3_t4-5	dead_alive	-0.0662797	1.00099e-05	0.00231715
MDFIC	4.0562	4.20641	0.278212	0.251135	85	409	t1_t2_t3_t4-5	dead_alive	-0.0524614	1.08588e-05	0.00231715
E2F3	4.11783	3.99483	0.222829	0.237837	85	409	t1_t2_t3_t4-5	dead_alive	0.0437499	1.11213e-05	0.00231715
CSGALNACT2	5.17741	5.02552	0.278597	0.275995	85	409	t1_t2_t3_t4-5	dead_alive	0.0429568	1.13549e-05	0.00231715
DYRK2	4.01982	4.19039	0.321265	0.282296	85	409	t1_t2_t3_t4-5	dead_alive	-0.0599531	1.39654e-05	0.00251533
DEFA3	6.60204	6.1907	0.774347	0.683548	85	409	t1_t2_t3_t4-5	dead_alive	0.0928075	1.39695e-05	0.00251533
CLEC4E	5.20437	5.03212	0.314464	0.361579	85	409	t1_t2_t3_t4-5	dead_alive	0.048556	1.62828e-05	0.00253597
YWHAH	3.5075	3.41677	0.169475	0.170219	85	409	t1_t2_t3_t4-5	dead_alive	0.0378095	1.64447e-05	0.00253597
MPO	4.57981	4.28614	0.566651	0.429858	85	409	t1_t2_t3_t4-5	dead_alive	0.0956086	1.65696e-05	0.00253597
GIMAP1	4.0923	4.20706	0.216241	0.21783	85	409	t1_t2_t3_t4-5	dead_alive	-0.0398998	1.9383e-05	0.00263661
TSC22D3	5.56182	5.38777	0.332522	0.304649	85	409	t1_t2_t3_t4-5	dead_alive	0.0458669	1.97272e-05	0.00263661
RALGAPA2	5.60385	5.46595	0.255336	0.288486	85	409	t1_t2_t3_t4-5	dead_alive	0.0359466	1.98112e-05	0.00263661
TP53BP2	3.32273	3.25436	0.130362	0.126636	85	409	t1_t2_t3_t4-5	dead_alive	0.0299942	2.18057e-05	0.00278114
GIMAP8	4.11033	4.21069	0.191456	0.192795	85	409	t1_t2_t3_t4-5	dead_alive	-0.0348015	2.40725e-05	0.00289763
CSTF2T	3.47282	3.56242	0.172468	0.166687	85	409	t1_t2_t3_t4-5	dead_alive	-0.0367504	2.53909e-05	0.00289763
MTMR3	4.86202	4.74002	0.233787	0.236153	85	409	t1_t2_t3_t4-5	dead_alive	0.0366626	2.62233e-05	0.00289763
KLF12	3.96599	4.13864	0.33408	0.317561	85	409	t1_t2_t3_t4-5	dead_alive	-0.0614759	2.67481e-05	0.00289763
ARL4C	4.04948	4.21052	0.312114	0.296346	85	409	t1_t2_t3_t4-5	dead_alive	-0.0562586	2.74523e-05	0.00289763
CD4	3.51774	3.70488	0.367222	0.32329	85	409	t1_t2_t3_t4-5	dead_alive	-0.0747773	2.88663e-05	0.00290811
GIMAP6	4.02997	4.14882	0.228463	0.236307	85	409	t1_t2_t3_t4-5	dead_alive	-0.0419313	2.94517e-05	0.00290811
HMGB2	4.85134	4.70124	0.293389	0.276577	85	409	t1_t2_t3_t4-5	dead_alive	0.0453434	3.11714e-05	0.00298174
TC2N	3.82375	3.99867	0.34689	0.304662	85	409	t1_t2_t3_t4-5	dead_alive	-0.0645336	3.43288e-05	0.0031099
ZNF101	3.48945	3.57556	0.168854	0.162552	85	409	t1_t2_t3_t4-5	dead_alive	-0.0351689	3.45432e-05	0.0031099
PCNX1	5.47047	5.34528	0.244779	0.244663	85	409	t1_t2_t3_t4-5	dead_alive	0.0333983	3.59998e-05	0.00314844
BLVRA	3.34796	3.48419	0.264107	0.282812	85	409	t1_t2_t3_t4-5	dead_alive	-0.0575416	3.73658e-05	0.00317713
JDP2	4.23707	4.09411	0.281152	0.279162	85	409	t1_t2_t3_t4-5	dead_alive	0.0495156	3.90287e-05	0.00322883
PPP1R2	3.64011	3.69459	0.106742	0.110643	85	409	t1_t2_t3_t4-5	dead_alive	-0.0214327	4.08204e-05	0.00328819
MAN2A2	4.76668	4.63137	0.268166	0.267953	85	409	t1_t2_t3_t4-5	dead_alive	0.0415448	4.50033e-05	0.00353218
B4GALT1	4.22862	4.13549	0.188514	0.164707	85	409	t1_t2_t3_t4-5	dead_alive	0.0321286	4.76744e-05	0.00364828
S1PR1	4.22194	4.35671	0.266206	0.291299	85	409	t1_t2_t3_t4-5	dead_alive	-0.0453345	5.39805e-05	0.0040301
IAH1	3.42792	3.36013	0.140053	0.113376	85	409	t1_t2_t3_t4-5	dead_alive	0.0288189	5.78728e-05	0.00409184
FGFBP2	3.85741	4.09837	0.491889	0.444533	85	409	t1_t2_t3_t4-5	dead_alive	-0.0874165	5.82693e-05	0.00409184
CPT1A	3.78145	3.68935	0.182527	0.202044	85	409	t1_t2_t3_t4-5	dead_alive	0.0355745	5.88178e-05	0.00409184
KCNE1	4.97166	4.79567	0.351375	0.380621	85	409	t1_t2_t3_t4-5	dead_alive	0.0519975	6.23307e-05	0.00413688
SGPP1	3.5892	3.68259	0.189019	0.188718	85	409	t1_t2_t3_t4-5	dead_alive	-0.0370586	6.3009e-05	0.00413688
PXK	3.9592	3.86204	0.194895	0.20673	85	409	t1_t2_t3_t4-5	dead_alive	0.0358461	6.35195e-05	0.00413688
SAP30	4.11619	3.9449	0.351851	0.320307	85	409	t1_t2_t3_t4-5	dead_alive	0.0613202	6.52265e-05	0.00415955
UBR5	4.34731	4.27656	0.145376	0.137615	85	409	t1_t2_t3_t4-5	dead_alive	0.0236735	7.09229e-05	0.00433346
PADI4	4.90504	4.73982	0.330294	0.373234	85	409	t1_t2_t3_t4-5	dead_alive	0.0494327	7.16736e-05	0.00433346
CD28	3.88284	4.06813	0.374871	0.396532	85	409	t1_t2_t3_t4-5	dead_alive	-0.067252	7.22007e-05	0.00433346
CD24	4.87517	4.62841	0.516537	0.445747	85	409	t1_t2_t3_t4-5	dead_alive	0.0749352	7.91896e-05	0.00466153
BPI	4.4013	4.13716	0.546569	0.526279	85	409	t1_t2_t3_t4-5	dead_alive	0.0892912	8.20118e-05	0.00472631
ITGA4	4.78506	4.91487	0.27056	0.248731	85	409	t1_t2_t3_t4-5	dead_alive	-0.0386159	8.33782e-05	0.00472631
PCSK7	3.46984	3.53719	0.137965	0.1443	85	409	t1_t2_t3_t4-5	dead_alive	-0.0277362	8.49952e-05	0.00473037
RAB29	4.02096	4.10269	0.171089	0.167391	85	409	t1_t2_t3_t4-5	dead_alive	-0.0290295	0.000101314	0.00549265
LIPA	5.26874	5.473	0.422338	0.449191	85	409	t1_t2_t3_t4-5	dead_alive	-0.0548719	0.000102281	0.00549265
PKM	4.41616	4.31082	0.220261	0.222795	85	409	t1_t2_t3_t4-5	dead_alive	0.0348318	0.000107146	0.00557218
DEFA4	4.681	4.32448	0.763439	0.644049	85	409	t1_t2_t3_t4-5	dead_alive	0.11429	0.000107402	0.00557218
PRPF19	3.34193	3.4479	0.224471	0.21401	85	409	t1_t2_t3_t4-5	dead_alive	-0.0450374	0.000114394	0.005836
CD96	4.22574	4.39024	0.352508	0.312974	85	409	t1_t2_t3_t4-5	dead_alive	-0.0550966	0.000118443	0.00594351
RSBN1L	4.33856	4.2783	0.127455	0.129835	85	409	t1_t2_t3_t4-5	dead_alive	0.020179	0.000129107	0.00637412
ITGAM	5.20083	5.05703	0.304533	0.310315	85	409	t1_t2_t3_t4-5	dead_alive	0.0404496	0.000131741	0.00640096
TMEM35B	2.96576	3.01263	0.100442	0.0969463	85	409	t1_t2_t3_t4-5	dead_alive	-0.022624	0.000138918	0.006511
OLFM4	5.34537	4.91092	0.934607	0.883279	85	409	t1_t2_t3_t4-5	dead_alive	0.122295	0.000141009	0.006511
IRS2	5.18431	5.00958	0.372628	0.379836	85	409	t1_t2_t3_t4-5	dead_alive	0.0494626	0.00014582	0.006511
LCK	4.20599	4.39298	0.406833	0.361262	85	409	t1_t2_t3_t4-5	dead_alive	-0.0627533	0.000147822	0.006511
PLEKHO1	3.73723	3.84166	0.228489	0.193804	85	409	t1_t2_t3_t4-5	dead_alive	-0.0397618	0.000148271	0.006511
PURA	3.67536	3.78556	0.242396	0.196303	85	409	t1_t2_t3_t4-5	dead_alive	-0.0426233	0.000148944	0.006511
RTCB	3.36041	3.45563	0.20468	0.200353	85	409	t1_t2_t3_t4-5	dead_alive	-0.0403099	0.000149788	0.006511
EVL	4.28243	4.43016	0.318646	0.307173	85	409	t1_t2_t3_t4-5	dead_alive	-0.0489299	0.000152363	0.006511
C1orf174	2.71318	2.77566	0.134059	0.134712	85	409	t1_t2_t3_t4-5	dead_alive	-0.0328464	0.00015422	0.006511
CD3D	3.79973	3.98735	0.404711	0.398334	85	409	t1_t2_t3_t4-5	dead_alive	-0.0695318	0.000159261	0.006511
RPAP3	3.25166	3.35972	0.239509	0.188525	85	409	t1_t2_t3_t4-5	dead_alive	-0.0471663	0.000159446	0.006511
FLT3	4.11014	3.85408	0.562911	0.482133	85	409	t1_t2_t3_t4-5	dead_alive	0.092801	0.000161228	0.006511
EP300	4.32769	4.24876	0.173742	0.147357	85	409	t1_t2_t3_t4-5	dead_alive	0.0265554	0.000161658	0.006511
GIMAP4	4.54965	4.68372	0.294016	0.262438	85	409	t1_t2_t3_t4-5	dead_alive	-0.0418992	0.000166967	0.00663749
CSGALNACT1	5.10937	4.91729	0.414151	0.425656	85	409	t1_t2_t3_t4-5	dead_alive	0.0552819	0.000173835	0.0068219
SAMSN1	5.84815	5.67053	0.384233	0.407025	85	409	t1_t2_t3_t4-5	dead_alive	0.0444963	0.000195163	0.00747423
ALOX5AP	5.24899	5.10308	0.311836	0.355938	85	409	t1_t2_t3_t4-5	dead_alive	0.0406722	0.000198511	0.00747423
DOK2	3.27487	3.38252	0.241287	0.201444	85	409	t1_t2_t3_t4-5	dead_alive	-0.0466582	0.000203358	0.00747423
PHC2	5.12171	4.96291	0.343967	0.368463	85	409	t1_t2_t3_t4-5	dead_alive	0.0454387	0.000204053	0.00747423
IQGAP2	4.94337	4.85466	0.192998	0.202262	85	409	t1_t2_t3_t4-5	dead_alive	0.0261262	0.000205923	0.00747423
MAP3K7CL	3.99451	4.15394	0.351144	0.339898	85	409	t1_t2_t3_t4-5	dead_alive	-0.0564619	0.000206287	0.00747423
SLFN5	4.49531	4.64166	0.323852	0.307345	85	409	t1_t2_t3_t4-5	dead_alive	-0.046221	0.000211767	0.00747423
THBS1	4.91811	4.69084	0.492379	0.537359	85	409	t1_t2_t3_t4-5	dead_alive	0.0682576	0.000214014	0.00747423
MYADM	4.36709	4.23006	0.299191	0.313041	85	409	t1_t2_t3_t4-5	dead_alive	0.0459928	0.000215833	0.00747423
CCL5	4.05518	4.24291	0.422761	0.352158	85	409	t1_t2_t3_t4-5	dead_alive	-0.0652875	0.000216065	0.00747423
BCL11B	4.41385	4.60222	0.422079	0.36993	85	409	t1_t2_t3_t4-5	dead_alive	-0.0602914	0.000218484	0.00747423
SUCLG2	4.19032	4.28469	0.208491	0.204662	85	409	t1_t2_t3_t4-5	dead_alive	-0.0321275	0.000221647	0.00747423
FBXW2	4.75867	4.63166	0.284002	0.255716	85	409	t1_t2_t3_t4-5	dead_alive	0.039029	0.0002222	0.00747423
CAMK4	4.18428	4.38037	0.43847	0.407435	85	409	t1_t2_t3_t4-5	dead_alive	-0.0660743	0.000234899	0.00781549
GNG2	4.52651	4.40838	0.262526	0.262386	85	409	t1_t2_t3_t4-5	dead_alive	0.0381513	0.000248789	0.00815052
MEX3C	3.82345	3.91818	0.213808	0.191589	85	409	t1_t2_t3_t4-5	dead_alive	-0.0353073	0.000250294	0.00815052
PFKFB2	5.52725	5.26499	0.579871	0.608004	85	409	t1_t2_t3_t4-5	dead_alive	0.0701302	0.000257488	0.00829653
TRAT1	3.70737	3.88739	0.411695	0.34981	85	409	t1_t2_t3_t4-5	dead_alive	-0.0684061	0.000274066	0.00858571
ITK	4.23869	4.39779	0.362626	0.320224	85	409	t1_t2_t3_t4-5	dead_alive	-0.0531585	0.000278508	0.00858571
TMEM243	3.12668	3.18831	0.140846	0.121759	85	409	t1_t2_t3_t4-5	dead_alive	-0.0281606	0.000278842	0.00858571
CTNNBL1	3.01839	3.08477	0.148997	0.147775	85	409	t1_t2_t3_t4-5	dead_alive	-0.0313827	0.000280228	0.00858571
NFKBIA	4.99656	4.8618	0.304081	0.29107	85	409	t1_t2_t3_t4-5	dead_alive	0.0394445	0.000280487	0.00858571
TOMM70	3.44018	3.53609	0.217061	0.205702	85	409	t1_t2_t3_t4-5	dead_alive	-0.0396721	0.000286262	0.00867573
USP3	4.74193	4.66137	0.178886	0.19341	85	409	t1_t2_t3_t4-5	dead_alive	0.0247202	0.000292438	0.00877601
MAPKAP1	3.30054	3.34442	0.0998303	0.0932379	85	409	t1_t2_t3_t4-5	dead_alive	-0.0190557	0.000298599	0.00887022
TCN1	4.47404	4.28371	0.432999	0.406274	85	409	t1_t2_t3_t4-5	dead_alive	0.0627162	0.000301373	0.00887022
PI4K2B	4.21943	4.31787	0.217467	0.249196	85	409	t1_t2_t3_t4-5	dead_alive	-0.0332691	0.000315035	0.00918401
SH2D1A	3.58295	3.74905	0.383109	0.346062	85	409	t1_t2_t3_t4-5	dead_alive	-0.0653775	0.000337784	0.00961394
ASPH	5.77546	5.59376	0.407214	0.444695	85	409	t1_t2_t3_t4-5	dead_alive	0.046117	0.000338111	0.00961394
PRKACB	4.37356	4.50507	0.305128	0.263342	85	409	t1_t2_t3_t4-5	dead_alive	-0.042742	0.000339205	0.00961394
DRAM1	4.55878	4.41151	0.333122	0.347937	85	409	t1_t2_t3_t4-5	dead_alive	0.0473753	0.000345238	0.00969516
FADD	3.77791	3.72227	0.124745	0.139279	85	409	t1_t2_t3_t4-5	dead_alive	0.021407	0.000357748	0.00995515
NLRC3	3.86609	3.99406	0.294042	0.287542	85	409	t1_t2_t3_t4-5	dead_alive	-0.0469781	0.000370526	0.0101784
OGDH	3.70689	3.63635	0.165459	0.139751	85	409	t1_t2_t3_t4-5	dead_alive	0.0277181	0.000378032	0.0101784
NAAA	3.68776	3.77863	0.211874	0.188949	85	409	t1_t2_t3_t4-5	dead_alive	-0.0351189	0.000380333	0.0101784
SMARCD3	4.23407	4.10319	0.305521	0.270001	85	409	t1_t2_t3_t4-5	dead_alive	0.0453001	0.000380522	0.0101784
UBE2G2	3.38385	3.44691	0.144967	0.143654	85	409	t1_t2_t3_t4-5	dead_alive	-0.0266368	0.000382396	0.0101784
ICAM2	3.27448	3.36755	0.2159	0.202602	85	409	t1_t2_t3_t4-5	dead_alive	-0.0404297	0.000388568	0.0101805
SMAP2	5.60497	5.47241	0.304732	0.304891	85	409	t1_t2_t3_t4-5	dead_alive	0.0345315	0.000389126	0.0101805
B3GNT2	4.22763	4.14677	0.186282	0.186013	85	409	t1_t2_t3_t4-5	dead_alive	0.0278619	0.000398422	0.0102429
RANBP9	4.18524	4.09575	0.208848	0.19039	85	409	t1_t2_t3_t4-5	dead_alive	0.0311828	0.000398833	0.0102429
MGAT2	3.64248	3.7159	0.168369	0.174573	85	409	t1_t2_t3_t4-5	dead_alive	-0.0287887	0.000405951	0.0102429
BIN1	3.4613	3.57939	0.272065	0.274908	85	409	t1_t2_t3_t4-5	dead_alive	-0.048401	0.000408097	0.0102429
DOCK10	4.62766	4.7332	0.241347	0.255364	85	409	t1_t2_t3_t4-5	dead_alive	-0.0325346	0.000408244	0.0102429
CA4	4.47266	4.28919	0.421579	0.437365	85	409	t1_t2_t3_t4-5	dead_alive	0.0604272	0.00041658	0.0103671
IFIT2	6.02084	6.28722	0.617497	0.617433	85	409	t1_t2_t3_t4-5	dead_alive	-0.0624569	0.000432392	0.0106738
USP5	3.18173	3.28088	0.232026	0.219732	85	409	t1_t2_t3_t4-5	dead_alive	-0.0442689	0.000440912	0.010797
IL18R1	5.70596	5.51997	0.430685	0.441154	85	409	t1_t2_t3_t4-5	dead_alive	0.047809	0.000447423	0.0108695
SETD2	3.60959	3.56955	0.0948452	0.0871191	85	409	t1_t2_t3_t4-5	dead_alive	0.0160915	0.000487243	0.0116763
CST3	4.01732	4.13738	0.278814	0.293457	85	409	t1_t2_t3_t4-5	dead_alive	-0.0424841	0.000490319	0.0116763
RAB7A	4.23066	4.13907	0.214869	0.212605	85	409	t1_t2_t3_t4-5	dead_alive	0.0315762	0.000492077	0.0116763
MMP9	5.9025	5.65632	0.566996	0.630501	85	409	t1_t2_t3_t4-5	dead_alive	0.061463	0.000499099	0.0117519
MYO1G	4.08853	4.1632	0.177467	0.163018	85	409	t1_t2_t3_t4-5	dead_alive	-0.0261129	0.000506762	0.0117696
EIF3G	3.69137	3.77783	0.205246	0.190245	85	409	t1_t2_t3_t4-5	dead_alive	-0.0334011	0.000507542	0.0117696
MBOAT1	4.56989	4.49276	0.180399	0.187826	85	409	t1_t2_t3_t4-5	dead_alive	0.0245567	0.000523819	0.0120557
CCR4	3.51702	3.6485	0.311447	0.305658	85	409	t1_t2_t3_t4-5	dead_alive	-0.0529461	0.000546395	0.0124218
CAMKK2	4.45879	4.38404	0.179691	0.158655	85	409	t1_t2_t3_t4-5	dead_alive	0.024392	0.000547841	0.0124218
CD3G	3.88592	4.06901	0.436661	0.411838	85	409	t1_t2_t3_t4-5	dead_alive	-0.0664214	0.000553116	0.0124492
STX6	3.71893	3.66329	0.132384	0.127978	85	409	t1_t2_t3_t4-5	dead_alive	0.0217473	0.000560924	0.0125328
GAS7	5.27921	5.1415	0.322679	0.345675	85	409	t1_t2_t3_t4-5	dead_alive	0.0381333	0.000568017	0.0125993
AP1S2	4.11472	4.19964	0.205393	0.17838	85	409	t1_t2_t3_t4-5	dead_alive	-0.0294713	0.000576095	0.0126391
SYNE2	4.72701	4.8475	0.294524	0.233115	85	409	t1_t2_t3_t4-5	dead_alive	-0.0363106	0.000578708	0.0126391
CCR7	3.91401	4.0651	0.355808	0.375244	85	409	t1_t2_t3_t4-5	dead_alive	-0.0546426	0.00058447	0.0126391
GNAQ	5.66649	5.55479	0.26404	0.272566	85	409	t1_t2_t3_t4-5	dead_alive	0.0287211	0.000586327	0.0126391
PSMA5	3.63548	3.72414	0.212367	0.204058	85	409	t1_t2_t3_t4-5	dead_alive	-0.0347632	0.000601407	0.0128229
SCO2	4.92872	5.04325	0.27112	0.28188	85	409	t1_t2_t3_t4-5	dead_alive	-0.0331399	0.000604828	0.0128229
GNLY	3.97278	4.1861	0.513136	0.481181	85	409	t1_t2_t3_t4-5	dead_alive	-0.0754594	0.000607423	0.0128229
RTN4	4.03939	3.95608	0.200472	0.19528	85	409	t1_t2_t3_t4-5	dead_alive	0.0300649	0.000651403	0.0136571
CRISPLD2	4.80363	4.66915	0.327264	0.300445	85	409	t1_t2_t3_t4-5	dead_alive	0.0409663	0.00067397	0.0139649
PEBP1	3.56175	3.68539	0.299749	0.284183	85	409	t1_t2_t3_t4-5	dead_alive	-0.0492322	0.000679044	0.0139649
PRPF6	3.31095	3.37276	0.147522	0.154776	85	409	t1_t2_t3_t4-5	dead_alive	-0.0266821	0.000679769	0.0139649
PLIN2	3.76027	3.66373	0.237188	0.205606	85	409	t1_t2_t3_t4-5	dead_alive	0.0375233	0.000692542	0.0141325
DDX50	3.9339	4.01693	0.202455	0.188768	85	409	t1_t2_t3_t4-5	dead_alive	-0.0301321	0.000707516	0.0143424
CUL1	3.83279	3.89338	0.141378	0.171406	85	409	t1_t2_t3_t4-5	dead_alive	-0.0226299	0.000719567	0.0144908
KLHL8	4.54389	4.42714	0.28353	0.279174	85	409	t1_t2_t3_t4-5	dead_alive	0.0375532	0.000739483	0.0147945
PDCD4	4.04947	4.14796	0.246412	0.194591	85	409	t1_t2_t3_t4-5	dead_alive	-0.0346686	0.000759035	0.0150442
ZBTB33	3.4442	3.52662	0.202858	0.184942	85	409	t1_t2_t3_t4-5	dead_alive	-0.0341166	0.000761794	0.0150442
FGL2	5.19359	5.31941	0.30973	0.285349	85	409	t1_t2_t3_t4-5	dead_alive	-0.0345334	0.000775812	0.0152228
TMED8	4.62262	4.52766	0.230397	0.237643	85	409	t1_t2_t3_t4-5	dead_alive	0.0299465	0.000796082	0.0154297
SLC25A36	3.53464	3.65831	0.309342	0.254592	85	409	t1_t2_t3_t4-5	dead_alive	-0.0496126	0.000796438	0.0154297
AGTRAP	4.4329	4.27887	0.38434	0.333425	85	409	t1_t2_t3_t4-5	dead_alive	0.05102	0.000830096	0.0158441
HVCN1	3.33799	3.43778	0.247763	0.224253	85	409	t1_t2_t3_t4-5	dead_alive	-0.0424978	0.000833177	0.0158441
AGO2	4.60534	4.52803	0.192398	0.170925	85	409	t1_t2_t3_t4-5	dead_alive	0.0244226	0.000833355	0.0158441
BCL6	5.9189	5.73238	0.462001	0.428041	85	409	t1_t2_t3_t4-5	dead_alive	0.046193	0.000840606	0.0158833
SBNO1	3.5735	3.52922	0.109216	0.105605	85	409	t1_t2_t3_t4-5	dead_alive	0.0179873	0.000858292	0.0160461
XRCC6	4.07947	4.16237	0.204343	0.198569	85	409	t1_t2_t3_t4-5	dead_alive	-0.0290205	0.000859708	0.0160461
POLR2M	3.36741	3.45504	0.221684	0.181551	85	409	t1_t2_t3_t4-5	dead_alive	-0.0370659	0.000899383	0.0166837
RTN3	4.74523	4.6357	0.268786	0.277398	85	409	t1_t2_t3_t4-5	dead_alive	0.0336911	0.000908354	0.0166837
GSTK1	3.87817	3.94971	0.176483	0.176753	85	409	t1_t2_t3_t4-5	dead_alive	-0.0263734	0.000911981	0.0166837
ATP8B2	3.8331	3.95725	0.308409	0.295371	85	409	t1_t2_t3_t4-5	dead_alive	-0.0459861	0.000915806	0.0166837
FUBP1	3.58603	3.6466	0.15172	0.137186	85	409	t1_t2_t3_t4-5	dead_alive	-0.0241618	0.000921119	0.0166837
PSMB10	4.02413	4.11844	0.236487	0.213736	85	409	t1_t2_t3_t4-5	dead_alive	-0.0334233	0.000929829	0.0167424
GPR160	4.30929	4.20086	0.267939	0.269392	85	409	t1_t2_t3_t4-5	dead_alive	0.0367638	0.000937548	0.0167471
PGD	5.62101	5.49905	0.297628	0.323441	85	409	t1_t2_t3_t4-5	dead_alive	0.0316461	0.000943478	0.0167471
RNASE2	3.97699	3.81158	0.407633	0.419234	85	409	t1_t2_t3_t4-5	dead_alive	0.0612897	0.000946503	0.0167471
SNX27	4.40413	4.32776	0.189038	0.19049	85	409	t1_t2_t3_t4-5	dead_alive	0.0252364	0.00095912	0.0168305
CKAP4	4.95391	4.83426	0.298257	0.288477	85	409	t1_t2_t3_t4-5	dead_alive	0.0352725	0.000967585	0.0168305
CNDP2	4.22396	4.31942	0.233512	0.253589	85	409	t1_t2_t3_t4-5	dead_alive	-0.0322407	0.000967711	0.0168305
FAM46A	4.45289	4.53151	0.188339	0.233266	85	409	t1_t2_t3_t4-5	dead_alive	-0.0252507	0.00102857	0.0176645
CLASP1	4.17552	4.11916	0.141442	0.135884	85	409	t1_t2_t3_t4-5	dead_alive	0.0196074	0.00103088	0.0176645
CTSD	4.79131	4.69697	0.230828	0.258898	85	409	t1_t2_t3_t4-5	dead_alive	0.0286909	0.00103669	0.0176645
GLUD1	3.8061	3.88175	0.192062	0.170149	85	409	t1_t2_t3_t4-5	dead_alive	-0.0283936	0.00103875	0.0176645
GAB2	5.27692	5.16675	0.271325	0.295107	85	409	t1_t2_t3_t4-5	dead_alive	0.0304385	0.00104712	0.0177084
MEGF9	5.51612	5.39985	0.289533	0.299491	85	409	t1_t2_t3_t4-5	dead_alive	0.0307361	0.00107446	0.0180711
GZMH	4.78193	4.98159	0.506545	0.465535	85	409	t1_t2_t3_t4-5	dead_alive	-0.0590137	0.00108647	0.0181731
IVNS1ABP	5.16841	5.08789	0.196838	0.227833	85	409	t1_t2_t3_t4-5	dead_alive	0.0226524	0.00109966	0.0182371
MDM2	4.62636	4.54039	0.214608	0.221713	85	409	t1_t2_t3_t4-5	dead_alive	0.0270613	0.00110221	0.0182371
APOL3	4.73746	4.85953	0.310912	0.282755	85	409	t1_t2_t3_t4-5	dead_alive	-0.0367038	0.00111678	0.0183789
STOM	5.60095	5.46122	0.351264	0.351991	85	409	t1_t2_t3_t4-5	dead_alive	0.0364485	0.00112796	0.0184636
RFFL	3.97338	3.92088	0.133528	0.123959	85	409	t1_t2_t3_t4-5	dead_alive	0.0191885	0.00113423	0.0184674
NOP10	4.959	4.87592	0.210443	0.20216	85	409	t1_t2_t3_t4-5	dead_alive	0.0243742	0.00114332	0.0185169
CMTR2	3.39804	3.47692	0.2001	0.194503	85	409	t1_t2_t3_t4-5	dead_alive	-0.033109	0.00118312	0.0190606
IL10RA	3.82314	3.87694	0.134147	0.146264	85	409	t1_t2_t3_t4-5	dead_alive	-0.020161	0.00120523	0.0193035
TRIM4	2.76795	2.81082	0.107726	0.11278	85	409	t1_t2_t3_t4-5	dead_alive	-0.0221712	0.00121518	0.0193035
RUVBL1	3.31483	3.40434	0.227905	0.219894	85	409	t1_t2_t3_t4-5	dead_alive	-0.038442	0.00121711	0.0193035
B4GALT5	5.18588	5.07787	0.270871	0.291829	85	409	t1_t2_t3_t4-5	dead_alive	0.0303662	0.00125346	0.0197223
SLC36A1	4.23092	4.12808	0.262685	0.253709	85	409	t1_t2_t3_t4-5	dead_alive	0.0355009	0.00126247	0.0197223
MAPKAPK2	4.23422	4.13487	0.25321	0.248918	85	409	t1_t2_t3_t4-5	dead_alive	0.0342547	0.00126837	0.0197223
EXT2	3.2023	3.2611	0.14929	0.150501	85	409	t1_t2_t3_t4-5	dead_alive	-0.026251	0.00126929	0.0197223
MTF1	4.34506	4.26829	0.198989	0.179018	85	409	t1_t2_t3_t4-5	dead_alive	0.0257188	0.00132917	0.0205485
CORO1B	3.80836	3.90425	0.249126	0.222757	85	409	t1_t2_t3_t4-5	dead_alive	-0.0358761	0.00135134	0.0207862
CWF19L2	3.32833	3.40855	0.209989	0.179156	85	409	t1_t2_t3_t4-5	dead_alive	-0.0343625	0.00137547	0.0210515
AKIRIN2	4.33634	4.24338	0.228399	0.286421	85	409	t1_t2_t3_t4-5	dead_alive	0.0312639	0.00139986	0.0213182
TBX21	3.84674	4.01929	0.443213	0.443013	85	409	t1_t2_t3_t4-5	dead_alive	-0.0633057	0.00141672	0.0214682
TMCO3	4.46805	4.36936	0.251717	0.267343	85	409	t1_t2_t3_t4-5	dead_alive	0.0322234	0.00146235	0.0219812
NCBP2	3.07869	3.16162	0.215039	0.206146	85	409	t1_t2_t3_t4-5	dead_alive	-0.0383471	0.00146494	0.0219812
FOS	4.4569	4.35591	0.253081	0.297246	85	409	t1_t2_t3_t4-5	dead_alive	0.0330643	0.00148568	0.0221838
RILPL2	4.1761	4.09112	0.222059	0.205563	85	409	t1_t2_t3_t4-5	dead_alive	0.0296611	0.00150763	0.0224023
VPS13C	4.69243	4.76869	0.199244	0.185788	85	409	t1_t2_t3_t4-5	dead_alive	-0.0232575	0.00152176	0.022503
LRBA	4.27228	4.35228	0.206885	0.208935	85	409	t1_t2_t3_t4-5	dead_alive	-0.0267644	0.00154844	0.0227874
TSPAN2	4.61522	4.48961	0.324455	0.335283	85	409	t1_t2_t3_t4-5	dead_alive	0.0398082	0.00159047	0.023294
NOL11	3.16348	3.24814	0.222469	0.207189	85	409	t1_t2_t3_t4-5	dead_alive	-0.0380976	0.00161433	0.0235307
MED13L	4.78271	4.71868	0.168379	0.157726	85	409	t1_t2_t3_t4-5	dead_alive	0.0194461	0.00163744	0.023557
ELP2	3.40447	3.47608	0.184941	0.194624	85	409	t1_t2_t3_t4-5	dead_alive	-0.0300319	0.00163836	0.023557
SAMM50	3.02493	3.09167	0.172554	0.180731	85	409	t1_t2_t3_t4-5	dead_alive	-0.0314834	0.00164443	0.023557
DDX23	3.72444	3.78024	0.140771	0.167803	85	409	t1_t2_t3_t4-5	dead_alive	-0.0214513	0.00164691	0.023557
CD177	5.76754	5.45116	0.80022	0.950189	85	409	t1_t2_t3_t4-5	dead_alive	0.0813921	0.0016751	0.0235601
MEF2C	4.22248	4.33851	0.307042	0.280787	85	409	t1_t2_t3_t4-5	dead_alive	-0.0391103	0.00168883	0.0235601
PSME1	4.1868	4.28066	0.248687	0.225489	85	409	t1_t2_t3_t4-5	dead_alive	-0.0319847	0.00169164	0.0235601
MRPL20	2.92703	2.99025	0.165524	0.163256	85	409	t1_t2_t3_t4-5	dead_alive	-0.0308295	0.00169281	0.0235601
SNX17	3.57131	3.63441	0.166313	0.156923	85	409	t1_t2_t3_t4-5	dead_alive	-0.0252685	0.00169471	0.0235601
LARS	3.53603	3.60966	0.193112	0.188473	85	409	t1_t2_t3_t4-5	dead_alive	-0.0297327	0.00169526	0.0235601
SYNE1	5.42925	5.33386	0.249011	0.251302	85	409	t1_t2_t3_t4-5	dead_alive	0.0255717	0.00170499	0.0235601
MGAt4-5B	3.59942	3.52816	0.182787	0.20446	85	409	t1_t2_t3_t4-5	dead_alive	0.0288492	0.00171134	0.0235601
NDUFV1	3.15076	3.23028	0.210803	0.19303	85	409	t1_t2_t3_t4-5	dead_alive	-0.0359583	0.00172411	0.0235601
LEF1	4.50635	4.6878	0.479627	0.449078	85	409	t1_t2_t3_t4-5	dead_alive	-0.0569509	0.00172684	0.0235601
FYN	4.44265	4.53961	0.261841	0.205618	85	409	t1_t2_t3_t4-5	dead_alive	-0.0311465	0.00173179	0.0235601
MFSD14C	3.74572	3.67935	0.173994	0.173988	85	409	t1_t2_t3_t4-5	dead_alive	0.0257919	0.00175387	0.0237548
SRPK1	5.1647	5.06558	0.255193	0.284387	85	409	t1_t2_t3_t4-5	dead_alive	0.0279567	0.00176549	0.0238069
TMEM165	4.35611	4.27725	0.206313	0.210808	85	409	t1_t2_t3_t4-5	dead_alive	0.0263565	0.00177933	0.0238883
RPL22	3.74084	3.8278	0.227836	0.232352	85	409	t1_t2_t3_t4-5	dead_alive	-0.0331533	0.00179997	0.0240284
SOS2	4.83433	4.75574	0.2049	0.215935	85	409	t1_t2_t3_t4-5	dead_alive	0.0236468	0.00181034	0.0240284
STYX	3.28822	3.34287	0.147824	0.119724	85	409	t1_t2_t3_t4-5	dead_alive	-0.0237789	0.00182018	0.0240284
STAT2	5.05069	5.18198	0.339648	0.3755	85	409	t1_t2_t3_t4-5	dead_alive	-0.0370236	0.0018257	0.0240284
UBAP1	4.32166	4.24108	0.214656	0.197922	85	409	t1_t2_t3_t4-5	dead_alive	0.0271533	0.00182902	0.0240284
S100P	4.74474	4.53892	0.538046	0.563559	85	409	t1_t2_t3_t4-5	dead_alive	0.0639793	0.00184114	0.0240843
YARS2	2.79211	2.85653	0.172368	0.15741	85	409	t1_t2_t3_t4-5	dead_alive	-0.0329084	0.0018869	0.0245779
GZMK	3.88027	4.08428	0.545625	0.502822	85	409	t1_t2_t3_t4-5	dead_alive	-0.0739245	0.00190228	0.0246733
TIMP2	4.22081	4.11373	0.283959	0.278991	85	409	t1_t2_t3_t4-5	dead_alive	0.0370742	0.00191583	0.0247109
PAG1	5.4995	5.40448	0.251155	0.252309	85	409	t1_t2_t3_t4-5	dead_alive	0.0251433	0.00192133	0.0247109
C12orf76	4.26902	4.20471	0.173644	0.150704	85	409	t1_t2_t3_t4-5	dead_alive	0.0218994	0.00193531	0.024773
NIP7	2.98453	3.05448	0.18775	0.171135	85	409	t1_t2_t3_t4-5	dead_alive	-0.0334232	0.00194235	0.024773
ZAP70	4.1023	4.25029	0.39708	0.364225	85	409	t1_t2_t3_t4-5	dead_alive	-0.0511251	0.00195365	0.0248138
MAN1A1	5.17043	5.09183	0.20905	0.206867	85	409	t1_t2_t3_t4-5	dead_alive	0.0221006	0.00199556	0.0252414
NUDC	3.18162	3.26527	0.225076	0.209086	85	409	t1_t2_t3_t4-5	dead_alive	-0.0374406	0.00204304	0.0257356
EMB	5.17645	5.07702	0.267813	0.248976	85	409	t1_t2_t3_t4-5	dead_alive	0.0279822	0.00206554	0.0258294
SNRPB	3.18373	3.24007	0.150786	0.146569	85	409	t1_t2_t3_t4-5	dead_alive	-0.0253074	0.00206736	0.0258294
GZMA	4.25421	4.44676	0.518148	0.491559	85	409	t1_t2_t3_t4-5	dead_alive	-0.0638635	0.00210635	0.0262095
IFI35	4.36141	4.51404	0.40653	0.417701	85	409	t1_t2_t3_t4-5	dead_alive	-0.0496255	0.00214936	0.0265217
BOLA2	3.8408	3.79539	0.123355	0.111317	85	409	t1_t2_t3_t4-5	dead_alive	0.0171617	0.00215613	0.0265217
CMTR1	4.39403	4.49339	0.259155	0.299625	85	409	t1_t2_t3_t4-5	dead_alive	-0.0322609	0.00216228	0.0265217
PDE4B	4.92961	5.03244	0.273696	0.283737	85	409	t1_t2_t3_t4-5	dead_alive	-0.0297851	0.0021661	0.0265217
SET	4.13878	4.22196	0.225984	0.205743	85	409	t1_t2_t3_t4-5	dead_alive	-0.0287053	0.00218924	0.0266983
CD86	3.62338	3.73985	0.317043	0.287299	85	409	t1_t2_t3_t4-5	dead_alive	-0.0456455	0.00221569	0.026811
PGM1	3.72812	3.65321	0.201379	0.199293	85	409	t1_t2_t3_t4-5	dead_alive	0.0292836	0.00221973	0.026811
HERC6	5.3382	5.53104	0.505119	0.580622	85	409	t1_t2_t3_t4-5	dead_alive	-0.0511976	0.00223021	0.026811
IL27RA	3.2466	3.33984	0.257032	0.211294	85	409	t1_t2_t3_t4-5	dead_alive	-0.0408471	0.00223352	0.026811
IRF8	3.72782	3.82049	0.252392	0.229988	85	409	t1_t2_t3_t4-5	dead_alive	-0.0354241	0.00224502	0.0268209
GADD45A	4.64943	4.47934	0.459645	0.44378	85	409	t1_t2_t3_t4-5	dead_alive	0.0537681	0.00225187	0.0268209
ITM2A	3.79746	3.93104	0.366451	0.320501	85	409	t1_t2_t3_t4-5	dead_alive	-0.0498767	0.00228635	0.0271261
LRRFIP1	5.00497	4.93039	0.203614	0.185857	85	409	t1_t2_t3_t4-5	dead_alive	0.0216605	0.00230205	0.0271695
GTF2H1	2.96439	3.01571	0.142917	0.110363	85	409	t1_t2_t3_t4-5	dead_alive	-0.024766	0.00230777	0.0271695
CIB1	3.05251	3.11508	0.16961	0.164229	85	409	t1_t2_t3_t4-5	dead_alive	-0.0292768	0.00232799	0.0273025
ETS2	5.00658	4.88071	0.340025	0.341138	85	409	t1_t2_t3_t4-5	dead_alive	0.0367364	0.00237594	0.0276624
CCT7	3.62535	3.69586	0.192945	0.177357	85	409	t1_t2_t3_t4-5	dead_alive	-0.0277898	0.00237674	0.0276624
RAC1	4.05012	3.986	0.173371	0.173733	85	409	t1_t2_t3_t4-5	dead_alive	0.0230245	0.00239236	0.0277386
MATR3	4.11496	4.18333	0.188865	0.164446	85	409	t1_t2_t3_t4-5	dead_alive	-0.023773	0.00243275	0.0279682
ABT1	2.93786	2.98923	0.142084	0.123189	85	409	t1_t2_t3_t4-5	dead_alive	-0.0250036	0.00245419	0.0279682
GSTP1	3.76349	3.85377	0.247545	0.229646	85	409	t1_t2_t3_t4-5	dead_alive	-0.0341977	0.00245454	0.0279682
HSPA9	3.73058	3.80374	0.198142	0.200276	85	409	t1_t2_t3_t4-5	dead_alive	-0.0280188	0.00246511	0.0279682
IL7R	4.61664	4.79928	0.509305	0.41514	85	409	t1_t2_t3_t4-5	dead_alive	-0.0559722	0.00247394	0.0279682
LIN7C	3.74929	3.82982	0.224269	0.185623	85	409	t1_t2_t3_t4-5	dead_alive	-0.0306594	0.002482	0.0279682
VMA21	3.34048	3.4079	0.186496	0.163422	85	409	t1_t2_t3_t4-5	dead_alive	-0.028827	0.002484	0.0279682
SAMHD1	4.84968	4.94143	0.249361	0.247959	85	409	t1_t2_t3_t4-5	dead_alive	-0.0270408	0.00248525	0.0279682
TOMM22	3.3982	3.47703	0.216211	0.205643	85	409	t1_t2_t3_t4-5	dead_alive	-0.033084	0.00254584	0.0285452
IDH3B	2.94343	3.00694	0.175316	0.160784	85	409	t1_t2_t3_t4-5	dead_alive	-0.0307966	0.00257847	0.0288054
WDR7	3.24137	3.2848	0.120079	0.109965	85	409	t1_t2_t3_t4-5	dead_alive	-0.0192011	0.00261322	0.0290876
SAMD9	5.73036	5.86867	0.373791	0.400609	85	409	t1_t2_t3_t4-5	dead_alive	-0.0344078	0.00265672	0.0294645
LTF	5.28229	5.07592	0.574576	0.522247	85	409	t1_t2_t3_t4-5	dead_alive	0.0574949	0.00276357	0.0305043
HIPK1	5.08135	4.98105	0.275987	0.272594	85	409	t1_t2_t3_t4-5	dead_alive	0.0287614	0.0027704	0.0305043
APOL6	5.3169	5.44305	0.34017	0.379049	85	409	t1_t2_t3_t4-5	dead_alive	-0.03383	0.00278449	0.0305495
PFKP	3.65976	3.73587	0.209649	0.209925	85	409	t1_t2_t3_t4-5	dead_alive	-0.0296956	0.00285471	0.0312081
TRAK2	5.40113	5.32418	0.2144	0.200454	85	409	t1_t2_t3_t4-5	dead_alive	0.0207025	0.00288554	0.0312369
CD2AP	4.07254	4.19111	0.330017	0.311088	85	409	t1_t2_t3_t4-5	dead_alive	-0.0414039	0.00288918	0.0312369
CHN2	4.23458	4.35849	0.351927	0.282127	85	409	t1_t2_t3_t4-5	dead_alive	-0.0416089	0.00289199	0.0312369
ADPRHL2	3.41226	3.47476	0.171077	0.17995	85	409	t1_t2_t3_t4-5	dead_alive	-0.0261881	0.00290288	0.0312369
CCR3	3.96773	4.01814	0.143218	0.115202	85	409	t1_t2_t3_t4-5	dead_alive	-0.018215	0.00290837	0.0312369
TAP1	4.0107	4.12378	0.310183	0.323292	85	409	t1_t2_t3_t4-5	dead_alive	-0.0401127	0.00292066	0.0312592
GPR65	4.37874	4.46939	0.254622	0.22994	85	409	t1_t2_t3_t4-5	dead_alive	-0.0295631	0.00297667	0.0317203
RRAGD	3.96766	3.88525	0.227435	0.23188	85	409	t1_t2_t3_t4-5	dead_alive	0.0302823	0.00298549	0.0317203
LDHB	4.18455	4.31617	0.367779	0.346544	85	409	t1_t2_t3_t4-5	dead_alive	-0.0446803	0.00299483	0.0317203
CTSS	5.3094	5.39118	0.230805	0.203931	85	409	t1_t2_t3_t4-5	dead_alive	-0.0220535	0.00302957	0.0317619
TNFAIP8	4.4822	4.43069	0.140893	0.152763	85	409	t1_t2_t3_t4-5	dead_alive	0.0166747	0.00303628	0.0317619
SFPQ	3.89888	3.95485	0.155758	0.152631	85	409	t1_t2_t3_t4-5	dead_alive	-0.0205634	0.00304376	0.0317619
NMI	4.22245	4.29504	0.197318	0.221655	85	409	t1_t2_t3_t4-5	dead_alive	-0.0245892	0.00304855	0.0317619
RCC2	3.80328	3.89037	0.244329	0.226865	85	409	t1_t2_t3_t4-5	dead_alive	-0.0326624	0.00305063	0.0317619
CPVL	4.22224	4.36218	0.401816	0.30901	85	409	t1_t2_t3_t4-5	dead_alive	-0.0470418	0.00307417	0.0318985
ATRAID	2.98023	3.03941	0.164743	0.162757	85	409	t1_t2_t3_t4-5	dead_alive	-0.0283643	0.00309219	0.031977
EXOC2	3.27384	3.31789	0.121437	0.128952	85	409	t1_t2_t3_t4-5	dead_alive	-0.0192835	0.00315082	0.0324736
CLK4	4.22367	4.15982	0.17832	0.176504	85	409	t1_t2_t3_t4-5	dead_alive	0.0219776	0.00318903	0.0325878
VNN1	5.93783	5.81579	0.336607	0.359557	85	409	t1_t2_t3_t4-5	dead_alive	0.02996	0.00319847	0.0325878
DDX58	5.40025	5.50219	0.276389	0.323418	85	409	t1_t2_t3_t4-5	dead_alive	-0.0269795	0.00320866	0.0325878
RARRES3	4.18321	4.34953	0.470409	0.429372	85	409	t1_t2_t3_t4-5	dead_alive	-0.0562506	0.00321547	0.0325878
MANBA	4.37137	4.3053	0.185096	0.180873	85	409	t1_t2_t3_t4-5	dead_alive	0.021972	0.00322438	0.0325878
ARRDC3	4.87791	4.98605	0.309795	0.258054	85	409	t1_t2_t3_t4-5	dead_alive	-0.0316348	0.00325606	0.0325878
WAC	4.51096	4.4603	0.143311	0.131861	85	409	t1_t2_t3_t4-5	dead_alive	0.0162924	0.00325679	0.0325878
PWP1	3.11576	3.19586	0.226484	0.210029	85	409	t1_t2_t3_t4-5	dead_alive	-0.0366205	0.00327203	0.0325878
RPL10	4.38832	4.47291	0.238846	0.223815	85	409	t1_t2_t3_t4-5	dead_alive	-0.0275455	0.00327395	0.0325878
MRFAP1L1	3.3192	3.38446	0.184628	0.170639	85	409	t1_t2_t3_t4-5	dead_alive	-0.0280895	0.00327592	0.0325878
NDUFB2	3.18436	3.2522	0.190925	0.183229	85	409	t1_t2_t3_t4-5	dead_alive	-0.0304135	0.00327901	0.0325878
CPD	5.35019	5.26445	0.233492	0.272026	85	409	t1_t2_t3_t4-5	dead_alive	0.0233064	0.00331459	0.0328348
MSMO1	5.36962	5.25453	0.317466	0.348586	85	409	t1_t2_t3_t4-5	dead_alive	0.0312586	0.00335083	0.0330867
SRPRB	3.34971	3.43981	0.254426	0.244349	85	409	t1_t2_t3_t4-5	dead_alive	-0.0382944	0.00338407	0.0333075
C3AR1	4.56949	4.41141	0.452091	0.399876	85	409	t1_t2_t3_t4-5	dead_alive	0.0507957	0.00342512	0.0336035
ATXN1	4.71963	4.6431	0.218077	0.200403	85	409	t1_t2_t3_t4-5	dead_alive	0.0235857	0.00347164	0.0339511
RPL10A	4.38168	4.47899	0.27715	0.258522	85	409	t1_t2_t3_t4-5	dead_alive	-0.0316896	0.0035213	0.0342731
NUMB	5.24958	5.14678	0.291258	0.282313	85	409	t1_t2_t3_t4-5	dead_alive	0.0285324	0.00353259	0.0342731
SMARCA5	3.765	3.83704	0.210307	0.159766	85	409	t1_t2_t3_t4-5	dead_alive	-0.0273422	0.00353816	0.0342731
FCRL5	4.57574	4.44067	0.375577	0.410053	85	409	t1_t2_t3_t4-5	dead_alive	0.0432266	0.00357083	0.0344153
CBL	4.78047	4.69355	0.249057	0.225184	85	409	t1_t2_t3_t4-5	dead_alive	0.026475	0.00357533	0.0344153
DNMT1	3.62793	3.70519	0.217416	0.222888	85	409	t1_t2_t3_t4-5	dead_alive	-0.0303982	0.00360297	0.0345727
ABCE1	3.50925	3.61126	0.29279	0.264528	85	409	t1_t2_t3_t4-5	dead_alive	-0.04134	0.00362899	0.0346278
NQO2	4.44312	4.37357	0.194799	0.20652	85	409	t1_t2_t3_t4-5	dead_alive	0.0227616	0.00363354	0.0346278
STARD7	3.7596	3.82505	0.187443	0.172566	85	409	t1_t2_t3_t4-5	dead_alive	-0.0248981	0.00364265	0.0346278
CD300E	3.93289	4.06497	0.379554	0.342177	85	409	t1_t2_t3_t4-5	dead_alive	-0.0476566	0.00365802	0.0346662
ATP11A	4.66366	4.58491	0.224211	0.216734	85	409	t1_t2_t3_t4-5	dead_alive	0.0245715	0.00367516	0.0346704
MRC2	3.89028	4.13417	0.705886	0.604705	85	409	t1_t2_t3_t4-5	dead_alive	-0.0877235	0.00368111	0.0346704
SLC25A38	3.75322	3.87684	0.360672	0.289741	85	409	t1_t2_t3_t4-5	dead_alive	-0.0467531	0.00370225	0.0347626
CTDSPL2	3.45566	3.51802	0.183084	0.141198	85	409	t1_t2_t3_t4-5	dead_alive	-0.0258009	0.00377168	0.0352816
CBR1	3.36222	3.44791	0.238342	0.268785	85	409	t1_t2_t3_t4-5	dead_alive	-0.0363058	0.00378496	0.0352816
LAP3	5.12837	5.30683	0.506475	0.51108	85	409	t1_t2_t3_t4-5	dead_alive	-0.049351	0.00379428	0.0352816
TSPAN14	4.49738	4.43163	0.190469	0.166778	85	409	t1_t2_t3_t4-5	dead_alive	0.0212457	0.00380364	0.0352816
GOPC	3.54298	3.61127	0.198038	0.173705	85	409	t1_t2_t3_t4-5	dead_alive	-0.0275441	0.00384319	0.0355408
ATP6AP1	3.54394	3.46669	0.222148	0.209945	85	409	t1_t2_t3_t4-5	dead_alive	0.031795	0.00390332	0.0359881
ADORA2A	4.20617	4.13799	0.195591	0.188816	85	409	t1_t2_t3_t4-5	dead_alive	0.0235772	0.00392708	0.0360985
MX2	5.75873	5.88175	0.34308	0.393066	85	409	t1_t2_t3_t4-5	dead_alive	-0.0304955	0.00398133	0.0364876
SULT1B1	5.36068	5.24576	0.325715	0.342901	85	409	t1_t2_t3_t4-5	dead_alive	0.0312645	0.00399441	0.0364982
LYSMD2	3.94355	4.06665	0.352265	0.351562	85	409	t1_t2_t3_t4-5	dead_alive	-0.0443447	0.00402106	0.0366324
CCDC88C	3.96224	4.02604	0.180302	0.195742	85	409	t1_t2_t3_t4-5	dead_alive	-0.023048	0.00408244	0.0370554
TMSB10	4.82836	4.91444	0.247217	0.244231	85	409	t1_t2_t3_t4-5	dead_alive	-0.0254937	0.00409172	0.0370554
ARF6	3.98274	4.04067	0.16744	0.159334	85	409	t1_t2_t3_t4-5	dead_alive	-0.0208333	0.00411811	0.0371844
HNRNPF	4.16678	4.22859	0.178183	0.175469	85	409	t1_t2_t3_t4-5	dead_alive	-0.0212437	0.00421015	0.037862
SCIMP	3.53869	3.62851	0.254309	0.279118	85	409	t1_t2_t3_t4-5	dead_alive	-0.0361641	0.00422623	0.037862
RCOR1	4.58287	4.51387	0.205078	0.159619	85	409	t1_t2_t3_t4-5	dead_alive	0.0218878	0.00423025	0.037862
PAFAH1B2	3.80837	3.76392	0.130094	0.116439	85	409	t1_t2_t3_t4-5	dead_alive	0.0169378	0.00426409	0.0380536
WDR26	4.75026	4.68281	0.196893	0.181577	85	409	t1_t2_t3_t4-5	dead_alive	0.0206297	0.0043212	0.0384512
SKIV2L2	3.57688	3.64587	0.203085	0.176719	85	409	t1_t2_t3_t4-5	dead_alive	-0.0275594	0.00434745	0.0385726
SNRNP40	3.22243	3.29111	0.201368	0.181565	85	409	t1_t2_t3_t4-5	dead_alive	-0.0304257	0.00436693	0.0386334
TIPRL	3.22128	3.26901	0.139799	0.127882	85	409	t1_t2_t3_t4-5	dead_alive	-0.0212205	0.0044009	0.0387554
CDK5RAP3	3.13126	3.17378	0.124208	0.115764	85	409	t1_t2_t3_t4-5	dead_alive	-0.0194556	0.00440604	0.0387554
GYG1	5.25715	5.12457	0.377625	0.41391	85	409	t1_t2_t3_t4-5	dead_alive	0.0368502	0.00444407	0.038978
NCBP1	3.53296	3.58668	0.158359	0.142137	85	409	t1_t2_t3_t4-5	dead_alive	-0.0217736	0.00454826	0.0397424
SIRT7	3.86416	3.79348	0.212016	0.163912	85	409	t1_t2_t3_t4-5	dead_alive	0.0266316	0.0045572	0.0397424
LEPROTL1	3.6338	3.6871	0.154096	0.1582	85	409	t1_t2_t3_t4-5	dead_alive	-0.0210077	0.00457469	0.0397816
UBE2R2	4.39289	4.31455	0.23068	0.211481	85	409	t1_t2_t3_t4-5	dead_alive	0.0259612	0.00461916	0.0400545
CCND3	4.75487	4.67024	0.247064	0.242382	85	409	t1_t2_t3_t4-5	dead_alive	0.0259107	0.00466858	0.0403687
ITPKC	4.0642	3.94563	0.349193	0.325319	85	409	t1_t2_t3_t4-5	dead_alive	0.0427147	0.00471677	0.0405732
DHX30	3.18674	3.24043	0.154524	0.166262	85	409	t1_t2_t3_t4-5	dead_alive	-0.0241049	0.00471873	0.0405732
FARS2	3.31251	3.38538	0.214269	0.202685	85	409	t1_t2_t3_t4-5	dead_alive	-0.0313925	0.00474121	0.0406522
EIF3A	3.95388	4.00843	0.15943	0.157708	85	409	t1_t2_t3_t4-5	dead_alive	-0.0197688	0.00476694	0.0406964
CEP19	3.79962	3.73526	0.190693	0.172473	85	409	t1_t2_t3_t4-5	dead_alive	0.0246482	0.00479272	0.0406964
GRK6	4.33219	4.27101	0.18053	0.16832	85	409	t1_t2_t3_t4-5	dead_alive	0.0205208	0.00479625	0.0406964
SRPK2	4.38464	4.31741	0.199539	0.178223	85	409	t1_t2_t3_t4-5	dead_alive	0.0222913	0.00479954	0.0406964
TMEM203	2.99944	3.06555	0.195726	0.180355	85	409	t1_t2_t3_t4-5	dead_alive	-0.0314513	0.00486972	0.0410577
PRF1	4.66743	4.82372	0.464086	0.418629	85	409	t1_t2_t3_t4-5	dead_alive	-0.0475178	0.00487038	0.0410577
SLC37A3	4.35051	4.2528	0.28024	0.3137	85	409	t1_t2_t3_t4-5	dead_alive	0.0327703	0.00488239	0.0410577
SAR1A	3.43515	3.47084	0.103604	0.11048	85	409	t1_t2_t3_t4-5	dead_alive	-0.014911	0.00501065	0.0420208
IFIT1	5.68831	5.88128	0.566612	0.569782	85	409	t1_t2_t3_t4-5	dead_alive	-0.048129	0.0050718	0.0423417
PRKCH	4.66757	4.76856	0.301092	0.27337	85	409	t1_t2_t3_t4-5	dead_alive	-0.0308818	0.00507658	0.0423417
WWP1	3.39627	3.45501	0.177376	0.147045	85	409	t1_t2_t3_t4-5	dead_alive	-0.024741	0.0051321	0.0426797
CIRBP	3.99677	4.05325	0.167643	0.15908	85	409	t1_t2_t3_t4-5	dead_alive	-0.0202433	0.00515484	0.0426797
DNAJC7	3.04645	3.08139	0.101765	0.108542	85	409	t1_t2_t3_t4-5	dead_alive	-0.0164498	0.00515893	0.0426797
MAPRE2	3.47926	3.54144	0.187265	0.160287	85	409	t1_t2_t3_t4-5	dead_alive	-0.0255591	0.00517874	0.0427281
BST2	4.43663	4.54441	0.31247	0.344237	85	409	t1_t2_t3_t4-5	dead_alive	-0.0346271	0.00521178	0.0428416
RAB8A	3.86422	3.92785	0.183282	0.20903	85	409	t1_t2_t3_t4-5	dead_alive	-0.0235625	0.00522049	0.0428416
TTC37	3.75343	3.82785	0.222345	0.205103	85	409	t1_t2_t3_t4-5	dead_alive	-0.0283255	0.00526033	0.0430531
PARP1	3.89415	3.96672	0.214318	0.214249	85	409	t1_t2_t3_t4-5	dead_alive	-0.0266388	0.00527865	0.0430878
ARL15	4.30566	4.24119	0.191983	0.182313	85	409	t1_t2_t3_t4-5	dead_alive	0.0217663	0.00529668	0.0431201
BCLAF1	4.14785	4.20781	0.181447	0.15539	85	409	t1_t2_t3_t4-5	dead_alive	-0.0207075	0.00539471	0.0438016
EVI2B	4.54197	4.46933	0.218983	0.194428	85	409	t1_t2_t3_t4-5	dead_alive	0.0232619	0.00542725	0.0439492
KDM3B	4.49377	4.4208	0.220208	0.194946	85	409	t1_t2_t3_t4-5	dead_alive	0.0236169	0.0054655	0.0441422
SIK3	4.4105	4.34509	0.197065	0.177583	85	409	t1_t2_t3_t4-5	dead_alive	0.0215562	0.00549209	0.0442152
RHOH	3.88862	3.96735	0.230978	0.247611	85	409	t1_t2_t3_t4-5	dead_alive	-0.0289153	0.00551914	0.0442152
TOMM20	3.48232	3.55094	0.205846	0.192514	85	409	t1_t2_t3_t4-5	dead_alive	-0.0281542	0.00552585	0.0442152
CCT6A	3.76287	3.83229	0.207673	0.198119	85	409	t1_t2_t3_t4-5	dead_alive	-0.0263749	0.00553232	0.0442152
PCGF5	4.6915	4.78197	0.274288	0.23826	85	409	t1_t2_t3_t4-5	dead_alive	-0.0275554	0.0055634	0.0442259
GPBP1L1	3.85368	3.81246	0.12428	0.112795	85	409	t1_t2_t3_t4-5	dead_alive	0.0155168	0.00556353	0.0442259
ANGEL2	3.41185	3.46497	0.160542	0.143484	85	409	t1_t2_t3_t4-5	dead_alive	-0.0222897	0.00558359	0.0442259
MFN2	4.73795	4.65689	0.241938	0.236294	85	409	t1_t2_t3_t4-5	dead_alive	0.0248965	0.00559145	0.0442259
UNC93B1	4.25812	4.33968	0.240119	0.255364	85	409	t1_t2_t3_t4-5	dead_alive	-0.0273726	0.00561011	0.0442591
MAPK14	5.79628	5.69957	0.281251	0.321331	85	409	t1_t2_t3_t4-5	dead_alive	0.0242747	0.00566932	0.0445544
ELF2	4.68126	4.60928	0.213504	0.220093	85	409	t1_t2_t3_t4-5	dead_alive	0.0223553	0.00570791	0.0445544
WDR43	3.35038	3.42842	0.236257	0.212887	85	409	t1_t2_t3_t4-5	dead_alive	-0.0332199	0.00571352	0.0445544
CDK14	3.77872	3.72805	0.153379	0.138527	85	409	t1_t2_t3_t4-5	dead_alive	0.0194785	0.00571862	0.0445544
TP53INP1	4.5109	4.44617	0.195026	0.181986	85	409	t1_t2_t3_t4-5	dead_alive	0.0208503	0.00572031	0.0445544
CDA	4.15472	4.05887	0.282577	0.302902	85	409	t1_t2_t3_t4-5	dead_alive	0.0336765	0.0057363	0.0445655
AKTIP	3.55392	3.5051	0.144337	0.152521	85	409	t1_t2_t3_t4-5	dead_alive	0.019956	0.0057542	0.0445914
CCDC167	3.3473	3.42726	0.238095	0.243559	85	409	t1_t2_t3_t4-5	dead_alive	-0.0340604	0.00582585	0.0450275
SIPA1L2	5.41816	5.29959	0.339591	0.423568	85	409	t1_t2_t3_t4-5	dead_alive	0.031923	0.00583989	0.0450275
NPTN	4.07741	4.01737	0.17785	0.188911	85	409	t1_t2_t3_t4-5	dead_alive	0.0214011	0.00589138	0.0453103
ERGIC2	4.42342	4.35773	0.194823	0.207134	85	409	t1_t2_t3_t4-5	dead_alive	0.0215845	0.00595911	0.0457164
TNFRSF14	3.52166	3.59596	0.228579	0.190742	85	409	t1_t2_t3_t4-5	dead_alive	-0.030123	0.00602098	0.0459774
KMT5B	3.82175	3.7659	0.168728	0.161551	85	409	t1_t2_t3_t4-5	dead_alive	0.0212395	0.00602317	0.0459774
CTBP2	4.60869	4.53815	0.214353	0.198225	85	409	t1_t2_t3_t4-5	dead_alive	0.0222533	0.00606258	0.0461631
DUSP1	5.49263	5.3826	0.325458	0.35644	85	409	t1_t2_t3_t4-5	dead_alive	0.0291944	0.00609056	0.0462188
ZRANB2	3.9347	4.00879	0.231467	0.168982	85	409	t1_t2_t3_t4-5	dead_alive	-0.0269121	0.0061001	0.0462188
SRSF7	3.52047	3.58265	0.188639	0.17836	85	409	t1_t2_t3_t4-5	dead_alive	-0.0252603	0.00613739	0.0463865
BMX	4.55918	4.40434	0.452907	0.528553	85	409	t1_t2_t3_t4-5	dead_alive	0.0498465	0.00616018	0.0464121
OPLAH	4.2381	4.07758	0.479345	0.502659	85	409	t1_t2_t3_t4-5	dead_alive	0.0557062	0.00617357	0.0464121
CRISP3	4.50064	4.30276	0.59506	0.599257	85	409	t1_t2_t3_t4-5	dead_alive	0.064866	0.00618626	0.0464121
PYGB	3.45102	3.51367	0.188193	0.192669	85	409	t1_t2_t3_t4-5	dead_alive	-0.0259546	0.00626844	0.0467711
ARMC1	3.15897	3.22989	0.216328	0.200439	85	409	t1_t2_t3_t4-5	dead_alive	-0.0320281	0.00627106	0.0467711
MKLN1	4.52144	4.4674	0.162436	0.165809	85	409	t1_t2_t3_t4-5	dead_alive	0.017345	0.00627995	0.0467711
STAT1	5.41344	5.53914	0.378433	0.386365	85	409	t1_t2_t3_t4-5	dead_alive	-0.0331177	0.00635415	0.0471215
KLF7	5.08597	4.98438	0.308581	0.297846	85	409	t1_t2_t3_t4-5	dead_alive	0.0291078	0.00635778	0.0471215
TNFRSF10A	3.34458	3.39819	0.158667	0.178742	85	409	t1_t2_t3_t4-5	dead_alive	-0.0229419	0.00639263	0.0472653
MARK2	4.27606	4.19378	0.252799	0.229174	85	409	t1_t2_t3_t4-5	dead_alive	0.0280283	0.00648663	0.0478447
HSD17B10	3.19396	3.27367	0.244168	0.228394	85	409	t1_t2_t3_t4-5	dead_alive	-0.0355628	0.00655202	0.0479036
ZFAND3	5.04529	4.97848	0.202402	0.203849	85	409	t1_t2_t3_t4-5	dead_alive	0.0192319	0.006564	0.0479036
PDCD6	3.57372	3.61073	0.111482	0.116175	85	409	t1_t2_t3_t4-5	dead_alive	-0.0148629	0.00656663	0.0479036
ITGA6	3.6362	3.70459	0.209963	0.193641	85	409	t1_t2_t3_t4-5	dead_alive	-0.0268805	0.00656847	0.0479036
TRAPPC5	5.02198	4.91841	0.317209	0.29797	85	409	t1_t2_t3_t4-5	dead_alive	0.0300631	0.00657809	0.0479036
KLF9	4.38656	4.28043	0.332082	0.263268	85	409	t1_t2_t3_t4-5	dead_alive	0.0353356	0.0065885	0.0479036
RAB31	5.11262	5.0093	0.318726	0.286491	85	409	t1_t2_t3_t4-5	dead_alive	0.0294531	0.00663373	0.0481181
DNLZ	3.08962	3.16271	0.223703	0.214164	85	409	t1_t2_t3_t4-5	dead_alive	-0.0337301	0.00668959	0.0484086
CYBRD1	4.19469	4.08593	0.331125	0.33175	85	409	t1_t2_t3_t4-5	dead_alive	0.0378978	0.00678394	0.0489756
PYROXD1	3.59568	3.67413	0.244774	0.208095	85	409	t1_t2_t3_t4-5	dead_alive	-0.0311372	0.0068627	0.0494276
TUBA4A	4.47783	4.39764	0.247999	0.227844	85	409	t1_t2_t3_t4-5	dead_alive	0.0260719	0.00692373	0.0497059
P2RY10	3.62394	3.78667	0.498728	0.487948	85	409	t1_t2_t3_t4-5	dead_alive	-0.0633737	0.00693382	0.0497059
EIF3D	3.53551	3.5884	0.163778	0.150269	85	409	t1_t2_t3_t4-5	dead_alive	-0.0214239	0.00698303	0.0499417
SPN	3.96814	4.0343	0.19946	0.217733	85	409	t1_t2_t3_t4-5	dead_alive	-0.0238554	0.00705833	0.0503626
RNF13	5.06944	4.99673	0.223354	0.219984	85	409	t1_t2_t3_t4-5	dead_alive	0.0208422	0.00712083	0.0506904
ALYREF	3.56681	3.648	0.250728	0.240733	85	409	t1_t2_t3_t4-5	dead_alive	-0.0324704	0.00720069	0.051029
S100A12	6.14343	5.94494	0.606051	0.624849	85	409	t1_t2_t3_t4-5	dead_alive	0.0473804	0.00720174	0.051029
MRPS30	3.62173	3.71458	0.290601	0.256357	85	409	t1_t2_t3_t4-5	dead_alive	-0.0365181	0.00729114	0.0515431
LSM4	3.43931	3.51292	0.225973	0.228682	85	409	t1_t2_t3_t4-5	dead_alive	-0.0305491	0.00733471	0.0516511
RBPJ	4.88952	4.81082	0.238406	0.260649	85	409	t1_t2_t3_t4-5	dead_alive	0.0234118	0.00734016	0.0516511
MRPS10	2.90329	2.95988	0.177396	0.156602	85	409	t1_t2_t3_t4-5	dead_alive	-0.0278514	0.00738056	0.0518163
POLR2J	4.14943	4.09226	0.178019	0.166084	85	409	t1_t2_t3_t4-5	dead_alive	0.0200152	0.00743165	0.0518293
FAM13B	3.53932	3.50424	0.108014	0.108573	85	409	t1_t2_t3_t4-5	dead_alive	0.0143709	0.00743748	0.0518293
ATP5G2	3.32642	3.3867	0.187478	0.177598	85	409	t1_t2_t3_t4-5	dead_alive	-0.0259111	0.00748671	0.0518293
SMU1	3.38208	3.41803	0.11202	0.104865	85	409	t1_t2_t3_t4-5	dead_alive	-0.0152564	0.00749083	0.0518293
RASA3	4.24951	4.3225	0.227752	0.211262	85	409	t1_t2_t3_t4-5	dead_alive	-0.0245718	0.00749823	0.0518293
GPRIN3	4.47415	4.58	0.330773	0.303491	85	409	t1_t2_t3_t4-5	dead_alive	-0.0337352	0.00749848	0.0518293
TMEM91	3.74159	3.68603	0.170187	0.177572	85	409	t1_t2_t3_t4-5	dead_alive	0.0215833	0.00750093	0.0518293
SLCO4C1	4.79088	4.68579	0.325942	0.316704	85	409	t1_t2_t3_t4-5	dead_alive	0.0319959	0.00755481	0.0519716
LYAR	3.26806	3.33185	0.194322	0.210193	85	409	t1_t2_t3_t4-5	dead_alive	-0.0278878	0.00755549	0.0519716
MRPS24	2.98267	3.03923	0.17532	0.171814	85	409	t1_t2_t3_t4-5	dead_alive	-0.0271003	0.00759542	0.0520186
CD55	5.40731	5.30687	0.304217	0.340504	85	409	t1_t2_t3_t4-5	dead_alive	0.0270496	0.00759632	0.0520186
GLS	4.54737	4.6134	0.20564	0.19708	85	409	t1_t2_t3_t4-5	dead_alive	-0.0208001	0.00766353	0.0523618
WDR5B	3.13698	3.1866	0.154851	0.148364	85	409	t1_t2_t3_t4-5	dead_alive	-0.0226409	0.00779068	0.0531119
SLFN11	4.48674	4.54692	0.183998	0.20015	85	409	t1_t2_t3_t4-5	dead_alive	-0.0192225	0.0078307	0.0532662
ZCCHC3	2.94903	2.99295	0.135683	0.140214	85	409	t1_t2_t3_t4-5	dead_alive	-0.0213271	0.00790885	0.0536785
KCNA3	3.86057	3.9444	0.266532	0.228611	85	409	t1_t2_t3_t4-5	dead_alive	-0.0309922	0.00800386	0.0541425
RBM27	3.23372	3.27315	0.124867	0.110773	85	409	t1_t2_t3_t4-5	dead_alive	-0.0174866	0.00801732	0.0541425
ARRDC4	4.13657	4.01519	0.3837	0.345253	85	409	t1_t2_t3_t4-5	dead_alive	0.0429654	0.00803029	0.0541425
NARS	3.45892	3.52456	0.207716	0.18657	85	409	t1_t2_t3_t4-5	dead_alive	-0.0271233	0.00807413	0.0543185
TBC1D14	5.15261	5.0871	0.202941	0.211932	85	409	t1_t2_t3_t4-5	dead_alive	0.0184598	0.00818765	0.0549614
RABGEF1	4.27943	4.21326	0.20772	0.200455	85	409	t1_t2_t3_t4-5	dead_alive	0.0224813	0.00821561	0.0550284
C10orf128	4.14324	4.03732	0.336272	0.304257	85	409	t1_t2_t3_t4-5	dead_alive	0.0373619	0.0083406	0.0555593
APPL1	3.48019	3.54021	0.193641	0.153205	85	409	t1_t2_t3_t4-5	dead_alive	-0.0246669	0.00834081	0.0555593
GIMAP2	4.1636	4.24976	0.2708	0.26287	85	409	t1_t2_t3_t4-5	dead_alive	-0.0295485	0.00834933	0.0555593
DDX27	2.95539	2.99959	0.137103	0.144862	85	409	t1_t2_t3_t4-5	dead_alive	-0.0214187	0.00839202	0.0557223
DHX15	3.64696	3.69658	0.158681	0.137734	85	409	t1_t2_t3_t4-5	dead_alive	-0.019495	0.0084634	0.0560746
GPR141	5.6768	5.55549	0.380067	0.383152	85	409	t1_t2_t3_t4-5	dead_alive	0.0311623	0.00852813	0.0563815
ZNF317	2.78762	2.82869	0.130467	0.121534	85	409	t1_t2_t3_t4-5	dead_alive	-0.0210997	0.00864022	0.0569506
EWSR1	3.64676	3.68522	0.122137	0.114401	85	409	t1_t2_t3_t4-5	dead_alive	-0.0151377	0.00865957	0.0569506
EIF3E	4.16722	4.25968	0.29768	0.251227	85	409	t1_t2_t3_t4-5	dead_alive	-0.0316591	0.00867003	0.0569506
CD2BP2	3.87134	3.83569	0.115138	0.0950827	85	409	t1_t2_t3_t4-5	dead_alive	0.0133459	0.00871117	0.0570983
CEBPZ	3.57651	3.66019	0.269616	0.22891	85	409	t1_t2_t3_t4-5	dead_alive	-0.0333663	0.00876446	0.0573248
MPEG1	4.46976	4.62003	0.49222	0.36633	85	409	t1_t2_t3_t4-5	dead_alive	-0.0477052	0.00891406	0.058179
PDIA3	3.45065	3.50896	0.183728	0.186571	85	409	t1_t2_t3_t4-5	dead_alive	-0.0241771	0.00897072	0.0583777
FAM96A	4.42356	4.35265	0.224914	0.219272	85	409	t1_t2_t3_t4-5	dead_alive	0.0233137	0.00898265	0.0583777
USP25	4.88332	4.94308	0.186924	0.199176	85	409	t1_t2_t3_t4-5	dead_alive	-0.0175479	0.00904197	0.0586387
RPL18	4.42706	4.50542	0.253097	0.218449	85	409	t1_t2_t3_t4-5	dead_alive	-0.0253127	0.00906161	0.0586419
ETS1	4.37572	4.45377	0.247422	0.246548	85	409	t1_t2_t3_t4-5	dead_alive	-0.0255078	0.00917316	0.0592385
GTF2F1	2.99799	3.0478	0.16011	0.146403	85	409	t1_t2_t3_t4-5	dead_alive	-0.0237738	0.00924593	0.0594683
RPL7A	4.75042	4.82776	0.249222	0.223764	85	409	t1_t2_t3_t4-5	dead_alive	-0.0232973	0.00925432	0.0594683
ECE1	5.15702	5.08963	0.214147	0.211992	85	409	t1_t2_t3_t4-5	dead_alive	0.0189775	0.00926704	0.0594683
NPC2	3.84117	3.90564	0.203845	0.208509	85	409	t1_t2_t3_t4-5	dead_alive	-0.0240098	0.00930202	0.0595679
CR1	5.7627	5.67254	0.285304	0.291483	85	409	t1_t2_t3_t4-5	dead_alive	0.0227495	0.00933607	0.0596612
CAMK2G	3.91237	3.8489	0.205113	0.187864	85	409	t1_t2_t3_t4-5	dead_alive	0.0235951	0.00964015	0.061476
TBC1D9	3.53844	3.63293	0.30771	0.26797	85	409	t1_t2_t3_t4-5	dead_alive	-0.0380173	0.00970922	0.0617878
RFX5	3.50755	3.57779	0.221793	0.237321	85	409	t1_t2_t3_t4-5	dead_alive	-0.0286042	0.00975031	0.0619206
EIF3H	3.67362	3.72416	0.166321	0.134677	85	409	t1_t2_t3_t4-5	dead_alive	-0.0197132	0.00983127	0.0622334
ISG20	4.45813	4.54989	0.293093	0.295718	85	409	t1_t2_t3_t4-5	dead_alive	-0.0293949	0.00984024	0.0622334
EIF3I	3.59704	3.66617	0.223954	0.209014	85	409	t1_t2_t3_t4-5	dead_alive	-0.0274603	0.010009	0.0631073
ATXN7L3	3.73911	3.68695	0.168569	0.160302	85	409	t1_t2_t3_t4-5	dead_alive	0.0202681	0.0100196	0.0631073
RPL3	4.63445	4.71871	0.273326	0.255462	85	409	t1_t2_t3_t4-5	dead_alive	-0.0259937	0.0101125	0.0635611
HSPD1	4.05292	4.11665	0.207486	0.192242	85	409	t1_t2_t3_t4-5	dead_alive	-0.0225079	0.0102913	0.0645528
ZNF141	3.30302	3.34029	0.119001	0.125769	85	409	t1_t2_t3_t4-5	dead_alive	-0.0161893	0.0103901	0.0650391
EIF6	3.20001	3.24209	0.136167	0.132926	85	409	t1_t2_t3_t4-5	dead_alive	-0.0188465	0.0104148	0.0650603
CCt4-5	3.85513	3.9261	0.232418	0.209823	85	409	t1_t2_t3_t4-5	dead_alive	-0.0263198	0.0104498	0.0651125
IGF1R	5.00393	4.91093	0.297751	0.311467	85	409	t1_t2_t3_t4-5	dead_alive	0.0270652	0.0104657	0.0651125
RPL19	4.51154	4.5789	0.219247	0.209328	85	409	t1_t2_t3_t4-5	dead_alive	-0.0213786	0.0106034	0.065836
SECTM1	4.50564	4.60441	0.322853	0.306732	85	409	t1_t2_t3_t4-5	dead_alive	-0.0312834	0.0108662	0.0673306
TPR	4.10008	4.14886	0.160999	0.142956	85	409	t1_t2_t3_t4-5	dead_alive	-0.0170609	0.01089	0.0673422
S100A8	6.57031	6.41984	0.493276	0.464232	85	409	t1_t2_t3_t4-5	dead_alive	0.0334246	0.0109798	0.0677542
PEX16	5.29026	5.21571	0.236214	0.270939	85	409	t1_t2_t3_t4-5	dead_alive	0.0204751	0.0110009	0.0677542
PTPMT1	3.06377	3.11825	0.177588	0.175437	85	409	t1_t2_t3_t4-5	dead_alive	-0.0254303	0.011109	0.0682822
PDXK	4.0123	3.95428	0.192913	0.166533	85	409	t1_t2_t3_t4-5	dead_alive	0.0210133	0.0111773	0.0684433
TPP1	3.79832	3.73483	0.204564	0.217523	85	409	t1_t2_t3_t4-5	dead_alive	0.0243181	0.0111799	0.0684433
PDIA6	4.29046	4.36857	0.254785	0.254011	85	409	t1_t2_t3_t4-5	dead_alive	-0.0260291	0.0112818	0.0689296
FNIP1	4.72	4.67223	0.156133	0.154098	85	409	t1_t2_t3_t4-5	dead_alive	0.0146758	0.011313	0.0689822
ARAP2	4.63344	4.71352	0.267345	0.227618	85	409	t1_t2_t3_t4-5	dead_alive	-0.0247211	0.0113592	0.069126
SLC39A8	5.33801	5.21692	0.407608	0.331557	85	409	t1_t2_t3_t4-5	dead_alive	0.0331035	0.0115918	0.0704018
CCDC115	3.01035	3.06506	0.181169	0.168405	85	409	t1_t2_t3_t4-5	dead_alive	-0.0259849	0.0116374	0.0704554
NPM1	4.18419	4.28641	0.339238	0.310692	85	409	t1_t2_t3_t4-5	dead_alive	-0.0348222	0.0116467	0.0704554
CARNMT1	3.31964	3.39578	0.252933	0.230845	85	409	t1_t2_t3_t4-5	dead_alive	-0.032718	0.0116837	0.0705401
ARL5B	3.95669	4.02342	0.222859	0.196859	85	409	t1_t2_t3_t4-5	dead_alive	-0.0241275	0.0117679	0.0707984
CCDC91	3.57827	3.63741	0.198802	0.166877	85	409	t1_t2_t3_t4-5	dead_alive	-0.0236505	0.0117728	0.0707984
SRSF6	3.5131	3.55415	0.138164	0.115758	85	409	t1_t2_t3_t4-5	dead_alive	-0.0167608	0.0118568	0.0711641
DUS1L	2.95097	3.00306	0.172081	0.165935	85	409	t1_t2_t3_t4-5	dead_alive	-0.0252396	0.0119022	0.0712969
FAM212B	4.67172	4.6049	0.217881	0.229319	85	409	t1_t2_t3_t4-5	dead_alive	0.0207822	0.0120057	0.0716964
SUPT6H	4.23471	4.28668	0.171538	0.167963	85	409	t1_t2_t3_t4-5	dead_alive	-0.0175969	0.0120158	0.0716964
CD163	5.53213	5.36258	0.566717	0.517631	85	409	t1_t2_t3_t4-5	dead_alive	0.0449075	0.0122081	0.0727024
RANBP6	3.43288	3.50388	0.241787	0.19364	85	409	t1_t2_t3_t4-5	dead_alive	-0.0295324	0.0124148	0.0735106
TRAM1	4.13597	4.19288	0.191516	0.169546	85	409	t1_t2_t3_t4-5	dead_alive	-0.0197156	0.0124268	0.0735106
ARHGAP25	4.34124	4.38943	0.161073	0.150136	85	409	t1_t2_t3_t4-5	dead_alive	-0.0159266	0.0124489	0.0735106
SPCS3	4.04738	4.10816	0.203492	0.187858	85	409	t1_t2_t3_t4-5	dead_alive	-0.0215057	0.0124683	0.0735106
GBP4	6.20271	6.34916	0.484935	0.482047	85	409	t1_t2_t3_t4-5	dead_alive	-0.0336682	0.0124817	0.0735106
FBXO33	3.95247	3.91305	0.127391	0.144904	85	409	t1_t2_t3_t4-5	dead_alive	0.0144597	0.0124879	0.0735106
NT5C2	4.65882	4.60905	0.162456	0.176104	85	409	t1_t2_t3_t4-5	dead_alive	0.0154961	0.0125351	0.0736467
EIF3B	3.98327	4.06785	0.284653	0.255469	85	409	t1_t2_t3_t4-5	dead_alive	-0.0303164	0.0125784	0.0737597
CCNG2	4.06514	4.00192	0.209661	0.208811	85	409	t1_t2_t3_t4-5	dead_alive	0.0226126	0.0126441	0.074003
RYBP	4.87421	4.80919	0.217621	0.205597	85	409	t1_t2_t3_t4-5	dead_alive	0.0193748	0.0127343	0.0743886
POLR2B	3.77085	3.82239	0.174556	0.152325	85	409	t1_t2_t3_t4-5	dead_alive	-0.019587	0.0128077	0.074675
DNAJC3	4.5056	4.44807	0.190921	0.192524	85	409	t1_t2_t3_t4-5	dead_alive	0.0185398	0.0128798	0.0749527
CCT8	3.87711	3.93908	0.20868	0.193382	85	409	t1_t2_t3_t4-5	dead_alive	-0.0228785	0.0130195	0.0756219
HNRNPR	3.88934	3.96103	0.242295	0.219356	85	409	t1_t2_t3_t4-5	dead_alive	-0.0263518	0.013055	0.0756843
NUDT5	4.11071	4.04934	0.205783	0.198339	85	409	t1_t2_t3_t4-5	dead_alive	0.0217007	0.0131621	0.0761612
PCMT1	4.19215	4.13341	0.195905	0.196796	85	409	t1_t2_t3_t4-5	dead_alive	0.0203577	0.0132647	0.0765577
DENND3	5.00073	4.92737	0.247227	0.232669	85	409	t1_t2_t3_t4-5	dead_alive	0.0213209	0.0132928	0.0765577
EIF3K	3.71779	3.7729	0.187395	0.166143	85	409	t1_t2_t3_t4-5	dead_alive	-0.0212293	0.0133501	0.0765577
CD27	3.34129	3.39709	0.189714	0.168342	85	409	t1_t2_t3_t4-5	dead_alive	-0.023893	0.0133544	0.0765577
MSN	4.85664	4.79867	0.195276	0.185082	85	409	t1_t2_t3_t4-5	dead_alive	0.0173223	0.0133557	0.0765577
SNCA	5.80109	5.98864	0.640453	0.552047	85	409	t1_t2_t3_t4-5	dead_alive	-0.0459052	0.0134073	0.0766937
TMEM123	5.11056	5.19146	0.267939	0.283467	85	409	t1_t2_t3_t4-5	dead_alive	-0.0226603	0.0134295	0.0766937
ODC1	4.84714	4.96765	0.411393	0.359502	85	409	t1_t2_t3_t4-5	dead_alive	-0.0354311	0.0135346	0.0770548
RC3H1	4.54585	4.49567	0.169689	0.158927	85	409	t1_t2_t3_t4-5	dead_alive	0.0160131	0.0135431	0.0770548
APMAP	5.21289	5.1294	0.276249	0.296749	85	409	t1_t2_t3_t4-5	dead_alive	0.0232938	0.013596	0.0772124
SLC25A46	3.72545	3.78385	0.198279	0.182156	85	409	t1_t2_t3_t4-5	dead_alive	-0.0224424	0.0136441	0.0773416
OSTC	3.51932	3.57976	0.203472	0.198289	85	409	t1_t2_t3_t4-5	dead_alive	-0.0245648	0.0136804	0.077403
CD36	4.63758	4.73356	0.33123	0.268773	85	409	t1_t2_t3_t4-5	dead_alive	-0.0295543	0.0137117	0.077403
HSPA1A	4.94131	4.82072	0.37922	0.515293	85	409	t1_t2_t3_t4-5	dead_alive	0.0356467	0.0137307	0.077403
PTMA	4.16792	4.22911	0.205876	0.202876	85	409	t1_t2_t3_t4-5	dead_alive	-0.0210296	0.0137683	0.0774722
CD74	4.85445	4.96099	0.356826	0.362733	85	409	t1_t2_t3_t4-5	dead_alive	-0.0313215	0.0138237	0.0775
FOLR3	4.79308	4.66256	0.443358	0.41138	85	409	t1_t2_t3_t4-5	dead_alive	0.0398326	0.0138239	0.0775
ADGRE2	4.72131	4.63361	0.295561	0.290771	85	409	t1_t2_t3_t4-5	dead_alive	0.0270492	0.0139162	0.0778274
WTAP	4.73829	4.68501	0.182061	0.163452	85	409	t1_t2_t3_t4-5	dead_alive	0.0163152	0.0139493	0.0778274
ISG15	5.5419	5.75735	0.713297	0.780134	85	409	t1_t2_t3_t4-5	dead_alive	-0.0550262	0.0139586	0.0778274
KMT2C	4.48261	4.44016	0.144721	0.13285	85	409	t1_t2_t3_t4-5	dead_alive	0.0137258	0.0140349	0.0781103
BCL2A1	5.08687	5.00071	0.28128	0.331866	85	409	t1_t2_t3_t4-5	dead_alive	0.0246459	0.0140736	0.078119
RPF1	2.88216	2.93267	0.173881	0.1492	85	409	t1_t2_t3_t4-5	dead_alive	-0.0250674	0.0140874	0.078119
OSBPL9	4.15646	4.1109	0.152859	0.156979	85	409	t1_t2_t3_t4-5	dead_alive	0.0159026	0.0141426	0.0782832
GDE1	4.15628	4.09029	0.226663	0.200388	85	409	t1_t2_t3_t4-5	dead_alive	0.0230883	0.0142532	0.0787526
CRTAP	3.53973	3.60792	0.233359	0.213847	85	409	t1_t2_t3_t4-5	dead_alive	-0.0275303	0.0143518	0.0790982
KLHL21	4.05473	3.98835	0.23107	0.185104	85	409	t1_t2_t3_t4-5	dead_alive	0.0238138	0.0143886	0.0790982
UBE2C	3.40474	3.3527	0.175269	0.178561	85	409	t1_t2_t3_t4-5	dead_alive	0.0222197	0.0143932	0.0790982
FAR2	4.77932	4.71174	0.224622	0.247537	85	409	t1_t2_t3_t4-5	dead_alive	0.0205467	0.014465	0.0793498
CTDSP1	4.90699	4.81773	0.305841	0.284004	85	409	t1_t2_t3_t4-5	dead_alive	0.0264868	0.0146498	0.0802202
ACSL5	3.64372	3.70783	0.222856	0.185633	85	409	t1_t2_t3_t4-5	dead_alive	-0.0251634	0.0146797	0.08024
SMIM15	3.26682	3.33492	0.235897	0.204692	85	409	t1_t2_t3_t4-5	dead_alive	-0.0297627	0.014835	0.0809448
COG3	2.94095	2.9712	0.104894	0.0908369	85	409	t1_t2_t3_t4-5	dead_alive	-0.0147663	0.0148843	0.0810511
EIF3L	3.92786	3.97914	0.173096	0.179696	85	409	t1_t2_t3_t4-5	dead_alive	-0.0187137	0.01491	0.0810511
DUSP5	4.17029	4.28642	0.397314	0.380009	85	409	t1_t2_t3_t4-5	dead_alive	-0.0396254	0.014934	0.0810511
UBE2L6	4.66575	4.79472	0.441962	0.422822	85	409	t1_t2_t3_t4-5	dead_alive	-0.0393373	0.0150982	0.0817937
RNF111	4.02869	3.98657	0.143334	0.14363	85	409	t1_t2_t3_t4-5	dead_alive	0.0151625	0.0151268	0.0817937
FAM107B	4.7366	4.67533	0.208287	0.210375	85	409	t1_t2_t3_t4-5	dead_alive	0.0187839	0.0151509	0.0817937
NSA2	3.45664	3.53587	0.272086	0.260397	85	409	t1_t2_t3_t4-5	dead_alive	-0.0326946	0.0153142	0.0825294
PIGY	3.43651	3.52411	0.313061	0.213916	85	409	t1_t2_t3_t4-5	dead_alive	-0.0363169	0.0154628	0.0831837
DNAJC5	4.55986	4.50431	0.191813	0.179725	85	409	t1_t2_t3_t4-5	dead_alive	0.0176847	0.01554	0.0834524
IRF9	4.19177	4.24752	0.189976	0.194167	85	409	t1_t2_t3_t4-5	dead_alive	-0.0190621	0.0155855	0.0835504
FOSL2	5.04484	4.95512	0.30764	0.304881	85	409	t1_t2_t3_t4-5	dead_alive	0.0258861	0.015716	0.0841027
MCM3	3.63128	3.71234	0.279882	0.266704	85	409	t1_t2_t3_t4-5	dead_alive	-0.0318509	0.0157937	0.084252
COQ2	4.21249	4.13994	0.249073	0.246463	85	409	t1_t2_t3_t4-5	dead_alive	0.0250655	0.015799	0.084252
COMMD10	3.44455	3.50004	0.193902	0.169938	85	409	t1_t2_t3_t4-5	dead_alive	-0.0230532	0.0158369	0.0843073
ZNF189	3.18169	3.23719	0.194096	0.17108	85	409	t1_t2_t3_t4-5	dead_alive	-0.0249496	0.015981	0.084927
SNX30	3.57642	3.6378	0.218151	0.167856	85	409	t1_t2_t3_t4-5	dead_alive	-0.0245465	0.0160348	0.0850651
HIF1A	4.94154	4.87582	0.224893	0.230825	85	409	t1_t2_t3_t4-5	dead_alive	0.0193144	0.0161017	0.085272
CYP1B1	5.31745	5.16005	0.553626	0.47325	85	409	t1_t2_t3_t4-5	dead_alive	0.0433501	0.0161721	0.0854973
IRAK1	3.85139	3.80738	0.151426	0.151414	85	409	t1_t2_t3_t4-5	dead_alive	0.0165794	0.0162171	0.085587
KCMF1	3.60376	3.56801	0.125676	0.109035	85	409	t1_t2_t3_t4-5	dead_alive	0.0143843	0.0163033	0.0858938
DNAJB6	4.15632	4.12109	0.12283	0.113743	85	409	t1_t2_t3_t4-5	dead_alive	0.0122821	0.0163556	0.0860217
PPP2R5A	4.46108	4.40878	0.179567	0.183806	85	409	t1_t2_t3_t4-5	dead_alive	0.0170127	0.016398	0.0860967
CARD6	3.91141	3.83656	0.255723	0.270675	85	409	t1_t2_t3_t4-5	dead_alive	0.027877	0.0164815	0.0863867
CD82	4.66428	4.57593	0.30875	0.284182	85	409	t1_t2_t3_t4-5	dead_alive	0.0275902	0.0165176	0.0864282
BUB3	3.47707	3.52265	0.15854	0.152802	85	409	t1_t2_t3_t4-5	dead_alive	-0.0187876	0.0167496	0.0874923
CD63	5.00288	4.91412	0.308186	0.302721	85	409	t1_t2_t3_t4-5	dead_alive	0.0258278	0.0168588	0.0879125
PYGL	5.42509	5.33234	0.315321	0.350479	85	409	t1_t2_t3_t4-5	dead_alive	0.0248784	0.0169352	0.0881607
HDAC4	4.96153	4.89282	0.239473	0.232162	85	409	t1_t2_t3_t4-5	dead_alive	0.020119	0.0170521	0.0886186
VPS41	3.74102	3.78615	0.159806	0.140116	85	409	t1_t2_t3_t4-5	dead_alive	-0.0173007	0.0172227	0.0893484
HSPA4	3.86876	3.9218	0.186307	0.173664	85	409	t1_t2_t3_t4-5	dead_alive	-0.0196469	0.0172509	0.0893484
CHPT1	4.90264	4.80671	0.340333	0.295845	85	409	t1_t2_t3_t4-5	dead_alive	0.0285092	0.0173125	0.0895162
ZNF281	4.43545	4.35312	0.284686	0.294973	85	409	t1_t2_t3_t4-5	dead_alive	0.0270284	0.0173877	0.0897533
PITHD1	5.21342	5.3732	0.564392	0.513531	85	409	t1_t2_t3_t4-5	dead_alive	-0.0435527	0.0174988	0.0901748
LBR	4.78958	4.73485	0.18844	0.202274	85	409	t1_t2_t3_t4-5	dead_alive	0.0165788	0.0176117	0.0906043
ASCC2	5.04042	4.9783	0.21668	0.216757	85	409	t1_t2_t3_t4-5	dead_alive	0.0178924	0.0176766	0.0907856
RPL4	4.70784	4.77858	0.249586	0.234026	85	409	t1_t2_t3_t4-5	dead_alive	-0.0215166	0.0178478	0.091511
DMXL2	5.1421	5.0735	0.242313	0.227825	85	409	t1_t2_t3_t4-5	dead_alive	0.0193763	0.0180203	0.0920427
SNW1	3.17988	3.21429	0.122511	0.109016	85	409	t1_t2_t3_t4-5	dead_alive	-0.0155297	0.0180299	0.0920427
PMAIP1	3.38396	3.45903	0.263888	0.256349	85	409	t1_t2_t3_t4-5	dead_alive	-0.031652	0.0180417	0.0920427
SERBP1	4.09793	4.15015	0.184952	0.171136	85	409	t1_t2_t3_t4-5	dead_alive	-0.0182652	0.0180807	0.0920882
IPO7	3.60575	3.66529	0.213864	0.178539	85	409	t1_t2_t3_t4-5	dead_alive	-0.0236254	0.0181457	0.0922656
ARHGEF18	3.90146	3.94653	0.157132	0.162465	85	409	t1_t2_t3_t4-5	dead_alive	-0.0165717	0.0182469	0.0925204
RASSF2	5.33984	5.26709	0.252378	0.269047	85	409	t1_t2_t3_t4-5	dead_alive	0.0197907	0.0183039	0.0925204
TIMP1	4.085	3.99195	0.324084	0.33813	85	409	t1_t2_t3_t4-5	dead_alive	0.0332426	0.018319	0.0925204
SLC38A2	5.10941	5.03251	0.277413	0.226829	85	409	t1_t2_t3_t4-5	dead_alive	0.0218792	0.0183425	0.0925204
ORM1	3.89633	3.81135	0.293495	0.321225	85	409	t1_t2_t3_t4-5	dead_alive	0.031816	0.0183469	0.0925204
HPCAL1	4.38242	4.31348	0.246076	0.221018	85	409	t1_t2_t3_t4-5	dead_alive	0.0228767	0.0184688	0.0929325
GRAP2	4.11972	4.20036	0.28473	0.275965	85	409	t1_t2_t3_t4-5	dead_alive	-0.0279671	0.0184932	0.0929325
VMP1	5.0021	4.95683	0.159167	0.159031	85	409	t1_t2_t3_t4-5	dead_alive	0.0131165	0.0185597	0.0929325
SNX11	4.3447	4.40367	0.207132	0.208261	85	409	t1_t2_t3_t4-5	dead_alive	-0.0194501	0.0185666	0.0929325
SPG7	4.86085	4.91355	0.187478	0.173706	85	409	t1_t2_t3_t4-5	dead_alive	-0.0155565	0.0185914	0.0929325
RSAD2	5.65427	5.89297	0.828497	0.893714	85	409	t1_t2_t3_t4-5	dead_alive	-0.0596547	0.0186108	0.0929325
ACBD3	3.46807	3.51602	0.171359	0.154276	85	409	t1_t2_t3_t4-5	dead_alive	-0.019811	0.0186449	0.092951
ETNK1	4.2084	4.26461	0.206177	0.148814	85	409	t1_t2_t3_t4-5	dead_alive	-0.019141	0.0187895	0.0935198
CASP8	5.56878	5.51094	0.203371	0.208459	85	409	t1_t2_t3_t4-5	dead_alive	0.0150635	0.0190573	0.0945766
GNB4	4.62942	4.69824	0.243777	0.238915	85	409	t1_t2_t3_t4-5	dead_alive	-0.0212899	0.0190636	0.0945766
USP10	4.25643	4.19816	0.20798	0.194174	85	409	t1_t2_t3_t4-5	dead_alive	0.0198861	0.0191019	0.0946131
CNOT6L	4.22294	4.27469	0.186582	0.163686	85	409	t1_t2_t3_t4-5	dead_alive	-0.0175733	0.01927	0.0952899
MTA2	3.62839	3.6735	0.157445	0.170106	85	409	t1_t2_t3_t4-5	dead_alive	-0.0178251	0.0193008	0.0952899
ARHGAP9	4.35731	4.28298	0.264766	0.254056	85	409	t1_t2_t3_t4-5	dead_alive	0.0248241	0.0193331	0.0952955
LAPTM5	4.76692	4.70789	0.209136	0.208166	85	409	t1_t2_t3_t4-5	dead_alive	0.0179776	0.0193767	0.0953264
DCAF6	4.16715	4.1115	0.202924	0.163397	85	409	t1_t2_t3_t4-5	dead_alive	0.019394	0.0194043	0.0953264
CD300LB	3.49504	3.57473	0.287355	0.254374	85	409	t1_t2_t3_t4-5	dead_alive	-0.0325254	0.0194328	0.0953264
AGPAT5	3.28939	3.36323	0.264812	0.245125	85	409	t1_t2_t3_t4-5	dead_alive	-0.0320279	0.0195128	0.0955661
LIN7A	4.98699	4.91121	0.261785	0.303088	85	409	t1_t2_t3_t4-5	dead_alive	0.0220909	0.0196921	0.0962898
FH	3.26916	3.33781	0.247003	0.227232	85	409	t1_t2_t3_t4-5	dead_alive	-0.029981	0.0198029	0.0966774
PDP1	3.43095	3.49304	0.223675	0.204667	85	409	t1_t2_t3_t4-5	dead_alive	-0.0258728	0.0198671	0.0968364
TET3	4.2127	4.15314	0.215314	0.193054	85	409	t1_t2_t3_t4-5	dead_alive	0.020543	0.0199398	0.0970359
ZNF146	3.58074	3.6839	0.367445	0.365997	85	409	t1_t2_t3_t4-5	dead_alive	-0.0409773	0.0200344	0.0973416
CARD8	4.31874	4.26868	0.179694	0.170553	85	409	t1_t2_t3_t4-5	dead_alive	0.0168196	0.0200716	0.0973678
KLC3	4.00801	4.21659	0.760783	0.65738	85	409	t1_t2_t3_t4-5	dead_alive	-0.0731925	0.0204347	0.0989723
TSC22D1	3.85211	3.92516	0.265422	0.238436	85	409	t1_t2_t3_t4-5	dead_alive	-0.0271015	0.0205972	0.0996021
NDUFC1	3.79784	3.76185	0.128778	0.129626	85	409	t1_t2_t3_t4-5	dead_alive	0.0137353	0.0208241	0.10054
APLP2	4.52552	4.46853	0.20328	0.209474	85	409	t1_t2_t3_t4-5	dead_alive	0.0182849	0.0209012	0.100725
DDIt4-5	4.33119	4.22721	0.376013	0.355847	85	409	t1_t2_t3_t4-5	dead_alive	0.0350562	0.0209282	0.100725
LRRC8C	4.03303	4.07811	0.16475	0.145519	85	409	t1_t2_t3_t4-5	dead_alive	-0.016037	0.0210309	0.100966
DAPP1	5.20663	5.28094	0.268681	0.256388	85	409	t1_t2_t3_t4-5	dead_alive	-0.0204465	0.0210505	0.100966
C21orf91	4.13569	4.20996	0.268035	0.259091	85	409	t1_t2_t3_t4-5	dead_alive	-0.0256776	0.0210772	0.100966
KIAA1143	3.25687	3.32152	0.231239	0.237447	85	409	t1_t2_t3_t4-5	dead_alive	-0.0283584	0.0211793	0.101297
PFDN1	4.60498	4.48134	0.445528	0.438022	85	409	t1_t2_t3_t4-5	dead_alive	0.0392642	0.0212167	0.101317
HMCES	2.97675	3.02487	0.174884	0.164494	85	409	t1_t2_t3_t4-5	dead_alive	-0.0231383	0.0214219	0.102138
CPEB4	5.1445	5.07559	0.247461	0.254089	85	409	t1_t2_t3_t4-5	dead_alive	0.0194565	0.0216825	0.103219
GFOD2	4.28813	4.20302	0.3179	0.246653	85	409	t1_t2_t3_t4-5	dead_alive	0.0289233	0.0218601	0.103903
MMRN1	4.51225	4.39069	0.434505	0.464214	85	409	t1_t2_t3_t4-5	dead_alive	0.0393985	0.021999	0.104402
RPS4X	4.64339	4.72141	0.284899	0.270409	85	409	t1_t2_t3_t4-5	dead_alive	-0.0240379	0.0222329	0.105348
MYH9	5.43081	5.36836	0.2266	0.225311	85	409	t1_t2_t3_t4-5	dead_alive	0.0166873	0.0223315	0.105537
CYTH4	4.9231	4.98888	0.240041	0.230572	85	409	t1_t2_t3_t4-5	dead_alive	-0.0191499	0.0223669	0.105537
NXPE3	3.65744	3.612	0.166064	0.157939	85	409	t1_t2_t3_t4-5	dead_alive	0.0180356	0.0223763	0.105537
NCF1	4.51471	4.45805	0.205891	0.203738	85	409	t1_t2_t3_t4-5	dead_alive	0.0182209	0.0224289	0.105623
CD226	4.18762	4.27012	0.306278	0.261809	85	409	t1_t2_t3_t4-5	dead_alive	-0.028145	0.0225193	0.105886
TSPYL1	3.90422	3.97612	0.264025	0.247225	85	409	t1_t2_t3_t4-5	dead_alive	-0.0263286	0.0226899	0.106524
CD81	3.4014	3.47338	0.260549	0.267737	85	409	t1_t2_t3_t4-5	dead_alive	-0.0302126	0.022743	0.106524
ZYG11B	3.91767	3.86734	0.182754	0.18459	85	409	t1_t2_t3_t4-5	dead_alive	0.0186521	0.0227932	0.106524
SNAPC3	3.26767	3.31175	0.161976	0.151853	85	409	t1_t2_t3_t4-5	dead_alive	-0.019334	0.0227942	0.106524
FTH1	5.17394	5.09237	0.302162	0.270849	85	409	t1_t2_t3_t4-5	dead_alive	0.0229258	0.0230445	0.106935
PRKX	3.61534	3.68061	0.238199	0.23645	85	409	t1_t2_t3_t4-5	dead_alive	-0.0258151	0.023062	0.106935
HRH2	5.21153	5.11197	0.362484	0.365129	85	409	t1_t2_t3_t4-5	dead_alive	0.0278258	0.0230844	0.106935
COQ9	2.98276	3.01233	0.108145	0.106071	85	409	t1_t2_t3_t4-5	dead_alive	-0.0142334	0.023086	0.106935
KBTBD7	4.59809	4.51869	0.295187	0.258363	85	409	t1_t2_t3_t4-5	dead_alive	0.0251283	0.0231123	0.106935
PTDSS1	3.37978	3.42432	0.163755	0.155584	85	409	t1_t2_t3_t4-5	dead_alive	-0.0188878	0.0231522	0.106935
RAB1A	4.19082	4.13392	0.204337	0.223084	85	409	t1_t2_t3_t4-5	dead_alive	0.0197207	0.0231578	0.106935
MANSC1	4.1466	4.04399	0.372276	0.384479	85	409	t1_t2_t3_t4-5	dead_alive	0.0361492	0.023172	0.106935
TMEM101	2.94987	2.99715	0.176664	0.149703	85	409	t1_t2_t3_t4-5	dead_alive	-0.0229424	0.0232176	0.106935
PEPD	3.15902	3.22278	0.238719	0.19903	85	409	t1_t2_t3_t4-5	dead_alive	-0.0288292	0.0232339	0.106935
HECA	4.49429	4.4349	0.223287	0.179848	85	409	t1_t2_t3_t4-5	dead_alive	0.0191907	0.0232666	0.106935
ROCK1	4.78687	4.74091	0.169418	0.161076	85	409	t1_t2_t3_t4-5	dead_alive	0.0139172	0.0235297	0.107983
RAB33B	4.35448	4.30756	0.169638	0.181957	85	409	t1_t2_t3_t4-5	dead_alive	0.0156294	0.0236166	0.108219
NAGK	3.88817	3.93321	0.161795	0.180212	85	409	t1_t2_t3_t4-5	dead_alive	-0.0166152	0.02372	0.108502
XAF1	4.83091	5.00002	0.619409	0.620074	85	409	t1_t2_t3_t4-5	dead_alive	-0.0496383	0.0237522	0.108502
BTN3A1	4.70001	4.7774	0.288923	0.254512	85	409	t1_t2_t3_t4-5	dead_alive	-0.0235618	0.0237847	0.108502
NIPSNAP3A	3.29583	3.36897	0.275805	0.224497	85	409	t1_t2_t3_t4-5	dead_alive	-0.0316674	0.0238208	0.108505
NUP210	4.10654	4.1665	0.218323	0.227942	85	409	t1_t2_t3_t4-5	dead_alive	-0.0209147	0.0239062	0.108732
MBOAT2	4.75756	4.69185	0.239333	0.251141	85	409	t1_t2_t3_t4-5	dead_alive	0.0200654	0.0240821	0.10937
IDH2	4.13098	4.19791	0.244647	0.252632	85	409	t1_t2_t3_t4-5	dead_alive	-0.0231853	0.0242011	0.109748
ATM	4.70046	4.75483	0.20772	0.154239	85	409	t1_t2_t3_t4-5	dead_alive	-0.0165934	0.0242803	0.109809
CREBZF	3.70861	3.76917	0.229277	0.185555	85	409	t1_t2_t3_t4-5	dead_alive	-0.0233683	0.0242865	0.109809
NATD1	4.26667	4.17552	0.340554	0.307357	85	409	t1_t2_t3_t4-5	dead_alive	0.0311553	0.0243376	0.109878
PAK2	4.34059	4.29504	0.17	0.15486	85	409	t1_t2_t3_t4-5	dead_alive	0.015219	0.0243748	0.109884
VPS8	4.53944	4.49218	0.174335	0.174576	85	409	t1_t2_t3_t4-5	dead_alive	0.0150974	0.0247568	0.111442
IMP3	3.08379	3.1148	0.11362	0.118839	85	409	t1_t2_t3_t4-5	dead_alive	-0.0144353	0.0248335	0.111574
SLC2A3	5.57793	5.49316	0.310765	0.324629	85	409	t1_t2_t3_t4-5	dead_alive	0.0220921	0.0248922	0.111574
PRPF40A	4.00751	4.0561	0.186263	0.139517	85	409	t1_t2_t3_t4-5	dead_alive	-0.0173857	0.0248955	0.111574
EEF1A1	5.70942	5.78099	0.268823	0.242113	85	409	t1_t2_t3_t4-5	dead_alive	-0.0179729	0.025043	0.112071
BICD2	4.0984	4.05383	0.16704	0.15352	85	409	t1_t2_t3_t4-5	dead_alive	0.0157734	0.0251512	0.112383
G6PD	3.95442	3.88295	0.264324	0.265795	85	409	t1_t2_t3_t4-5	dead_alive	0.0263108	0.0252209	0.112383
WDFY3	5.60868	5.52715	0.296415	0.328057	85	409	t1_t2_t3_t4-5	dead_alive	0.0211256	0.0252229	0.112383
NDUFB5	3.0158	3.07413	0.223746	0.17183	85	409	t1_t2_t3_t4-5	dead_alive	-0.0276343	0.0253504	0.112787
UBE3A	3.81962	3.867	0.179361	0.155497	85	409	t1_t2_t3_t4-5	dead_alive	-0.017788	0.0254249	0.112954
SPTLC2	5.13132	5.06395	0.250047	0.250201	85	409	t1_t2_t3_t4-5	dead_alive	0.0190669	0.0256021	0.113577
RSL1D1	3.42836	3.48797	0.224215	0.206051	85	409	t1_t2_t3_t4-5	dead_alive	-0.0248663	0.0256672	0.113701
HP	4.9489	4.80116	0.546171	0.564389	85	409	t1_t2_t3_t4-5	dead_alive	0.0437231	0.0258201	0.114043
RNF24	5.0344	4.95712	0.286996	0.288808	85	409	t1_t2_t3_t4-5	dead_alive	0.022315	0.0258403	0.114043
ZKSCAN1	3.50674	3.46975	0.138845	0.130862	85	409	t1_t2_t3_t4-5	dead_alive	0.0152994	0.0258752	0.114043
WASF2	4.69573	4.63409	0.233445	0.2067	85	409	t1_t2_t3_t4-5	dead_alive	0.0190648	0.0258935	0.114043
RPL36	4.00408	4.06764	0.238055	0.228525	85	409	t1_t2_t3_t4-5	dead_alive	-0.0227217	0.0259615	0.114178
PDZD8	4.82156	4.75119	0.263855	0.253153	85	409	t1_t2_t3_t4-5	dead_alive	0.0212094	0.0261277	0.114745
CASP4	5.18629	5.25008	0.233788	0.258101	85	409	t1_t2_t3_t4-5	dead_alive	-0.0176376	0.0263115	0.115386
ITGB3	5.31131	5.2016	0.403247	0.439277	85	409	t1_t2_t3_t4-5	dead_alive	0.0301135	0.0263637	0.11545
HAVCR2	3.68966	3.73784	0.180398	0.17797	85	409	t1_t2_t3_t4-5	dead_alive	-0.0187161	0.0265567	0.116129
GSR	4.35441	4.30276	0.195961	0.177995	85	409	t1_t2_t3_t4-5	dead_alive	0.0172146	0.0266796	0.116398
ERAP1	3.62261	3.65908	0.138226	0.127276	85	409	t1_t2_t3_t4-5	dead_alive	-0.0144541	0.026782	0.116398
NARF	3.79954	3.7411	0.223635	0.191544	85	409	t1_t2_t3_t4-5	dead_alive	0.0223618	0.0268031	0.116398
EBLN2	4.83962	4.77689	0.234706	0.235088	85	409	t1_t2_t3_t4-5	dead_alive	0.0188216	0.0268121	0.116398
C11orf58	3.9438	3.99727	0.206101	0.166456	85	409	t1_t2_t3_t4-5	dead_alive	-0.0194298	0.0268268	0.116398
EZH1	3.53032	3.48573	0.171825	0.139263	85	409	t1_t2_t3_t4-5	dead_alive	0.018339	0.0268465	0.116398
UGCG	5.45503	5.36535	0.333295	0.352333	85	409	t1_t2_t3_t4-5	dead_alive	0.0239125	0.027209	0.117803
PRKCD	4.48088	4.41244	0.260893	0.235388	85	409	t1_t2_t3_t4-5	dead_alive	0.0222041	0.0272543	0.117832
SETX	4.7995	4.84352	0.166747	0.159248	85	409	t1_t2_t3_t4-5	dead_alive	-0.0131711	0.0275409	0.118794
SEL1L	4.33064	4.29319	0.141003	0.140178	85	409	t1_t2_t3_t4-5	dead_alive	0.0125315	0.0275542	0.118794
ESD	3.06173	3.1119	0.195359	0.151858	85	409	t1_t2_t3_t4-5	dead_alive	-0.0234494	0.0277337	0.119399
CSF1R	3.7955	3.91275	0.45579	0.36061	85	409	t1_t2_t3_t4-5	dead_alive	-0.0438918	0.0277726	0.119399
RPL28	3.70507	3.75388	0.18465	0.183112	85	409	t1_t2_t3_t4-5	dead_alive	-0.0188818	0.0282361	0.121094
UTRN	5.00824	5.05775	0.18626	0.191063	85	409	t1_t2_t3_t4-5	dead_alive	-0.0141923	0.0282459	0.121094
PICALM	5.41964	5.36847	0.191298	0.203909	85	409	t1_t2_t3_t4-5	dead_alive	0.0136861	0.0283252	0.12124
LRRC58	3.62113	3.66577	0.172008	0.15119	85	409	t1_t2_t3_t4-5	dead_alive	-0.0176755	0.0283593	0.12124
TPRG1L	3.90032	3.84647	0.204246	0.201702	85	409	t1_t2_t3_t4-5	dead_alive	0.0200603	0.0285125	0.121725
MXD1	5.07516	5.01701	0.222704	0.207111	85	409	t1_t2_t3_t4-5	dead_alive	0.0166262	0.0286103	0.121972
METTL9	5.2183	5.13671	0.307753	0.315831	85	409	t1_t2_t3_t4-5	dead_alive	0.0227357	0.0286651	0.122036
CAPN2	3.92577	3.97131	0.171976	0.175658	85	409	t1_t2_t3_t4-5	dead_alive	-0.0166398	0.0287208	0.122103
C14orf2	3.26848	3.21377	0.207249	0.209787	85	409	t1_t2_t3_t4-5	dead_alive	0.0243541	0.0289685	0.122985
RAB18	4.30977	4.25851	0.195219	0.19246	85	409	t1_t2_t3_t4-5	dead_alive	0.0172614	0.0291404	0.123544
CD58	4.61079	4.53843	0.279465	0.25349	85	409	t1_t2_t3_t4-5	dead_alive	0.0228183	0.0293974	0.124379
CYP4F3	4.66127	4.57334	0.337447	0.320257	85	409	t1_t2_t3_t4-5	dead_alive	0.0274735	0.0294186	0.124379
NDUFS2	4.74095	4.66342	0.299934	0.273314	85	409	t1_t2_t3_t4-5	dead_alive	0.0237886	0.0297452	0.125586
DDX39A	3.39916	3.35459	0.175266	0.140964	85	409	t1_t2_t3_t4-5	dead_alive	0.0190399	0.0298697	0.125938
ERGIC1	5.05392	4.98411	0.269983	0.24928	85	409	t1_t2_t3_t4-5	dead_alive	0.0200673	0.0299961	0.126297
CHST2	3.812	3.85892	0.182117	0.164063	85	409	t1_t2_t3_t4-5	dead_alive	-0.0176478	0.0300377	0.126298
TNPO3	4.28865	4.24689	0.158053	0.168214	85	409	t1_t2_t3_t4-5	dead_alive	0.0141155	0.0302501	0.127017
RPS6KA3	4.79543	4.75393	0.160902	0.148494	85	409	t1_t2_t3_t4-5	dead_alive	0.0125398	0.0303927	0.127441
OAS3	5.85365	5.99893	0.545126	0.611779	85	409	t1_t2_t3_t4-5	dead_alive	-0.035369	0.0304737	0.127606
PDIA4	4.34077	4.41411	0.279497	0.289434	85	409	t1_t2_t3_t4-5	dead_alive	-0.0241715	0.0305636	0.127808
CD79B	3.60659	3.68802	0.305865	0.343067	85	409	t1_t2_t3_t4-5	dead_alive	-0.032214	0.0306127	0.127838
CCR1	4.63479	4.7267	0.355309	0.338654	85	409	t1_t2_t3_t4-5	dead_alive	-0.0283302	0.0306884	0.12798
VCPIP1	4.77213	4.81623	0.167518	0.178606	85	409	t1_t2_t3_t4-5	dead_alive	-0.0132713	0.0308787	0.128598
RRAS2	3.95657	4.0375	0.312537	0.303862	85	409	t1_t2_t3_t4-5	dead_alive	-0.0292107	0.0310328	0.129064
SNU13	3.29511	3.34466	0.19129	0.187477	85	409	t1_t2_t3_t4-5	dead_alive	-0.0215357	0.0311591	0.129414
CITED2	4.39624	4.32785	0.276491	0.181959	85	409	t1_t2_t3_t4-5	dead_alive	0.0226201	0.0312847	0.129641
IKZF3	4.50161	4.58835	0.333975	0.334288	85	409	t1_t2_t3_t4-5	dead_alive	-0.0275353	0.0312986	0.129641
IL1B	4.79302	4.89046	0.381014	0.346059	85	409	t1_t2_t3_t4-5	dead_alive	-0.0290329	0.031435	0.13003
RNF6	3.55389	3.60367	0.193634	0.184607	85	409	t1_t2_t3_t4-5	dead_alive	-0.0200687	0.0317159	0.131015
RTP4	4.49264	4.65016	0.607596	0.613211	85	409	t1_t2_t3_t4-5	dead_alive	-0.0497183	0.0318299	0.131309
IKBKE	3.34556	3.39618	0.194094	0.203651	85	409	t1_t2_t3_t4-5	dead_alive	-0.0216652	0.0319599	0.131512
PNO1	4.80921	4.7569	0.204177	0.192266	85	409	t1_t2_t3_t4-5	dead_alive	0.0157775	0.0319974	0.131512
AGO4	4.68146	4.6378	0.168356	0.17132	85	409	t1_t2_t3_t4-5	dead_alive	0.0135171	0.0320272	0.131512
IFI6	5.13228	5.29241	0.613704	0.648331	85	409	t1_t2_t3_t4-5	dead_alive	-0.0443259	0.032084	0.131512
NNT	3.61687	3.65653	0.151341	0.163893	85	409	t1_t2_t3_t4-5	dead_alive	-0.0157335	0.0321258	0.131512
CA2	5.42606	5.28408	0.570253	0.428257	85	409	t1_t2_t3_t4-5	dead_alive	0.038253	0.0321368	0.131512
ALPL	5.35742	5.21981	0.530392	0.547911	85	409	t1_t2_t3_t4-5	dead_alive	0.0375419	0.0323723	0.132299
ADAM19	4.52306	4.44474	0.306092	0.291745	85	409	t1_t2_t3_t4-5	dead_alive	0.0252	0.0325149	0.132704
CDR2	3.61541	3.57107	0.177125	0.143452	85	409	t1_t2_t3_t4-5	dead_alive	0.0178041	0.0325696	0.13275
REL	4.06436	4.02644	0.14571	0.154978	85	409	t1_t2_t3_t4-5	dead_alive	0.0135234	0.0327409	0.133271
PPP1R12A	4.86326	4.81407	0.1924	0.184362	85	409	t1_t2_t3_t4-5	dead_alive	0.0146655	0.0328031	0.133347
ATAD1	3.30298	3.34309	0.158706	0.141106	85	409	t1_t2_t3_t4-5	dead_alive	-0.0174143	0.0329232	0.133585
EIF4EBP2	4.03567	3.99494	0.16228	0.136672	85	409	t1_t2_t3_t4-5	dead_alive	0.0146322	0.0329488	0.133585
CBFB	3.48041	3.51338	0.129662	0.121045	85	409	t1_t2_t3_t4-5	dead_alive	-0.0136014	0.0330659	0.133742
MSL1	4.70342	4.64295	0.235426	0.234832	85	409	t1_t2_t3_t4-5	dead_alive	0.0186695	0.0330749	0.133742
IRF2	4.68119	4.63229	0.18724	0.206421	85	409	t1_t2_t3_t4-5	dead_alive	0.0151517	0.0332726	0.134252
CDC42SE2	4.29962	4.36115	0.242734	0.224023	85	409	t1_t2_t3_t4-5	dead_alive	-0.0204971	0.0333245	0.134252
MFAP1	3.29157	3.34057	0.190737	0.192094	85	409	t1_t2_t3_t4-5	dead_alive	-0.021318	0.0333328	0.134252
BLOC1S1	3.66328	3.60098	0.246552	0.225196	85	409	t1_t2_t3_t4-5	dead_alive	0.024745	0.0336078	0.135182
AKT1	3.64328	3.69027	0.187472	0.161973	85	409	t1_t2_t3_t4-5	dead_alive	-0.0184881	0.0337091	0.135411
TMPO	4.16779	4.22541	0.229976	0.198615	85	409	t1_t2_t3_t4-5	dead_alive	-0.0198071	0.0337833	0.135532
SIVA1	3.07443	3.1252	0.204464	0.164703	85	409	t1_t2_t3_t4-5	dead_alive	-0.0236312	0.0338637	0.135676
S100A9	7.32488	7.2139	0.435085	0.42917	85	409	t1_t2_t3_t4-5	dead_alive	0.0220258	0.0339764	0.135865
CYCS	3.62169	3.68128	0.234524	0.225893	85	409	t1_t2_t3_t4-5	dead_alive	-0.0235441	0.0340021	0.135865
ZNF276	4.08798	4.13731	0.193904	0.188455	85	409	t1_t2_t3_t4-5	dead_alive	-0.0173033	0.0340439	0.135865
WNK1	5.28292	5.1996	0.335415	0.276065	85	409	t1_t2_t3_t4-5	dead_alive	0.0229352	0.0342352	0.136318
IFI44	5.49129	5.69532	0.797065	0.81053	85	409	t1_t2_t3_t4-5	dead_alive	-0.0526302	0.0342465	0.136318
PHF10	3.31825	3.37356	0.220733	0.196845	85	409	t1_t2_t3_t4-5	dead_alive	-0.0238485	0.0344959	0.137132
SMIM3	3.4034	3.34355	0.231692	0.25173	85	409	t1_t2_t3_t4-5	dead_alive	0.0255954	0.0347337	0.137899
COL4A3BP	4.4282	4.38702	0.163893	0.153259	85	409	t1_t2_t3_t4-5	dead_alive	0.0134781	0.0352066	0.139503
SPTSSA	3.90563	3.84897	0.216178	0.255753	85	409	t1_t2_t3_t4-5	dead_alive	0.0210817	0.035229	0.139503
MARK3	4.53763	4.48741	0.204899	0.158288	85	409	t1_t2_t3_t4-5	dead_alive	0.0160552	0.0353831	0.139932
SLA	5.412	5.35215	0.232476	0.253423	85	409	t1_t2_t3_t4-5	dead_alive	0.0160416	0.0354663	0.140081
CAB39	5.10298	5.0332	0.279018	0.256693	85	409	t1_t2_t3_t4-5	dead_alive	0.0198651	0.0355999	0.140086
APP	4.04016	3.9828	0.225715	0.230123	85	409	t1_t2_t3_t4-5	dead_alive	0.0206282	0.0356264	0.140086
APAF1	4.61211	4.56558	0.18115	0.196292	85	409	t1_t2_t3_t4-5	dead_alive	0.0146303	0.0356373	0.140086
TADA3	3.50228	3.46252	0.156458	0.159488	85	409	t1_t2_t3_t4-5	dead_alive	0.0164684	0.0356506	0.140086
EDF1	3.79026	3.84743	0.22976	0.204493	85	409	t1_t2_t3_t4-5	dead_alive	-0.0215967	0.03571	0.140139
KMT2E	4.36326	4.32196	0.167655	0.139219	85	409	t1_t2_t3_t4-5	dead_alive	0.0137205	0.0359239	0.140798
RAC2	4.43998	4.37901	0.242832	0.233189	85	409	t1_t2_t3_t4-5	dead_alive	0.0199498	0.0360354	0.141054
NFE2L3	4.16469	4.07514	0.332002	0.453697	85	409	t1_t2_t3_t4-5	dead_alive	0.0313617	0.0363711	0.142131
CCT3	3.99093	4.04922	0.236004	0.204292	85	409	t1_t2_t3_t4-5	dead_alive	-0.0209165	0.0364033	0.142131
RPL18A	3.6259	3.67349	0.189359	0.186054	85	409	t1_t2_t3_t4-5	dead_alive	-0.0188123	0.0365284	0.142311
ABHD17A	3.88051	3.93432	0.214704	0.2075	85	409	t1_t2_t3_t4-5	dead_alive	-0.0198701	0.0365424	0.142311
PLBD1	5.20323	5.11425	0.357025	0.334015	85	409	t1_t2_t3_t4-5	dead_alive	0.0248854	0.0366822	0.142674
ADAM9	4.34704	4.27107	0.303056	0.29666	85	409	t1_t2_t3_t4-5	dead_alive	0.0254337	0.0369071	0.143323
CLEC4D	4.92773	4.82582	0.399322	0.434091	85	409	t1_t2_t3_t4-5	dead_alive	0.0301504	0.0369428	0.143323
HNRNPU	4.18795	4.2221	0.140173	0.111594	85	409	t1_t2_t3_t4-5	dead_alive	-0.0117178	0.0370431	0.14353
STAU1	3.92737	3.88032	0.190199	0.172368	85	409	t1_t2_t3_t4-5	dead_alive	0.0173876	0.0372298	0.144071
PPA1	3.62311	3.70274	0.317309	0.317202	85	409	t1_t2_t3_t4-5	dead_alive	-0.0313633	0.0373278	0.144102
GABPA	3.62744	3.68597	0.243766	0.170301	85	409	t1_t2_t3_t4-5	dead_alive	-0.0230917	0.0373828	0.144102
COPB1	4.66292	4.62593	0.149469	0.136846	85	409	t1_t2_t3_t4-5	dead_alive	0.0114898	0.0374229	0.144102
BAG5	3.11005	3.15021	0.164755	0.134187	85	409	t1_t2_t3_t4-5	dead_alive	-0.0185122	0.0374259	0.144102
FFAR2	4.89551	4.97725	0.324197	0.335809	85	409	t1_t2_t3_t4-5	dead_alive	-0.0238889	0.0375797	0.144279
RPL37A	4.54726	4.60991	0.25266	0.235827	85	409	t1_t2_t3_t4-5	dead_alive	-0.0197397	0.0375822	0.144279
ATP6V1C1	4.51319	4.44903	0.255878	0.256916	85	409	t1_t2_t3_t4-5	dead_alive	0.0206566	0.0376134	0.144279
RPIA	4.62858	4.73742	0.440132	0.406458	85	409	t1_t2_t3_t4-5	dead_alive	-0.0335291	0.0378042	0.144829
INPP5D	4.33026	4.29128	0.157641	0.146252	85	409	t1_t2_t3_t4-5	dead_alive	0.0130453	0.0379324	0.145139
TBCC	3.29467	3.33057	0.14497	0.136622	85	409	t1_t2_t3_t4-5	dead_alive	-0.0156354	0.0380796	0.14552
MKNK1	4.81588	4.7482	0.269163	0.279736	85	409	t1_t2_t3_t4-5	dead_alive	0.0204191	0.0381933	0.145754
TM6SF1	3.68967	3.63399	0.219064	0.241658	85	409	t1_t2_t3_t4-5	dead_alive	0.0219381	0.0382359	0.145754
FPGT	3.54042	3.60704	0.274977	0.220733	85	409	t1_t2_t3_t4-5	dead_alive	-0.0268938	0.0382888	0.145774
SLC31A2	4.56224	4.49009	0.287064	0.299297	85	409	t1_t2_t3_t4-5	dead_alive	0.0229967	0.0383966	0.146003
ARF4	3.27549	3.24552	0.120604	0.117833	85	409	t1_t2_t3_t4-5	dead_alive	0.0132583	0.0385165	0.146016
RPS13	4.07642	4.11993	0.177887	0.156286	85	409	t1_t2_t3_t4-5	dead_alive	-0.0153181	0.0385501	0.146016
ABTB1	4.57982	4.51384	0.264221	0.267048	85	409	t1_t2_t3_t4-5	dead_alive	0.0209353	0.0386028	0.146016
CLNS1A	3.15736	3.20565	0.198036	0.170214	85	409	t1_t2_t3_t4-5	dead_alive	-0.0218954	0.0386299	0.146016
H1F0	4.22029	4.17773	0.170366	0.172857	85	409	t1_t2_t3_t4-5	dead_alive	0.0146235	0.0386386	0.146016
TRIO	4.84862	4.78026	0.282389	0.229337	85	409	t1_t2_t3_t4-5	dead_alive	0.0204841	0.0386962	0.146053
RLF	4.03102	3.98733	0.178649	0.158398	85	409	t1_t2_t3_t4-5	dead_alive	0.0157211	0.0388335	0.146391
PRKCB	4.5291	4.4913	0.154835	0.136915	85	409	t1_t2_t3_t4-5	dead_alive	0.0120905	0.0391013	0.147219
FCN1	5.27061	5.34904	0.324407	0.268824	85	409	t1_t2_t3_t4-5	dead_alive	-0.0213095	0.0393924	0.148133
TRADD	3.10681	3.14142	0.141607	0.128426	85	409	t1_t2_t3_t4-5	dead_alive	-0.0159832	0.0395315	0.148423
CTDSP2	4.39131	4.33904	0.211993	0.204308	85	409	t1_t2_t3_t4-5	dead_alive	0.0172755	0.0395666	0.148423
FGR	5.30307	5.23076	0.296139	0.270167	85	409	t1_t2_t3_t4-5	dead_alive	0.0198087	0.0398674	0.149247
PARP4	4.43246	4.39122	0.164807	0.175306	85	409	t1_t2_t3_t4-5	dead_alive	0.0134834	0.0399659	0.149247
RBBP7	3.35645	3.40617	0.199853	0.206121	85	409	t1_t2_t3_t4-5	dead_alive	-0.0212155	0.0399793	0.149247
UBA2	3.55923	3.61359	0.224745	0.191899	85	409	t1_t2_t3_t4-5	dead_alive	-0.0218665	0.0400209	0.149247
TBC1D1	4.5107	4.47593	0.13863	0.149751	85	409	t1_t2_t3_t4-5	dead_alive	0.0111633	0.0400459	0.149247
TMED3	3.14744	3.19576	0.199598	0.17224	85	409	t1_t2_t3_t4-5	dead_alive	-0.0219826	0.0400788	0.149247
ALOX5	5.0982	5.02274	0.305335	0.305869	85	409	t1_t2_t3_t4-5	dead_alive	0.0215149	0.0403074	0.149916
CHIC2	4.42756	4.38267	0.185151	0.163543	85	409	t1_t2_t3_t4-5	dead_alive	0.0147018	0.0404028	0.150088
PSMD7	3.24058	3.27211	0.130862	0.110732	85	409	t1_t2_t3_t4-5	dead_alive	-0.0139684	0.0405578	0.15027
CTR9	3.52947	3.56589	0.147593	0.147771	85	409	t1_t2_t3_t4-5	dead_alive	-0.0148125	0.0405804	0.15027
DCP2	4.66279	4.61561	0.191219	0.191301	85	409	t1_t2_t3_t4-5	dead_alive	0.0146724	0.0405989	0.15027
SSR2	4.03786	4.00258	0.147021	0.12089	85	409	t1_t2_t3_t4-5	dead_alive	0.0126597	0.0406811	0.150389
ALDH1A1	3.61054	3.72012	0.450978	0.409833	85	409	t1_t2_t3_t4-5	dead_alive	-0.043136	0.0407293	0.150389
RNF114	3.59268	3.63376	0.164353	0.178409	85	409	t1_t2_t3_t4-5	dead_alive	-0.0164016	0.0409111	0.150757
SYNGR2	3.70424	3.75113	0.19161	0.183974	85	409	t1_t2_t3_t4-5	dead_alive	-0.0181478	0.0409275	0.150757
C2orf68	3.37577	3.40996	0.139113	0.139325	85	409	t1_t2_t3_t4-5	dead_alive	-0.0145381	0.041414	0.152366
NLRC4	5.0154	4.92749	0.358348	0.356827	85	409	t1_t2_t3_t4-5	dead_alive	0.0255124	0.041587	0.15276
EEF1G	4.59106	4.65051	0.246071	0.222032	85	409	t1_t2_t3_t4-5	dead_alive	-0.0185633	0.0416593	0.15276
ACLY	3.67388	3.7114	0.151109	0.161746	85	409	t1_t2_t3_t4-5	dead_alive	-0.014661	0.0416709	0.15276
ADGRG3	4.848	4.7532	0.385941	0.389401	85	409	t1_t2_t3_t4-5	dead_alive	0.0284903	0.0417753	0.15296
IMPA2	4.10274	4.03399	0.276177	0.301128	85	409	t1_t2_t3_t4-5	dead_alive	0.0243796	0.0418854	0.153058
RPS8	4.57913	4.64438	0.269061	0.25123	85	409	t1_t2_t3_t4-5	dead_alive	-0.0204123	0.0419021	0.153058
CTSA	3.85001	3.79417	0.227509	0.230506	85	409	t1_t2_t3_t4-5	dead_alive	0.0210801	0.042051	0.153266
DPCD	3.60006	3.6298	0.120067	0.128464	85	409	t1_t2_t3_t4-5	dead_alive	-0.0118717	0.0421274	0.153266
PTPRE	4.61526	4.56595	0.205433	0.179695	85	409	t1_t2_t3_t4-5	dead_alive	0.0154961	0.0421551	0.153266
LBH	4.2796	4.37245	0.383703	0.355997	85	409	t1_t2_t3_t4-5	dead_alive	-0.0309645	0.0421593	0.153266
LYZ	5.79829	5.88001	0.342597	0.286279	85	409	t1_t2_t3_t4-5	dead_alive	-0.0201908	0.0422496	0.153412
PSMG2	3.20408	3.24795	0.185576	0.143775	85	409	t1_t2_t3_t4-5	dead_alive	-0.0196219	0.0423044	0.153429
HERC4	4.21626	4.18127	0.143411	0.141893	85	409	t1_t2_t3_t4-5	dead_alive	0.0120216	0.0425009	0.15391
IGF2R	5.62398	5.55961	0.267192	0.2443	85	409	t1_t2_t3_t4-5	dead_alive	0.0166089	0.0426105	0.15391
ZFX	4.23933	4.27783	0.159572	0.147315	85	409	t1_t2_t3_t4-5	dead_alive	-0.0130423	0.0426128	0.15391
PCGF3	3.90981	3.87482	0.142369	0.147812	85	409	t1_t2_t3_t4-5	dead_alive	0.0129703	0.0426381	0.15391
TARDBP	2.98583	3.01635	0.125432	0.122912	85	409	t1_t2_t3_t4-5	dead_alive	-0.0146721	0.0427191	0.15402
SLC40A1	4.89737	4.82412	0.302968	0.286585	85	409	t1_t2_t3_t4-5	dead_alive	0.02174	0.0429198	0.154562
SMARCD2	3.45803	3.49663	0.159197	0.153937	85	409	t1_t2_t3_t4-5	dead_alive	-0.016015	0.0430079	0.154697
ARHGAP15	4.49556	4.5485	0.22074	0.198519	85	409	t1_t2_t3_t4-5	dead_alive	-0.01689	0.0430735	0.154751
RBM47	4.97502	4.90216	0.299116	0.300056	85	409	t1_t2_t3_t4-5	dead_alive	0.0212872	0.0432577	0.155182
SLPI	3.96476	3.85809	0.436827	0.444867	85	409	t1_t2_t3_t4-5	dead_alive	0.0393459	0.0432948	0.155182
RPL14	4.07045	4.12727	0.234123	0.230806	85	409	t1_t2_t3_t4-5	dead_alive	-0.0199992	0.0434525	0.155565
LAMTOR1	3.90914	3.86164	0.196133	0.192373	85	409	t1_t2_t3_t4-5	dead_alive	0.0176341	0.0437565	0.15647
SWT1	3.96028	3.91306	0.193697	0.198665	85	409	t1_t2_t3_t4-5	dead_alive	0.0173057	0.0438835	0.156741
RPA1	3.53355	3.59495	0.256896	0.232697	85	409	t1_t2_t3_t4-5	dead_alive	-0.0248506	0.0440099	0.15701
PPP1CC	3.69905	3.73402	0.145494	0.137663	85	409	t1_t2_t3_t4-5	dead_alive	-0.0135733	0.0441551	0.157225
PARP14	5.70619	5.77744	0.288826	0.318302	85	409	t1_t2_t3_t4-5	dead_alive	-0.0179015	0.0441729	0.157225
PRRC1	3.41678	3.47294	0.2333	0.224095	85	409	t1_t2_t3_t4-5	dead_alive	-0.0235173	0.0443177	0.157557
STK10	4.4938	4.45611	0.158877	0.13876	85	409	t1_t2_t3_t4-5	dead_alive	0.0121517	0.0445063	0.158044
MAN2B1	3.92799	3.96151	0.137362	0.145096	85	409	t1_t2_t3_t4-5	dead_alive	-0.0122597	0.0447577	0.158752
ZNF330	2.88666	2.92284	0.150764	0.144718	85	409	t1_t2_t3_t4-5	dead_alive	-0.0179709	0.0449036	0.159085
ADM	4.33283	4.26779	0.275985	0.233507	85	409	t1_t2_t3_t4-5	dead_alive	0.021821	0.0450511	0.159424
RPSA	4.45627	4.52265	0.279164	0.253774	85	409	t1_t2_t3_t4-5	dead_alive	-0.0213318	0.0451671	0.159649
PSIP1	3.74145	3.77871	0.159367	0.127645	85	409	t1_t2_t3_t4-5	dead_alive	-0.0142953	0.0453841	0.160232
EMP3	3.84901	3.90332	0.226936	0.218121	85	409	t1_t2_t3_t4-5	dead_alive	-0.0202167	0.0455173	0.160517
DUT	5.20302	5.33655	0.538367	0.63388	85	409	t1_t2_t3_t4-5	dead_alive	-0.0365593	0.0458739	0.161546
CNOT7	3.64817	3.69256	0.192586	0.137526	85	409	t1_t2_t3_t4-5	dead_alive	-0.017449	0.0459146	0.161546
ESRRA	3.23964	3.28097	0.176839	0.144817	85	409	t1_t2_t3_t4-5	dead_alive	-0.0182889	0.0459853	0.161608
TMCC2	5.67595	5.53157	0.618163	0.508046	85	409	t1_t2_t3_t4-5	dead_alive	0.0371742	0.0462081	0.162159
MGAt4-5A	4.02936	4.06357	0.143299	0.138506	85	409	t1_t2_t3_t4-5	dead_alive	-0.0121973	0.0462479	0.162159
FURIN	4.68677	4.63086	0.232956	0.233528	85	409	t1_t2_t3_t4-5	dead_alive	0.0173129	0.046385	0.162197
NBEAL2	5.17439	5.09942	0.31608	0.29396	85	409	t1_t2_t3_t4-5	dead_alive	0.0210557	0.0463968	0.162197
RNF20	3.46802	3.50291	0.14887	0.126884	85	409	t1_t2_t3_t4-5	dead_alive	-0.0144424	0.0464177	0.162197
ARPC2	4.56773	4.53001	0.157219	0.158071	85	409	t1_t2_t3_t4-5	dead_alive	0.0119652	0.0465157	0.162354
NRBF2	4.48166	4.41781	0.266449	0.266125	85	409	t1_t2_t3_t4-5	dead_alive	0.0207018	0.0465753	0.162377
TINF2	3.36996	3.4061	0.151698	0.147478	85	409	t1_t2_t3_t4-5	dead_alive	-0.0153872	0.0469261	0.163344
TM9SF3	3.9766	4.02514	0.209135	0.167896	85	409	t1_t2_t3_t4-5	dead_alive	-0.0175027	0.0469978	0.163344
43525	4.43789	4.50182	0.277976	0.204806	85	409	t1_t2_t3_t4-5	dead_alive	-0.0206358	0.0470127	0.163344
RAP1B	4.3083	4.27058	0.160881	0.141016	85	409	t1_t2_t3_t4-5	dead_alive	0.0126854	0.0471413	0.163605
GPR146	4.39044	4.5181	0.543685	0.486125	85	409	t1_t2_t3_t4-5	dead_alive	-0.0413493	0.0473859	0.164092
THAP12	3.4289	3.46397	0.150121	0.129218	85	409	t1_t2_t3_t4-5	dead_alive	-0.0146781	0.0474324	0.164092
LRRC25	4.62585	4.56088	0.279747	0.229898	85	409	t1_t2_t3_t4-5	dead_alive	0.0204056	0.0474426	0.164092
SRGAP2	5.05579	4.98829	0.277953	0.307626	85	409	t1_t2_t3_t4-5	dead_alive	0.0193887	0.0477234	0.164877
SORT1	5.0116	4.92119	0.384071	0.356927	85	409	t1_t2_t3_t4-5	dead_alive	0.0262633	0.0480244	0.165605
ZNF830	2.84457	2.88383	0.16616	0.158697	85	409	t1_t2_t3_t4-5	dead_alive	-0.0197763	0.048089	0.165605
ST6GALNAC4	3.80238	3.88145	0.340736	0.285816	85	409	t1_t2_t3_t4-5	dead_alive	-0.0296931	0.0481501	0.165605
BZW1	4.05687	4.09748	0.172606	0.160575	85	409	t1_t2_t3_t4-5	dead_alive	-0.0143709	0.0481504	0.165605
CHCHD3	4.65954	4.71358	0.231663	0.204144	85	409	t1_t2_t3_t4-5	dead_alive	-0.0166354	0.0483895	0.166241
RCSD1	4.73705	4.69487	0.17679	0.184777	85	409	t1_t2_t3_t4-5	dead_alive	0.0129025	0.0492653	0.169059
H1FX	3.45834	3.51153	0.211333	0.282639	85	409	t1_t2_t3_t4-5	dead_alive	-0.0220227	0.0493215	0.169063
EXOSC4	4.1047	4.03435	0.301653	0.274322	85	409	t1_t2_t3_t4-5	dead_alive	0.0249372	0.0494254	0.169113
RRAGC	3.3215	3.29279	0.123663	0.108898	85	409	t1_t2_t3_t4-5	dead_alive	0.012523	0.0494467	0.169113
DCAF7	4.3338	4.29746	0.152063	0.161528	85	409	t1_t2_t3_t4-5	dead_alive	0.0121495	0.0495101	0.169141
ADH5	3.25787	3.30734	0.211365	0.198191	85	409	t1_t2_t3_t4-5	dead_alive	-0.0217399	0.0496108	0.169296
IDS	4.54245	4.49228	0.210041	0.223768	85	409	t1_t2_t3_t4-5	dead_alive	0.0160219	0.0497791	0.169681
FCGR3A	5.66036	5.74415	0.359059	0.332875	85	409	t1_t2_t3_t4-5	dead_alive	-0.0212002	0.0498673	0.169793
WDR82	3.48524	3.51002	0.106053	0.0995996	85	409	t1_t2_t3_t4-5	dead_alive	-0.010223	0.0499774	0.169979
INTS6	4.66616	4.62505	0.173621	0.178113	85	409	t1_t2_t3_t4-5	dead_alive	0.0127669	0.050218	0.170607
LTB4R	4.46054	4.39791	0.269845	0.244893	85	409	t1_t2_t3_t4-5	dead_alive	0.0204008	0.0504068	0.171013
RALBP1	4.55682	4.50313	0.234285	0.192851	85	409	t1_t2_t3_t4-5	dead_alive	0.0170988	0.0504492	0.171013
CEACAM1	5.0574	4.95471	0.433412	0.449697	85	409	t1_t2_t3_t4-5	dead_alive	0.0295962	0.0505124	0.171038
UBXN7	3.89997	3.85694	0.187323	0.158854	85	409	t1_t2_t3_t4-5	dead_alive	0.0160061	0.0507258	0.171571
MCTP1	5.64982	5.58971	0.2534	0.268167	85	409	t1_t2_t3_t4-5	dead_alive	0.0154303	0.0510733	0.172556
HEXIM1	4.22799	4.18963	0.17091	0.119765	85	409	t1_t2_t3_t4-5	dead_alive	0.0131479	0.0514429	0.173613
DPM2	4.0006	4.12322	0.535604	0.454846	85	409	t1_t2_t3_t4-5	dead_alive	-0.0435561	0.0515264	0.173703
ZNF622	3.17224	3.20637	0.14877	0.12957	85	409	t1_t2_t3_t4-5	dead_alive	-0.0154421	0.0517491	0.174262
CLU	4.12853	4.04996	0.330686	0.359753	85	409	t1_t2_t3_t4-5	dead_alive	0.0277209	0.051863	0.174288
TREML1	3.68342	3.60818	0.316146	0.346887	85	409	t1_t2_t3_t4-5	dead_alive	0.0297734	0.0518709	0.174288
ATP11B	5.40695	5.34308	0.272152	0.278606	85	409	t1_t2_t3_t4-5	dead_alive	0.0171442	0.0521589	0.175064
GCLM	4.0576	3.99335	0.279717	0.250035	85	409	t1_t2_t3_t4-5	dead_alive	0.0230266	0.0523185	0.175407
CD84	3.93826	3.99016	0.227448	0.197371	85	409	t1_t2_t3_t4-5	dead_alive	-0.0188894	0.0529175	0.177221
MAP2K1	3.51579	3.48379	0.13868	0.131233	85	409	t1_t2_t3_t4-5	dead_alive	0.013191	0.0531597	0.177838
FUCA2	2.90458	2.94523	0.173177	0.182665	85	409	t1_t2_t3_t4-5	dead_alive	-0.0200526	0.053334	0.178196
COA1	3.90491	3.86517	0.170544	0.172674	85	409	t1_t2_t3_t4-5	dead_alive	0.014758	0.0533832	0.178196
BTAF1	3.66281	3.69278	0.130592	0.120798	85	409	t1_t2_t3_t4-5	dead_alive	-0.011759	0.0535935	0.178638
DDB1	4.69534	4.76561	0.31	0.261734	85	409	t1_t2_t3_t4-5	dead_alive	-0.0214316	0.0536664	0.178638
RPS3	4.56944	4.62934	0.262558	0.233298	85	409	t1_t2_t3_t4-5	dead_alive	-0.0187908	0.0536905	0.178638
HDAC1	3.6606	3.69555	0.150707	0.151496	85	409	t1_t2_t3_t4-5	dead_alive	-0.0137113	0.0541947	0.180119
MS4A7	4.44056	4.53298	0.410024	0.337936	85	409	t1_t2_t3_t4-5	dead_alive	-0.0297192	0.0543047	0.180289
TNFSF10	4.71162	4.76285	0.215496	0.248514	85	409	t1_t2_t3_t4-5	dead_alive	-0.0156002	0.0544947	0.180724
CHPF2	3.68033	3.63327	0.20889	0.177294	85	409	t1_t2_t3_t4-5	dead_alive	0.0185677	0.055272	0.183104
YIPF5	3.3598	3.40298	0.189705	0.173987	85	409	t1_t2_t3_t4-5	dead_alive	-0.0184208	0.0553365	0.183119
RGL4	4.79958	4.70836	0.400124	0.372203	85	409	t1_t2_t3_t4-5	dead_alive	0.0276829	0.0554193	0.183195
TOP2A	4.38994	4.27316	0.51035	0.489824	85	409	t1_t2_t3_t4-5	dead_alive	0.0388984	0.0556547	0.183775
PPP1R3D	4.61812	4.55216	0.28895	0.276967	85	409	t1_t2_t3_t4-5	dead_alive	0.0207542	0.0561914	0.185347
TNKS2	4.03676	4.06457	0.122055	0.116478	85	409	t1_t2_t3_t4-5	dead_alive	-0.00990459	0.0564858	0.186117
SAE1	3.3171	3.36547	0.214588	0.191332	85	409	t1_t2_t3_t4-5	dead_alive	-0.0208826	0.0567425	0.186762
BASP1	5.64624	5.55848	0.382708	0.383857	85	409	t1_t2_t3_t4-5	dead_alive	0.0225992	0.0568631	0.186872
TBL1X	4.83815	4.78223	0.243909	0.24464	85	409	t1_t2_t3_t4-5	dead_alive	0.016771	0.0569187	0.186872
LRRC40	3.07831	3.13128	0.236334	0.203579	85	409	t1_t2_t3_t4-5	dead_alive	-0.0246125	0.0569976	0.186872
CCNI	4.79409	4.74752	0.207971	0.177994	85	409	t1_t2_t3_t4-5	dead_alive	0.0140821	0.05702	0.186872
HEMGN	4.90908	5.06013	0.671716	0.598917	85	409	t1_t2_t3_t4-5	dead_alive	-0.0437199	0.0573013	0.187593
NOL7	3.80245	3.759	0.195153	0.161797	85	409	t1_t2_t3_t4-5	dead_alive	0.0165834	0.0574045	0.18773
LPIN2	5.16616	5.10863	0.261971	0.191899	85	409	t1_t2_t3_t4-5	dead_alive	0.0161564	0.057551	0.188008
FGD4	5.20729	5.136	0.311458	0.317347	85	409	t1_t2_t3_t4-5	dead_alive	0.019887	0.0579665	0.188965
RAD23B	4.3695	4.32425	0.198417	0.198027	85	409	t1_t2_t3_t4-5	dead_alive	0.0150186	0.0579973	0.188965
PPP4R3A	3.58107	3.60937	0.126738	0.109676	85	409	t1_t2_t3_t4-5	dead_alive	-0.0113571	0.0580292	0.188965
RPL5	4.39354	4.46407	0.313366	0.290082	85	409	t1_t2_t3_t4-5	dead_alive	-0.022974	0.0583919	0.189944
STAt4-5	4.29523	4.35728	0.270473	0.282397	85	409	t1_t2_t3_t4-5	dead_alive	-0.0206917	0.0584602	0.189965
MED28	3.99206	4.04688	0.239791	0.246037	85	409	t1_t2_t3_t4-5	dead_alive	-0.0196753	0.0585727	0.190128
CHD1	4.74167	4.78312	0.179498	0.195776	85	409	t1_t2_t3_t4-5	dead_alive	-0.0125558	0.0588461	0.190365
RACK1	4.29393	4.332	0.169236	0.158156	85	409	t1_t2_t3_t4-5	dead_alive	-0.0127344	0.0588542	0.190365
COMMD8	3.40425	3.47957	0.339284	0.287695	85	409	t1_t2_t3_t4-5	dead_alive	-0.0315703	0.0588653	0.190365
ACSL1	6.3755	6.29968	0.324473	0.375773	85	409	t1_t2_t3_t4-5	dead_alive	0.0172594	0.0588943	0.190365
RANBP2	4.03456	4.07144	0.164142	0.153602	85	409	t1_t2_t3_t4-5	dead_alive	-0.0131302	0.0591529	0.190834
USO1	3.61882	3.65374	0.155426	0.145345	85	409	t1_t2_t3_t4-5	dead_alive	-0.0138557	0.0591642	0.190834
NELFB	3.20022	3.23948	0.173858	0.168962	85	409	t1_t2_t3_t4-5	dead_alive	-0.0175884	0.0594268	0.19148
GSN	4.4458	4.38344	0.27869	0.259983	85	409	t1_t2_t3_t4-5	dead_alive	0.020378	0.060135	0.193557
PCBP1	4.51323	4.45736	0.25138	0.225848	85	409	t1_t2_t3_t4-5	dead_alive	0.017969	0.0604946	0.194376
GSE1	4.19729	4.26085	0.283446	0.27115	85	409	t1_t2_t3_t4-5	dead_alive	-0.0216807	0.0605616	0.194376
UQCRFS1	3.39876	3.44114	0.191124	0.169485	85	409	t1_t2_t3_t4-5	dead_alive	-0.0178796	0.0605798	0.194376
C7orf50	2.85628	2.88939	0.150651	0.12463	85	409	t1_t2_t3_t4-5	dead_alive	-0.0166257	0.0606433	0.194376
LY6E	3.92415	4.04567	0.539313	0.535878	85	409	t1_t2_t3_t4-5	dead_alive	-0.0439975	0.0608473	0.194826
HIST3H2BB	4.28705	4.41351	0.565793	0.535838	85	409	t1_t2_t3_t4-5	dead_alive	-0.0419402	0.0609789	0.195043
LMNB2	3.57755	3.6318	0.244597	0.220414	85	409	t1_t2_t3_t4-5	dead_alive	-0.0217138	0.0610881	0.195147
GALM	3.94029	4.01095	0.316733	0.297367	85	409	t1_t2_t3_t4-5	dead_alive	-0.0256402	0.0611387	0.195147
TBC1D10C	3.60444	3.64411	0.178846	0.162239	85	409	t1_t2_t3_t4-5	dead_alive	-0.0157937	0.0612801	0.195262
CMPK2	4.99915	5.12179	0.540762	0.563952	85	409	t1_t2_t3_t4-5	dead_alive	-0.0349644	0.0613024	0.195262
SCPEP1	4.83724	4.76391	0.334482	0.278184	85	409	t1_t2_t3_t4-5	dead_alive	0.0220369	0.0614214	0.195438
QARS	3.42622	3.46435	0.169784	0.168686	85	409	t1_t2_t3_t4-5	dead_alive	-0.0159679	0.061667	0.196005
LYSMD3	3.7511	3.80136	0.229486	0.191396	85	409	t1_t2_t3_t4-5	dead_alive	-0.0192041	0.0617279	0.196005
RABEP1	3.38268	3.40886	0.114649	0.126127	85	409	t1_t2_t3_t4-5	dead_alive	-0.0111238	0.0620649	0.196871
ZNF292	4.86897	4.81724	0.235294	0.205049	85	409	t1_t2_t3_t4-5	dead_alive	0.0154104	0.0621837	0.197044
RAN	4.01733	4.0756	0.26319	0.242402	85	409	t1_t2_t3_t4-5	dead_alive	-0.0207775	0.0623239	0.197284
UBE2N	3.48719	3.52972	0.192547	0.174866	85	409	t1_t2_t3_t4-5	dead_alive	-0.0174898	0.0624205	0.197385
ERMAP	4.69783	4.62565	0.336418	0.237575	85	409	t1_t2_t3_t4-5	dead_alive	0.0223378	0.0625649	0.197638
RPL38	4.50088	4.55359	0.240107	0.21104	85	409	t1_t2_t3_t4-5	dead_alive	-0.0167976	0.0628638	0.198204
BSDC1	3.95601	3.91336	0.196322	0.158395	85	409	t1_t2_t3_t4-5	dead_alive	0.015636	0.0628736	0.198204
ZNF460	4.20004	4.23674	0.161687	0.175713	85	409	t1_t2_t3_t4-5	dead_alive	-0.0125498	0.0630733	0.198629
PIM2	4.08272	4.14455	0.280349	0.2573	85	409	t1_t2_t3_t4-5	dead_alive	-0.0216833	0.0632353	0.198826
DHX8	3.49808	3.52802	0.135371	0.126916	85	409	t1_t2_t3_t4-5	dead_alive	-0.012295	0.0633001	0.198826
MAT2B	4.27926	4.32465	0.208416	0.174682	85	409	t1_t2_t3_t4-5	dead_alive	-0.0152224	0.0633547	0.198826
VHL	4.19132	4.15553	0.162617	0.147631	85	409	t1_t2_t3_t4-5	dead_alive	0.0123703	0.0633957	0.198826
HK3	5.53201	5.45862	0.330409	0.320359	85	409	t1_t2_t3_t4-5	dead_alive	0.0192683	0.0635067	0.19897
FAM49B	5.46588	5.41171	0.245617	0.231755	85	409	t1_t2_t3_t4-5	dead_alive	0.0143692	0.064281	0.201085
POLE3	3.20124	3.24186	0.184272	0.173554	85	409	t1_t2_t3_t4-5	dead_alive	-0.0181882	0.0643795	0.201085
TBC1D8	4.62668	4.55463	0.323631	0.324913	85	409	t1_t2_t3_t4-5	dead_alive	0.0226421	0.0644124	0.201085
OCIAD1	3.10572	3.14067	0.162418	0.127246	85	409	t1_t2_t3_t4-5	dead_alive	-0.0161459	0.0644444	0.201085
FAM103A1	3.13061	3.17167	0.186455	0.175504	85	409	t1_t2_t3_t4-5	dead_alive	-0.0187984	0.0645869	0.201324
SCAF11	4.2436	4.28314	0.179711	0.169961	85	409	t1_t2_t3_t4-5	dead_alive	-0.0133826	0.0649538	0.201697
SRGN	5.99879	5.93683	0.276647	0.291221	85	409	t1_t2_t3_t4-5	dead_alive	0.0149789	0.0649883	0.201697
TPST2	4.33854	4.29713	0.187282	0.182701	85	409	t1_t2_t3_t4-5	dead_alive	0.0138348	0.0649948	0.201697
TKT	4.93431	4.88469	0.22272	0.227464	85	409	t1_t2_t3_t4-5	dead_alive	0.0145801	0.0649952	0.201697
NT5C3A	4.62725	4.67278	0.199459	0.23164	85	409	t1_t2_t3_t4-5	dead_alive	-0.0141256	0.0650715	0.201697
KRR1	4.07959	4.14627	0.307585	0.262265	85	409	t1_t2_t3_t4-5	dead_alive	-0.0233923	0.0651019	0.201697
TRIP12	4.66198	4.62304	0.180203	0.150153	85	409	t1_t2_t3_t4-5	dead_alive	0.0121002	0.0652425	0.20179
TDP2	4.38536	4.44448	0.263164	0.283212	85	409	t1_t2_t3_t4-5	dead_alive	-0.0193193	0.0652638	0.20179
SLC22A4	4.72233	4.66112	0.273735	0.288278	85	409	t1_t2_t3_t4-5	dead_alive	0.018822	0.065439	0.202128
ACOX1	4.61472	4.56823	0.207112	0.223515	85	409	t1_t2_t3_t4-5	dead_alive	0.0146072	0.0656307	0.202516
RGS10	4.41668	4.49574	0.364279	0.320385	85	409	t1_t2_t3_t4-5	dead_alive	-0.0255937	0.0659218	0.203209
MICU2	5.35106	5.28744	0.292181	0.264206	85	409	t1_t2_t3_t4-5	dead_alive	0.0172562	0.0660208	0.203309
STAU2	4.588	4.5539	0.154958	0.15205	85	409	t1_t2_t3_t4-5	dead_alive	0.0107618	0.066508	0.204604
KRAS	4.33116	4.29081	0.187165	0.160118	85	409	t1_t2_t3_t4-5	dead_alive	0.0135053	0.0666831	0.204786
CAP1	4.74894	4.70109	0.214754	0.227651	85	409	t1_t2_t3_t4-5	dead_alive	0.0146107	0.066701	0.204786
RNF168	3.0376	3.06423	0.121091	0.120262	85	409	t1_t2_t3_t4-5	dead_alive	-0.0125921	0.0671969	0.206102
MOB2	3.39869	3.44092	0.195225	0.175105	85	409	t1_t2_t3_t4-5	dead_alive	-0.0178154	0.0675002	0.206825
GAPDH	5.51129	5.45271	0.268369	0.256855	85	409	t1_t2_t3_t4-5	dead_alive	0.0154171	0.067603	0.206933
ADD3	4.67044	4.62837	0.191802	0.190312	85	409	t1_t2_t3_t4-5	dead_alive	0.0130547	0.067845	0.207466
PPP1R16B	4.1415	4.21073	0.317547	0.306093	85	409	t1_t2_t3_t4-5	dead_alive	-0.0239178	0.0682331	0.208445
UBR1	3.83557	3.86953	0.155389	0.153049	85	409	t1_t2_t3_t4-5	dead_alive	-0.0127201	0.0684533	0.208708
ZNF106	4.70252	4.65714	0.209133	0.196586	85	409	t1_t2_t3_t4-5	dead_alive	0.013991	0.0684555	0.208708
DEF6	3.77752	3.81139	0.159171	0.129683	85	409	t1_t2_t3_t4-5	dead_alive	-0.0128784	0.068632	0.209038
ABRACL	3.15786	3.20776	0.230992	0.212287	85	409	t1_t2_t3_t4-5	dead_alive	-0.0226177	0.0688075	0.209364
UXT	3.11861	3.16213	0.202485	0.179871	85	409	t1_t2_t3_t4-5	dead_alive	-0.0199936	0.0688817	0.209381
SCAF8	4.0038	3.97314	0.141706	0.133465	85	409	t1_t2_t3_t4-5	dead_alive	0.0110901	0.0693557	0.210596
TRIM28	3.36754	3.40829	0.185294	0.192907	85	409	t1_t2_t3_t4-5	dead_alive	-0.0173503	0.069419	0.210596
CTNNB1	4.3763	4.34509	0.144371	0.135771	85	409	t1_t2_t3_t4-5	dead_alive	0.0103266	0.0694954	0.210619
S100A11	4.24498	4.18952	0.250713	0.272326	85	409	t1_t2_t3_t4-5	dead_alive	0.018972	0.0699307	0.211715
SLC7A7	3.88798	3.9525	0.305354	0.244566	85	409	t1_t2_t3_t4-5	dead_alive	-0.0237444	0.0700404	0.211715
SLC18B1	3.68361	3.75745	0.347506	0.292088	85	409	t1_t2_t3_t4-5	dead_alive	-0.0286332	0.0700644	0.211715
HNRNPH1	3.81737	3.85483	0.176511	0.147747	85	409	t1_t2_t3_t4-5	dead_alive	-0.014088	0.0702628	0.212105
STRADB	5.51626	5.66183	0.691267	0.546101	85	409	t1_t2_t3_t4-5	dead_alive	-0.0375777	0.0705482	0.212645
MXD4	3.8355	3.89351	0.274455	0.225058	85	409	t1_t2_t3_t4-5	dead_alive	-0.0216581	0.070682	0.212645
EIF3F	3.62835	3.67009	0.188086	0.210655	85	409	t1_t2_t3_t4-5	dead_alive	-0.0164999	0.0707235	0.212645
HMGN1	3.57072	3.62122	0.239466	0.192996	85	409	t1_t2_t3_t4-5	dead_alive	-0.02026	0.0707828	0.212645
DNAJB2	4.68052	4.77006	0.422071	0.357708	85	409	t1_t2_t3_t4-5	dead_alive	-0.0273386	0.070789	0.212645
VOPP1	4.5209	4.47363	0.221133	0.202057	85	409	t1_t2_t3_t4-5	dead_alive	0.015165	0.0714551	0.214411
PLP2	4.24207	4.17684	0.302924	0.291078	85	409	t1_t2_t3_t4-5	dead_alive	0.0223568	0.0715169	0.214411
NCOA2	5.04433	4.99626	0.225161	0.205304	85	409	t1_t2_t3_t4-5	dead_alive	0.0138127	0.0717717	0.214751
STX16	4.24037	4.21512	0.11336	0.131737	85	409	t1_t2_t3_t4-5	dead_alive	0.00861622	0.0717955	0.214751
DYSF	5.48379	5.43507	0.224542	0.22793	85	409	t1_t2_t3_t4-5	dead_alive	0.0128743	0.0719059	0.214751
PREX1	5.55438	5.50085	0.24868	0.240654	85	409	t1_t2_t3_t4-5	dead_alive	0.0139723	0.0719112	0.214751
RPL6	4.15656	4.21587	0.27639	0.266833	85	409	t1_t2_t3_t4-5	dead_alive	-0.0204425	0.0726715	0.21681
ADAM10	5.30992	5.26136	0.227591	0.211776	85	409	t1_t2_t3_t4-5	dead_alive	0.013253	0.072765	0.216878
C1QBP	3.72635	3.76758	0.195762	0.166287	85	409	t1_t2_t3_t4-5	dead_alive	-0.0158749	0.0728986	0.217065
FUCA1	3.46372	3.52264	0.279878	0.237915	85	409	t1_t2_t3_t4-5	dead_alive	-0.0243367	0.0730255	0.217231
SRSF8	4.02029	4.08871	0.324467	0.280024	85	409	t1_t2_t3_t4-5	dead_alive	-0.0243478	0.0731065	0.217261
NANS	3.47961	3.51381	0.15626	0.171792	85	409	t1_t2_t3_t4-5	dead_alive	-0.0141118	0.0735315	0.218312
MLX	3.53123	3.4978	0.156256	0.151558	85	409	t1_t2_t3_t4-5	dead_alive	0.0137237	0.0737464	0.21862
G3BP2	3.72576	3.76059	0.16653	0.137087	85	409	t1_t2_t3_t4-5	dead_alive	-0.0134246	0.0737782	0.21862
LMBRD1	4.15472	4.19924	0.2148	0.163133	85	409	t1_t2_t3_t4-5	dead_alive	-0.0153744	0.0738769	0.218636
IARS	3.83076	3.887	0.267395	0.231189	85	409	t1_t2_t3_t4-5	dead_alive	-0.0210264	0.0739263	0.218636
CARD19	3.54971	3.51087	0.18164	0.176906	85	409	t1_t2_t3_t4-5	dead_alive	0.01587	0.0741461	0.218943
CCDC85B	3.50853	3.5719	0.30205	0.257682	85	409	t1_t2_t3_t4-5	dead_alive	-0.0258226	0.0741758	0.218943
WARS	5.20047	5.29794	0.461749	0.414235	85	409	t1_t2_t3_t4-5	dead_alive	-0.0267892	0.0743033	0.218943
FPR1	5.42165	5.31558	0.501442	0.456734	85	409	t1_t2_t3_t4-5	dead_alive	0.0285044	0.0743162	0.218943
PDHB	2.88425	2.91121	0.126311	0.122611	85	409	t1_t2_t3_t4-5	dead_alive	-0.0134182	0.0745634	0.219436
NBAS	3.7739	3.81258	0.186301	0.147861	85	409	t1_t2_t3_t4-5	dead_alive	-0.0147141	0.074627	0.219436
SERPINA1	4.76369	4.69886	0.301398	0.3106	85	409	t1_t2_t3_t4-5	dead_alive	0.0197697	0.0750935	0.220596
HSP90AB1	4.65589	4.72636	0.335715	0.296369	85	409	t1_t2_t3_t4-5	dead_alive	-0.0216732	0.0752685	0.220672
LONP1	3.33215	3.3799	0.226344	0.20714	85	409	t1_t2_t3_t4-5	dead_alive	-0.0205262	0.0752884	0.220672
SLC15A4	5.0739	5.0085	0.31251	0.270244	85	409	t1_t2_t3_t4-5	dead_alive	0.0187147	0.0753949	0.220672
CNIH4	4.19187	4.15135	0.187661	0.198681	85	409	t1_t2_t3_t4-5	dead_alive	0.014013	0.0754078	0.220672
CERS2	3.63159	3.59981	0.14706	0.157558	85	409	t1_t2_t3_t4-5	dead_alive	0.0126807	0.0757895	0.221578
KDM4A	3.09905	3.12135	0.104046	0.106847	85	409	t1_t2_t3_t4-5	dead_alive	-0.0103461	0.0759098	0.221717
WSB1	5.04291	4.98955	0.247162	0.265257	85	409	t1_t2_t3_t4-5	dead_alive	0.0153451	0.076199	0.22235
MSRB2	3.87175	3.81372	0.270192	0.283488	85	409	t1_t2_t3_t4-5	dead_alive	0.0217881	0.076451	0.222873
PHF11	4.50132	4.55017	0.22585	0.24674	85	409	t1_t2_t3_t4-5	dead_alive	-0.0155742	0.0765722	0.22289
USP1	3.73982	3.79395	0.263457	0.201717	85	409	t1_t2_t3_t4-5	dead_alive	-0.02073	0.0766037	0.22289
PPP4R3B	4.07813	4.10994	0.154644	0.120441	85	409	t1_t2_t3_t4-5	dead_alive	-0.0112105	0.076743	0.22289
FBXW7	5.07722	5.03635	0.194041	0.182159	85	409	t1_t2_t3_t4-5	dead_alive	0.0116604	0.0768116	0.22289
GALNT2	4.74997	4.68403	0.312996	0.294493	85	409	t1_t2_t3_t4-5	dead_alive	0.0201699	0.0768211	0.22289
CSNK1A1	4.13563	4.10866	0.124575	0.137977	85	409	t1_t2_t3_t4-5	dead_alive	0.00944135	0.0770475	0.223193
PARK7	3.65601	3.69573	0.188326	0.179363	85	409	t1_t2_t3_t4-5	dead_alive	-0.0155886	0.0770711	0.223193
PPP3CA	5.04785	5.00442	0.207591	0.188857	85	409	t1_t2_t3_t4-5	dead_alive	0.0124672	0.0774271	0.223927
RBL2	4.0578	4.08281	0.118295	0.115604	85	409	t1_t2_t3_t4-5	dead_alive	-0.00886494	0.0775232	0.223927
HIPK3	5.23759	5.19126	0.213585	0.240696	85	409	t1_t2_t3_t4-5	dead_alive	0.0128191	0.0775442	0.223927
C2orf88	4.32367	4.23953	0.39732	0.394023	85	409	t1_t2_t3_t4-5	dead_alive	0.0283535	0.0777313	0.224256
EIF4A3	3.35795	3.3957	0.180463	0.166647	85	409	t1_t2_t3_t4-5	dead_alive	-0.0161296	0.0780902	0.225079
CNBP	4.2245	4.2011	0.110962	0.109124	85	409	t1_t2_t3_t4-5	dead_alive	0.00801466	0.0785338	0.226145
LGALSL	5.1158	5.04642	0.327217	0.333012	85	409	t1_t2_t3_t4-5	dead_alive	0.0196987	0.078675	0.226338
DCTN4	3.7916	3.75934	0.153703	0.148482	85	409	t1_t2_t3_t4-5	dead_alive	0.012325	0.0791965	0.227625
TOP1	4.73925	4.68655	0.255865	0.217737	85	409	t1_t2_t3_t4-5	dead_alive	0.0161337	0.0793944	0.227817
SERINC3	4.17506	4.14443	0.14586	0.142232	85	409	t1_t2_t3_t4-5	dead_alive	0.0106236	0.079412	0.227817
HIST1H2AL	4.91463	4.83813	0.373172	0.312147	85	409	t1_t2_t3_t4-5	dead_alive	0.0226354	0.0801553	0.229733
ZDHHC5	3.26853	3.28541	0.0806976	0.0786276	85	409	t1_t2_t3_t4-5	dead_alive	-0.00743023	0.0805994	0.23079
TVP23B	3.21035	3.24798	0.182976	0.16	85	409	t1_t2_t3_t4-5	dead_alive	-0.0168105	0.0809467	0.231568
MAGT1	3.75547	3.79989	0.215748	0.19144	85	409	t1_t2_t3_t4-5	dead_alive	-0.0169637	0.0811742	0.232002
IPCEF1	4.16581	4.19995	0.167065	0.141744	85	409	t1_t2_t3_t4-5	dead_alive	-0.0117728	0.081717	0.233067
RPS27A	4.20846	4.26778	0.285847	0.272119	85	409	t1_t2_t3_t4-5	dead_alive	-0.0201949	0.0818168	0.233067
AGTPBP1	5.35096	5.29866	0.252937	0.235549	85	409	t1_t2_t3_t4-5	dead_alive	0.0141709	0.0819216	0.233067
LSM10	4.25465	4.21426	0.197306	0.17103	85	409	t1_t2_t3_t4-5	dead_alive	0.0137618	0.081945	0.233067
ATP6V1B2	4.85153	4.81017	0.200448	0.184655	85	409	t1_t2_t3_t4-5	dead_alive	0.0123533	0.0820572	0.233067
RPS5	4.34259	4.39513	0.25385	0.23875	85	409	t1_t2_t3_t4-5	dead_alive	-0.0173514	0.0820656	0.233067
USP9X	4.39606	4.36118	0.167838	0.162561	85	409	t1_t2_t3_t4-5	dead_alive	0.011495	0.0821567	0.233067
BABAM1	4.1757	4.23554	0.292585	0.253254	85	409	t1_t2_t3_t4-5	dead_alive	-0.0205262	0.0822017	0.233067
ADK	3.28577	3.32726	0.200068	0.191295	85	409	t1_t2_t3_t4-5	dead_alive	-0.0181006	0.0822953	0.233067
GPR171	4.99083	5.08894	0.47524	0.441983	85	409	t1_t2_t3_t4-5	dead_alive	-0.0280856	0.082355	0.233067
SELP	3.94297	3.87273	0.333022	0.353002	85	409	t1_t2_t3_t4-5	dead_alive	0.0259329	0.0823844	0.233067
CREB5	5.42934	5.36126	0.325635	0.329338	85	409	t1_t2_t3_t4-5	dead_alive	0.0182044	0.0825572	0.23334
ADRB2	3.95433	4.04167	0.419656	0.418693	85	409	t1_t2_t3_t4-5	dead_alive	-0.0315158	0.083258	0.235064
IFRD1	4.7492	4.69623	0.253875	0.257389	85	409	t1_t2_t3_t4-5	dead_alive	0.01618	0.0833206	0.235064
DAP	3.98341	3.90657	0.373614	0.34673	85	409	t1_t2_t3_t4-5	dead_alive	0.0281012	0.0834101	0.2351
RPL32	4.53792	4.59063	0.256719	0.237082	85	409	t1_t2_t3_t4-5	dead_alive	-0.0166609	0.0837017	0.235705
DDOST	3.91592	3.95045	0.168018	0.157293	85	409	t1_t2_t3_t4-5	dead_alive	-0.0126668	0.084001	0.236192
OGFRL1	4.9548	5.01893	0.319689	0.247225	85	409	t1_t2_t3_t4-5	dead_alive	-0.0185507	0.084059	0.236192
NIN	4.81553	4.77918	0.176252	0.169076	85	409	t1_t2_t3_t4-5	dead_alive	0.0109293	0.0841466	0.236192
CCND2	4.08877	4.1353	0.221368	0.237942	85	409	t1_t2_t3_t4-5	dead_alive	-0.0163278	0.0841836	0.236192
CCT5	4.12842	4.16515	0.178398	0.170507	85	409	t1_t2_t3_t4-5	dead_alive	-0.0127802	0.0843963	0.236572
MNDA	5.61255	5.65655	0.214249	0.201942	85	409	t1_t2_t3_t4-5	dead_alive	-0.0112658	0.0845634	0.236824
CREBL2	3.62385	3.66916	0.224795	0.186221	85	409	t1_t2_t3_t4-5	dead_alive	-0.0179278	0.0849267	0.237624
GCC1	3.50615	3.53705	0.150385	0.143751	85	409	t1_t2_t3_t4-5	dead_alive	-0.0126564	0.0851195	0.237849
TDRD7	4.94802	4.99584	0.225356	0.25799	85	409	t1_t2_t3_t4-5	dead_alive	-0.0138755	0.0851627	0.237849
HSP90AA1	5.32002	5.39277	0.355644	0.331866	85	409	t1_t2_t3_t4-5	dead_alive	-0.0195962	0.0852882	0.237902
NISCH	3.39819	3.43538	0.181662	0.17073	85	409	t1_t2_t3_t4-5	dead_alive	-0.0157033	0.0853913	0.237902
RNF10	5.52767	5.45973	0.334067	0.301065	85	409	t1_t2_t3_t4-5	dead_alive	0.0178431	0.0855396	0.237902
ATP2B1	4.85862	4.92264	0.317034	0.270959	85	409	t1_t2_t3_t4-5	dead_alive	-0.0188833	0.0856063	0.237902
PPP1R8	2.96542	2.99498	0.14538	0.131176	85	409	t1_t2_t3_t4-5	dead_alive	-0.0143122	0.0856289	0.237902
ACOT9	4.13702	4.17437	0.172365	0.218139	85	409	t1_t2_t3_t4-5	dead_alive	-0.0129672	0.0856478	0.237902
SIGLEC9	4.51598	4.44872	0.327122	0.318745	85	409	t1_t2_t3_t4-5	dead_alive	0.0216465	0.0858125	0.238143
MKNK2	4.70275	4.65778	0.223081	0.190573	85	409	t1_t2_t3_t4-5	dead_alive	0.0138598	0.0861355	0.238823
ANXA3	5.29816	5.20966	0.41735	0.49024	85	409	t1_t2_t3_t4-5	dead_alive	0.0243036	0.087045	0.241126
PCBP2	4.7713	4.73074	0.197498	0.19782	85	409	t1_t2_t3_t4-5	dead_alive	0.0123172	0.0875299	0.242251
TRIB1	4.42775	4.36712	0.291589	0.314266	85	409	t1_t2_t3_t4-5	dead_alive	0.0198911	0.0877573	0.242554
GDI2	4.15573	4.19308	0.186806	0.156025	85	409	t1_t2_t3_t4-5	dead_alive	-0.0129069	0.087798	0.242554
RPS19	4.2958	4.32957	0.165787	0.159674	85	409	t1_t2_t3_t4-5	dead_alive	-0.0112989	0.0880711	0.243026
ITGAX	4.92121	4.84916	0.361293	0.298226	85	409	t1_t2_t3_t4-5	dead_alive	0.021278	0.0881304	0.243026
SUMO1	3.47916	3.52415	0.222797	0.202775	85	409	t1_t2_t3_t4-5	dead_alive	-0.0185361	0.0882069	0.243026
NFE2	4.79572	4.74034	0.26731	0.286393	85	409	t1_t2_t3_t4-5	dead_alive	0.016757	0.0885387	0.243619
PSTPIP1	4.36192	4.31631	0.224636	0.214526	85	409	t1_t2_t3_t4-5	dead_alive	0.0151655	0.088712	0.243619
CD48	4.46692	4.51158	0.222523	0.196401	85	409	t1_t2_t3_t4-5	dead_alive	-0.014355	0.0887383	0.243619
CYSLTR1	3.86653	3.92084	0.271206	0.234979	85	409	t1_t2_t3_t4-5	dead_alive	-0.0201222	0.0887406	0.243619
HCAR2	4.67082	4.76174	0.451808	0.408807	85	409	t1_t2_t3_t4-5	dead_alive	-0.0278127	0.0890358	0.24421
MCOLN1	4.27583	4.21805	0.288972	0.251507	85	409	t1_t2_t3_t4-5	dead_alive	0.0196264	0.0894182	0.244999
TMCO1	3.5039	3.54949	0.227222	0.203479	85	409	t1_t2_t3_t4-5	dead_alive	-0.0186499	0.0895161	0.244999
CAMP	4.48869	4.39023	0.483141	0.479879	85	409	t1_t2_t3_t4-5	dead_alive	0.0319953	0.0895636	0.244999
PNRC1	4.58846	4.54577	0.214649	0.181789	85	409	t1_t2_t3_t4-5	dead_alive	0.0134834	0.0900177	0.246022
CYC1	3.3328	3.37487	0.208029	0.20188	85	409	t1_t2_t3_t4-5	dead_alive	-0.018094	0.0908432	0.2477
TNFRSF10B	3.51941	3.55781	0.193953	0.162001	85	409	t1_t2_t3_t4-5	dead_alive	-0.0156562	0.0908589	0.2477
GRK2	4.3108	4.27368	0.186653	0.162021	85	409	t1_t2_t3_t4-5	dead_alive	0.0124796	0.0909222	0.2477
HIGD2A	3.25171	3.29653	0.220737	0.220353	85	409	t1_t2_t3_t4-5	dead_alive	-0.0197503	0.0909555	0.2477
TMEM50A	4.0718	4.03758	0.171527	0.154168	85	409	t1_t2_t3_t4-5	dead_alive	0.0121767	0.0914625	0.248859
PTP4A1	3.98523	4.02712	0.208109	0.200552	85	409	t1_t2_t3_t4-5	dead_alive	-0.0150837	0.0919678	0.250012
USP7	4.61375	4.57548	0.199486	0.124812	85	409	t1_t2_t3_t4-5	dead_alive	0.0120188	0.0920811	0.250098
MAPK1	5.09184	5.0398	0.26337	0.225699	85	409	t1_t2_t3_t4-5	dead_alive	0.0148221	0.0924985	0.251009
APC	4.06888	4.03721	0.15893	0.1464	85	409	t1_t2_t3_t4-5	dead_alive	0.0112729	0.0929889	0.252116
LDHA	5.04666	4.97719	0.348122	0.324883	85	409	t1_t2_t3_t4-5	dead_alive	0.019999	0.093111	0.252224
ARPP19	3.75429	3.78593	0.161049	0.134152	85	409	t1_t2_t3_t4-5	dead_alive	-0.0121077	0.093239	0.252347
UBAC2	4.05984	4.03539	0.122036	0.118044	85	409	t1_t2_t3_t4-5	dead_alive	0.0087143	0.0936433	0.253217
LONP2	3.72193	3.69562	0.130465	0.13172	85	409	t1_t2_t3_t4-5	dead_alive	0.0102346	0.0937794	0.253362
B3GAT3	3.66369	3.68997	0.127748	0.143857	85	409	t1_t2_t3_t4-5	dead_alive	-0.0103101	0.0939583	0.253493
SLC30A9	3.28188	3.30893	0.136822	0.121816	85	409	t1_t2_t3_t4-5	dead_alive	-0.0118402	0.0940427	0.253493
NEK6	4.64118	4.58705	0.269974	0.264656	85	409	t1_t2_t3_t4-5	dead_alive	0.016925	0.0940764	0.253493
SPATA13	4.58804	4.63468	0.229889	0.24202	85	409	t1_t2_t3_t4-5	dead_alive	-0.0145929	0.0941897	0.253572
ACSS3	4.01851	3.9645	0.259183	0.311676	85	409	t1_t2_t3_t4-5	dead_alive	0.0195227	0.0942714	0.253572
CYLD	4.54834	4.57426	0.127056	0.1401	85	409	t1_t2_t3_t4-5	dead_alive	-0.00819805	0.095275	0.255372
ANPEP	4.60544	4.53426	0.351102	0.374747	85	409	t1_t2_t3_t4-5	dead_alive	0.0224716	0.0952819	0.255372
SELENBP1	5.10378	5.24853	0.74195	0.614891	85	409	t1_t2_t3_t4-5	dead_alive	-0.0403468	0.0953132	0.255372
RBMS1	5.22935	5.16446	0.326991	0.30799	85	409	t1_t2_t3_t4-5	dead_alive	0.0180157	0.0953714	0.255372
BTG2	4.15706	4.10495	0.267805	0.217544	85	409	t1_t2_t3_t4-5	dead_alive	0.0181967	0.095432	0.255372
IGSF6	4.82742	4.79514	0.164072	0.145765	85	409	t1_t2_t3_t4-5	dead_alive	0.00967891	0.0954928	0.255372
SHKBP1	4.37463	4.32165	0.267875	0.247493	85	409	t1_t2_t3_t4-5	dead_alive	0.0175807	0.0955297	0.255372
ZFAND6	3.77092	3.73977	0.158395	0.140739	85	409	t1_t2_t3_t4-5	dead_alive	0.0119675	0.0956081	0.255372
DBNL	4.45382	4.42873	0.12429	0.130665	85	409	t1_t2_t3_t4-5	dead_alive	0.00814983	0.0957835	0.255618
KDM7A	4.68663	4.65259	0.16865	0.177604	85	409	t1_t2_t3_t4-5	dead_alive	0.0105141	0.0960035	0.255981
EMC7	3.0736	3.10315	0.149252	0.14135	85	409	t1_t2_t3_t4-5	dead_alive	-0.013801	0.0965034	0.256965
C5AR2	4.68887	4.64222	0.23566	0.22322	85	409	t1_t2_t3_t4-5	dead_alive	0.0144234	0.0965403	0.256965
SYNCRIP	3.72131	3.75085	0.150868	0.133838	85	409	t1_t2_t3_t4-5	dead_alive	-0.0114083	0.0969514	0.257835
VDAC3	3.37668	3.41351	0.186347	0.176751	85	409	t1_t2_t3_t4-5	dead_alive	-0.0156502	0.0970911	0.257912
UBE2D2	3.03964	3.02008	0.0989659	0.0940827	85	409	t1_t2_t3_t4-5	dead_alive	0.00931502	0.0971489	0.257912
CRBN	3.76728	3.80432	0.193928	0.138924	85	409	t1_t2_t3_t4-5	dead_alive	-0.0141122	0.0972657	0.25792
REEP3	3.31903	3.35778	0.20251	0.148407	85	409	t1_t2_t3_t4-5	dead_alive	-0.0167434	0.0973519	0.25792
ATP5H	3.4847	3.52723	0.217123	0.195183	85	409	t1_t2_t3_t4-5	dead_alive	-0.0175021	0.0974417	0.25792
SLC20A1	3.58245	3.61154	0.147916	0.13664	85	409	t1_t2_t3_t4-5	dead_alive	-0.0116651	0.0974887	0.25792
SARS	3.57874	3.61507	0.189052	0.14642	85	409	t1_t2_t3_t4-5	dead_alive	-0.0145722	0.0977391	0.258359
EEF2	5.23419	5.28522	0.262851	0.222979	85	409	t1_t2_t3_t4-5	dead_alive	-0.0139986	0.097836	0.258392
STX3	4.53947	4.48981	0.247467	0.261021	85	409	t1_t2_t3_t4-5	dead_alive	0.0158687	0.0979405	0.258445
BTBD1	3.36668	3.39592	0.149092	0.138006	85	409	t1_t2_t3_t4-5	dead_alive	-0.0124767	0.0984132	0.259468
RPL12	4.01179	4.06173	0.256515	0.227078	85	409	t1_t2_t3_t4-5	dead_alive	-0.0178513	0.0987285	0.260076
FAS	5.2241	5.28517	0.296127	0.362246	85	409	t1_t2_t3_t4-5	dead_alive	-0.0167664	0.0990312	0.260649
MAP2K3	4.55019	4.50033	0.252906	0.245645	85	409	t1_t2_t3_t4-5	dead_alive	0.0158935	0.0991963	0.260819
KPNA1	4.94136	4.98054	0.192843	0.221413	85	409	t1_t2_t3_t4-5	dead_alive	-0.0113947	0.0993186	0.260819
RPL27A	4.36509	4.40886	0.224117	0.205465	85	409	t1_t2_t3_t4-5	dead_alive	-0.0143941	0.0993713	0.260819
SORL1	6.19998	6.13911	0.306459	0.31308	85	409	t1_t2_t3_t4-5	dead_alive	0.0142348	0.0994366	0.260819
SHMT2	3.32551	3.37223	0.23871	0.224451	85	409	t1_t2_t3_t4-5	dead_alive	-0.0201283	0.0998823	0.261607
LRP10	4.48215	4.4255	0.289498	0.272087	85	409	t1_t2_t3_t4-5	dead_alive	0.0183515	0.0999194	0.261607
TLN1	5.48893	5.43656	0.266889	0.255975	85	409	t1_t2_t3_t4-5	dead_alive	0.0138333	0.0999937	0.261607
ORAI3	3.2896	3.26525	0.123686	0.121474	85	409	t1_t2_t3_t4-5	dead_alive	0.01072	0.100173	0.261852
M6PR	3.93591	3.97367	0.188783	0.203336	85	409	t1_t2_t3_t4-5	dead_alive	-0.0137754	0.100302	0.261967
MRFAP1	3.93001	3.97574	0.233311	0.22391	85	409	t1_t2_t3_t4-5	dead_alive	-0.0166906	0.100458	0.261994
FAM129B	3.59944	3.66555	0.343695	0.288245	85	409	t1_t2_t3_t4-5	dead_alive	-0.0262567	0.100491	0.261994
PPIP5K2	4.24303	4.28968	0.241745	0.208452	85	409	t1_t2_t3_t4-5	dead_alive	-0.0157757	0.100569	0.261994
PLXNC1	5.42448	5.37343	0.259068	0.259055	85	409	t1_t2_t3_t4-5	dead_alive	0.0136416	0.100896	0.262509
DUSP11	2.73436	2.75213	0.0930235	0.0743939	85	409	t1_t2_t3_t4-5	dead_alive	-0.00934477	0.100938	0.262509
MCTP2	5.86	5.79851	0.305054	0.345753	85	409	t1_t2_t3_t4-5	dead_alive	0.015219	0.101083	0.262663
BAZ1B	3.40535	3.43293	0.137423	0.152974	85	409	t1_t2_t3_t4-5	dead_alive	-0.0116382	0.101311	0.263029
ILF2	3.65155	3.69501	0.22472	0.200726	85	409	t1_t2_t3_t4-5	dead_alive	-0.0170708	0.101399	0.263035
YME1L1	3.82345	3.85249	0.151666	0.126232	85	409	t1_t2_t3_t4-5	dead_alive	-0.010916	0.101716	0.263488
TRIM21	4.10074	4.14733	0.235988	0.24212	85	409	t1_t2_t3_t4-5	dead_alive	-0.0162984	0.101746	0.263488
SIRPA	5.00482	4.94093	0.327442	0.314216	85	409	t1_t2_t3_t4-5	dead_alive	0.0185348	0.101998	0.26392
TUFM	3.65144	3.69025	0.199274	0.190471	85	409	t1_t2_t3_t4-5	dead_alive	-0.0152539	0.102385	0.264539
IRF2BP2	4.46193	4.41494	0.251082	0.17121	85	409	t1_t2_t3_t4-5	dead_alive	0.0152762	0.102487	0.264539
EPS15	3.90334	3.88084	0.116	0.108207	85	409	t1_t2_t3_t4-5	dead_alive	0.00834109	0.102497	0.264539
KLHL24	4.14991	4.11214	0.197572	0.167665	85	409	t1_t2_t3_t4-5	dead_alive	0.0131903	0.103071	0.265796
PFKFB3	5.36251	5.29767	0.329878	0.341609	85	409	t1_t2_t3_t4-5	dead_alive	0.01755	0.103805	0.267465
DOCK5	5.15637	5.10614	0.260952	0.237721	85	409	t1_t2_t3_t4-5	dead_alive	0.0141226	0.103968	0.267659
RPS6	4.74157	4.79788	0.291657	0.273127	85	409	t1_t2_t3_t4-5	dead_alive	-0.0170323	0.10431	0.268313
SCARB2	3.91493	3.95512	0.1987	0.240504	85	409	t1_t2_t3_t4-5	dead_alive	-0.0147364	0.104735	0.26889
EMC4	2.82634	2.84843	0.114348	0.108506	85	409	t1_t2_t3_t4-5	dead_alive	-0.011233	0.104763	0.26889
FAM20A	4.389	4.33426	0.276687	0.301432	85	409	t1_t2_t3_t4-5	dead_alive	0.0181055	0.104798	0.26889
LTN1	3.66182	3.69141	0.156744	0.12574	85	409	t1_t2_t3_t4-5	dead_alive	-0.0116119	0.105035	0.269274
RPS14	4.69008	4.74195	0.271125	0.243105	85	409	t1_t2_t3_t4-5	dead_alive	-0.0158669	0.10532	0.269777
SPOP	3.46206	3.48862	0.141241	0.114261	85	409	t1_t2_t3_t4-5	dead_alive	-0.0110262	0.106716	0.273126
TAX1BP3	3.43603	3.40698	0.151413	0.14434	85	409	t1_t2_t3_t4-5	dead_alive	0.0122505	0.107376	0.27451
NSF	3.67188	3.69995	0.142551	0.157484	85	409	t1_t2_t3_t4-5	dead_alive	-0.010984	0.107437	0.27451
PPIB	4.40396	4.45082	0.24378	0.23586	85	409	t1_t2_t3_t4-5	dead_alive	-0.0152701	0.107553	0.274578
KDM2A	4.40315	4.37025	0.172652	0.159861	85	409	t1_t2_t3_t4-5	dead_alive	0.0108204	0.108255	0.276094
TUBGCP3	3.8344	3.80149	0.170533	0.171034	85	409	t1_t2_t3_t4-5	dead_alive	0.0124323	0.108327	0.276094
PSMD14	3.41756	3.4636	0.244033	0.211274	85	409	t1_t2_t3_t4-5	dead_alive	-0.0193036	0.108537	0.276295
STAT3	5.2007	5.15834	0.219496	0.221472	85	409	t1_t2_t3_t4-5	dead_alive	0.0117986	0.108586	0.276295
FCGRT	5.39103	5.43516	0.233494	0.206369	85	409	t1_t2_t3_t4-5	dead_alive	-0.0117598	0.10889	0.276793
SIAH1	3.18814	3.16271	0.129188	0.145762	85	409	t1_t2_t3_t4-5	dead_alive	0.011551	0.109024	0.276793
CSF2RA	4.17919	4.12542	0.280337	0.27474	85	409	t1_t2_t3_t4-5	dead_alive	0.0186816	0.109053	0.276793
NEDD8	3.26953	3.28947	0.103486	0.104957	85	409	t1_t2_t3_t4-5	dead_alive	-0.00877477	0.109321	0.277181
CNST	3.53661	3.56222	0.135166	0.123151	85	409	t1_t2_t3_t4-5	dead_alive	-0.0104111	0.109387	0.277181
GNG11	4.04832	4.12518	0.402699	0.39039	85	409	t1_t2_t3_t4-5	dead_alive	-0.0271346	0.110145	0.278648
RAB10	4.38932	4.35589	0.175929	0.166104	85	409	t1_t2_t3_t4-5	dead_alive	0.0110328	0.110178	0.278648
FKBP15	4.42362	4.38349	0.211622	0.196916	85	409	t1_t2_t3_t4-5	dead_alive	0.013147	0.110239	0.278648
KIAA1324	4.01785	4.11829	0.522631	0.533989	85	409	t1_t2_t3_t4-5	dead_alive	-0.035623	0.110791	0.27981
PABPC1	4.41147	4.37514	0.19424	0.166441	85	409	t1_t2_t3_t4-5	dead_alive	0.0119315	0.111036	0.279958
BATF	3.81494	3.76138	0.281899	0.270965	85	409	t1_t2_t3_t4-5	dead_alive	0.0203989	0.111277	0.279958
SULF2	4.19832	4.27773	0.430715	0.327822	85	409	t1_t2_t3_t4-5	dead_alive	-0.0270328	0.111309	0.279958
CD151	3.73028	3.67832	0.272234	0.269877	85	409	t1_t2_t3_t4-5	dead_alive	0.0202383	0.111405	0.279958
SIAH2	5.59938	5.50848	0.484961	0.425527	85	409	t1_t2_t3_t4-5	dead_alive	0.0236122	0.111421	0.279958
RRAGA	3.42114	3.38941	0.166111	0.165496	85	409	t1_t2_t3_t4-5	dead_alive	0.0134419	0.111468	0.279958
BAG1	4.88717	4.96182	0.391709	0.385291	85	409	t1_t2_t3_t4-5	dead_alive	-0.0218716	0.111489	0.279958
STT3B	4.03026	4.06231	0.172494	0.144645	85	409	t1_t2_t3_t4-5	dead_alive	-0.0114282	0.112424	0.282075
BMP2K	4.60686	4.64583	0.210296	0.174432	85	409	t1_t2_t3_t4-5	dead_alive	-0.0121536	0.112893	0.283019
NSL1	2.96682	2.99192	0.135906	0.111057	85	409	t1_t2_t3_t4-5	dead_alive	-0.0121563	0.113423	0.284115
PSMC3	3.48684	3.53279	0.245727	0.22185	85	409	t1_t2_t3_t4-5	dead_alive	-0.0188866	0.113663	0.284421
STK26	3.82568	3.79232	0.181572	0.14275	85	409	t1_t2_t3_t4-5	dead_alive	0.0126368	0.113731	0.284421
VIM	5.46508	5.41621	0.259933	0.244669	85	409	t1_t2_t3_t4-5	dead_alive	0.0129602	0.113846	0.284475
CLIC4	4.71679	4.65971	0.308659	0.259179	85	409	t1_t2_t3_t4-5	dead_alive	0.0175659	0.114178	0.284946
ZBED5	3.48552	3.51661	0.169029	0.135873	85	409	t1_t2_t3_t4-5	dead_alive	-0.012813	0.114221	0.284946
RPL11	4.54229	4.60207	0.320082	0.291148	85	409	t1_t2_t3_t4-5	dead_alive	-0.0188611	0.114501	0.285288
EIF4G2	4.24587	4.21891	0.142222	0.142416	85	409	t1_t2_t3_t4-5	dead_alive	0.00918786	0.114544	0.285288
WBP1L	3.96944	3.94381	0.136944	0.127144	85	409	t1_t2_t3_t4-5	dead_alive	0.00934524	0.114783	0.285622
MBNL1	4.85831	4.8864	0.14988	0.140821	85	409	t1_t2_t3_t4-5	dead_alive	-0.00831857	0.114865	0.285622
ORAI2	4.48653	4.43789	0.261116	0.235599	85	409	t1_t2_t3_t4-5	dead_alive	0.0157264	0.114983	0.285683
PHIP	4.36617	4.40081	0.18718	0.162236	85	409	t1_t2_t3_t4-5	dead_alive	-0.0114006	0.115388	0.286361
MBD2	3.81982	3.79224	0.148292	0.133429	85	409	t1_t2_t3_t4-5	dead_alive	0.0104536	0.115443	0.286361
ZNF441	3.57575	3.60285	0.147587	0.121312	85	409	t1_t2_t3_t4-5	dead_alive	-0.0108929	0.115803	0.287023
CFD	4.59015	4.67978	0.47589	0.47198	85	409	t1_t2_t3_t4-5	dead_alive	-0.0279005	0.1162	0.287666
CNOT6	3.70046	3.66758	0.179989	0.142949	85	409	t1_t2_t3_t4-5	dead_alive	0.0128756	0.116251	0.287666
NDUFC2	3.38239	3.42402	0.225632	0.196968	85	409	t1_t2_t3_t4-5	dead_alive	-0.0176495	0.116784	0.288752
AHNAK	4.91219	4.96209	0.270446	0.236589	85	409	t1_t2_t3_t4-5	dead_alive	-0.0145796	0.11695	0.288929
RNF145	4.24168	4.21311	0.152571	0.148092	85	409	t1_t2_t3_t4-5	dead_alive	0.00974839	0.117108	0.288984
FKBP1A	3.94519	3.90684	0.206783	0.18863	85	409	t1_t2_t3_t4-5	dead_alive	0.0140916	0.117161	0.288984
FUS	3.48183	3.51175	0.15828	0.163131	85	409	t1_t2_t3_t4-5	dead_alive	-0.0123442	0.117266	0.289012
PTPRJ	5.34092	5.28745	0.291822	0.244386	85	409	t1_t2_t3_t4-5	dead_alive	0.0145149	0.117434	0.289046
SUSD1	4.72178	4.68791	0.180527	0.178461	85	409	t1_t2_t3_t4-5	dead_alive	0.0103844	0.117469	0.289046
WRNIP1	3.08762	3.11365	0.140162	0.13013	85	409	t1_t2_t3_t4-5	dead_alive	-0.0121094	0.117636	0.289223
ZNF808	3.46293	3.48693	0.125497	0.139022	85	409	t1_t2_t3_t4-5	dead_alive	-0.00996256	0.118004	0.289896
GRAMD1A	4.83162	4.77253	0.317787	0.300877	85	409	t1_t2_t3_t4-5	dead_alive	0.0177521	0.118204	0.29009
ACP1	4.26843	4.33538	0.366385	0.305991	85	409	t1_t2_t3_t4-5	dead_alive	-0.0224515	0.118288	0.29009
MTMR10	3.83248	3.79646	0.19551	0.17425	85	409	t1_t2_t3_t4-5	dead_alive	0.013623	0.118367	0.29009
GABARAP	4.1457	4.10541	0.221276	0.186391	85	409	t1_t2_t3_t4-5	dead_alive	0.0140907	0.119923	0.293668
PSMA4	3.71167	3.76071	0.263214	0.263785	85	409	t1_t2_t3_t4-5	dead_alive	-0.0189368	0.120792	0.295559
TIA1	3.71705	3.74449	0.151946	0.122699	85	409	t1_t2_t3_t4-5	dead_alive	-0.0106106	0.121129	0.296147
LRPAP1	4.44841	4.40493	0.23537	0.225932	85	409	t1_t2_t3_t4-5	dead_alive	0.0141711	0.121354	0.296459
ABCA7	4.94794	4.91267	0.192985	0.1751	85	409	t1_t2_t3_t4-5	dead_alive	0.0103196	0.122262	0.29844
SMS	3.17515	3.21744	0.232794	0.203207	85	409	t1_t2_t3_t4-5	dead_alive	-0.0190889	0.122479	0.298669
PELI2	5.15334	5.10779	0.247576	0.236314	85	409	t1_t2_t3_t4-5	dead_alive	0.0128081	0.122551	0.298669
RASSF3	4.63324	4.59222	0.225794	0.199993	85	409	t1_t2_t3_t4-5	dead_alive	0.0128307	0.123167	0.299687
CNTNAP3	5.45145	5.33653	0.608428	0.680154	85	409	t1_t2_t3_t4-5	dead_alive	0.0307383	0.123176	0.299687
IARS2	3.37741	3.4089	0.172537	0.158175	85	409	t1_t2_t3_t4-5	dead_alive	-0.0133895	0.123262	0.299687
PRDX1	4.02263	4.07288	0.276778	0.246418	85	409	t1_t2_t3_t4-5	dead_alive	-0.0179105	0.123694	0.300499
BTG1	4.43555	4.38813	0.253655	0.272669	85	409	t1_t2_t3_t4-5	dead_alive	0.0155038	0.124238	0.301581
IRF2BPL	4.08058	4.01465	0.361429	0.337525	85	409	t1_t2_t3_t4-5	dead_alive	0.0235019	0.124454	0.301683
PSME3	3.51029	3.4734	0.200468	0.198081	85	409	t1_t2_t3_t4-5	dead_alive	0.0152431	0.124478	0.301683
PPM1F	4.33288	4.28954	0.238479	0.219033	85	409	t1_t2_t3_t4-5	dead_alive	0.0145037	0.124954	0.302599
ZEB2	5.06616	5.02478	0.23372	0.174672	85	409	t1_t2_t3_t4-5	dead_alive	0.0118301	0.125414	0.303152
NDUFA11	3.49372	3.53211	0.210968	0.197119	85	409	t1_t2_t3_t4-5	dead_alive	-0.0157653	0.125446	0.303152
CLPP	3.29952	3.33926	0.219677	0.197525	85	409	t1_t2_t3_t4-5	dead_alive	-0.0172756	0.12548	0.303152
KIAA1109	5.0548	5.08794	0.176172	0.200236	85	409	t1_t2_t3_t4-5	dead_alive	-0.00942626	0.126019	0.304215
CD300A	4.03267	4.07031	0.207679	0.191605	85	409	t1_t2_t3_t4-5	dead_alive	-0.0134033	0.126229	0.30448
MKRN2	3.97115	3.91685	0.300598	0.278738	85	409	t1_t2_t3_t4-5	dead_alive	0.0198636	0.127744	0.307893
JUN	3.85084	3.799	0.284712	0.279514	85	409	t1_t2_t3_t4-5	dead_alive	0.0195525	0.128117	0.308549
GNAI3	4.68642	4.6567	0.163232	0.160483	85	409	t1_t2_t3_t4-5	dead_alive	0.0091778	0.128222	0.308559
TWF2	3.97733	3.94344	0.186925	0.179684	85	409	t1_t2_t3_t4-5	dead_alive	0.0123482	0.12836	0.308649
CST7	4.40682	4.3268	0.443131	0.415928	85	409	t1_t2_t3_t4-5	dead_alive	0.0264373	0.128572	0.308917
CELF2	5.39962	5.36551	0.18861	0.180155	85	409	t1_t2_t3_t4-5	dead_alive	0.00914461	0.128929	0.309531
MXRA7	4.0104	3.98104	0.162918	0.153989	85	409	t1_t2_t3_t4-5	dead_alive	0.0106017	0.129703	0.311146
MLF2	3.50958	3.47757	0.175807	0.178255	85	409	t1_t2_t3_t4-5	dead_alive	0.0132172	0.130196	0.312082
SLC6A6	5.14635	5.0996	0.260709	0.241279	85	409	t1_t2_t3_t4-5	dead_alive	0.0131663	0.130406	0.312341
GOLPH3	3.916	3.8904	0.140548	0.143773	85	409	t1_t2_t3_t4-5	dead_alive	0.00946197	0.130599	0.312559
MVP	4.58015	4.61856	0.213612	0.203479	85	409	t1_t2_t3_t4-5	dead_alive	-0.0120474	0.131066	0.313232
RAP1A	4.17502	4.13988	0.197477	0.17529	85	409	t1_t2_t3_t4-5	dead_alive	0.0121936	0.131125	0.313232
VAPA	4.71424	4.67834	0.193909	0.218468	85	409	t1_t2_t3_t4-5	dead_alive	0.0110291	0.131297	0.313232
BRMS1	2.89527	2.92441	0.162963	0.150057	85	409	t1_t2_t3_t4-5	dead_alive	-0.0144438	0.131326	0.313232
DERA	2.86543	2.89529	0.167221	0.15287	85	409	t1_t2_t3_t4-5	dead_alive	-0.0149547	0.131392	0.313232
TTC9C	5.8438	5.92697	0.450042	0.504072	85	409	t1_t2_t3_t4-5	dead_alive	-0.0203871	0.131566	0.3133
TM2D3	2.98373	3.00183	0.100829	0.0961895	85	409	t1_t2_t3_t4-5	dead_alive	-0.00872851	0.131625	0.3133
KAT7	3.32803	3.3496	0.119178	0.120061	85	409	t1_t2_t3_t4-5	dead_alive	-0.0093186	0.132083	0.313651
TRIM34	5.5984	5.65962	0.338509	0.339809	85	409	t1_t2_t3_t4-5	dead_alive	-0.0156894	0.132102	0.313651
SNX6	5.10987	5.07592	0.185496	0.199438	85	409	t1_t2_t3_t4-5	dead_alive	0.00961747	0.132192	0.313651
OGT	4.34518	4.31802	0.155851	0.119045	85	409	t1_t2_t3_t4-5	dead_alive	0.00904445	0.132248	0.313651
DNAJC1	4.18875	4.22803	0.215134	0.228489	85	409	t1_t2_t3_t4-5	dead_alive	-0.0134643	0.132285	0.313651
TOR1B	4.3173	4.36323	0.244942	0.296626	85	409	t1_t2_t3_t4-5	dead_alive	-0.015268	0.13239	0.313657
RPN2	3.89777	3.92794	0.166102	0.171983	85	409	t1_t2_t3_t4-5	dead_alive	-0.0111211	0.132568	0.313696
CHST15	4.91709	4.86732	0.282845	0.237447	85	409	t1_t2_t3_t4-5	dead_alive	0.0146771	0.132611	0.313696
CCPG1	5.14409	5.10532	0.214701	0.216277	85	409	t1_t2_t3_t4-5	dead_alive	0.0109158	0.132836	0.313984
CD180	3.74332	3.7929	0.27666	0.266621	85	409	t1_t2_t3_t4-5	dead_alive	-0.0189829	0.133021	0.314181
PDE7A	4.5586	4.59751	0.214994	0.220778	85	409	t1_t2_t3_t4-5	dead_alive	-0.0122617	0.133301	0.314572
TAOK1	4.29477	4.26857	0.147866	0.133067	85	409	t1_t2_t3_t4-5	dead_alive	0.00882823	0.133459	0.314572
YWHAQ	3.80755	3.83922	0.176528	0.17247	85	409	t1_t2_t3_t4-5	dead_alive	-0.0119485	0.133495	0.314572
ECH1	3.53983	3.56094	0.115928	0.123658	85	409	t1_t2_t3_t4-5	dead_alive	-0.00857641	0.133653	0.3147
ZNF12	3.45277	3.4772	0.135604	0.136801	85	409	t1_t2_t3_t4-5	dead_alive	-0.0101727	0.133842	0.314791
HIST1H2BJ	4.93257	4.88047	0.29536	0.259287	85	409	t1_t2_t3_t4-5	dead_alive	0.0153189	0.133897	0.314791
CDC42SE1	4.71953	4.68225	0.207764	0.206528	85	409	t1_t2_t3_t4-5	dead_alive	0.0114395	0.134526	0.315918
TMEM170B	4.70085	4.65363	0.270571	0.22157	85	409	t1_t2_t3_t4-5	dead_alive	0.0145648	0.134625	0.315918
ROCK2	3.99848	3.97124	0.154636	0.136695	85	409	t1_t2_t3_t4-5	dead_alive	0.00986423	0.134686	0.315918
UBE2H	5.28619	5.2348	0.291199	0.261584	85	409	t1_t2_t3_t4-5	dead_alive	0.0140927	0.13495	0.316295
TGFBR1	4.76253	4.71586	0.259369	0.265641	85	409	t1_t2_t3_t4-5	dead_alive	0.0142072	0.135355	0.317001
PLD6	4.45924	4.41423	0.261078	0.195184	85	409	t1_t2_t3_t4-5	dead_alive	0.0146345	0.135519	0.317144
RPS2	4.65994	4.68862	0.160978	0.157036	85	409	t1_t2_t3_t4-5	dead_alive	-0.0088527	0.136002	0.317944
CYTIP	4.81988	4.85156	0.17909	0.167043	85	409	t1_t2_t3_t4-5	dead_alive	-0.00945238	0.136069	0.317944
SNX2	4.03419	4.06673	0.18395	0.17363	85	409	t1_t2_t3_t4-5	dead_alive	-0.0115892	0.136832	0.319482
PHPT1	3.02685	3.0618	0.199573	0.178064	85	409	t1_t2_t3_t4-5	dead_alive	-0.0165614	0.137574	0.320907
RPLP2	4.25961	4.31058	0.293499	0.246274	85	409	t1_t2_t3_t4-5	dead_alive	-0.0171603	0.137678	0.320907
SMCHD1	5.60246	5.64142	0.216776	0.228048	85	409	t1_t2_t3_t4-5	dead_alive	-0.00999564	0.137756	0.320907
MAD1L1	3.51771	3.55222	0.195966	0.183464	85	409	t1_t2_t3_t4-5	dead_alive	-0.0140832	0.1381	0.321368
CALR	4.03788	4.07845	0.229787	0.218946	85	409	t1_t2_t3_t4-5	dead_alive	-0.014421	0.138164	0.321368
ARID4B	4.32251	4.35195	0.166339	0.161514	85	409	t1_t2_t3_t4-5	dead_alive	-0.00979212	0.138338	0.321528
CPNE3	4.46533	4.42319	0.244432	0.196045	85	409	t1_t2_t3_t4-5	dead_alive	0.0136781	0.13846	0.321568
CSE1L	3.48422	3.52289	0.223724	0.184286	85	409	t1_t2_t3_t4-5	dead_alive	-0.0159211	0.138692	0.321863
PSMB3	4.05338	4.09352	0.228193	0.216975	85	409	t1_t2_t3_t4-5	dead_alive	-0.014217	0.139418	0.323302
LY96	4.72594	4.66671	0.339319	0.307179	85	409	t1_t2_t3_t4-5	dead_alive	0.0181968	0.139574	0.32342
TAGLN2	5.22878	5.17958	0.277655	0.279052	85	409	t1_t2_t3_t4-5	dead_alive	0.0136405	0.140032	0.324235
GPR108	3.4387	3.40421	0.198307	0.177219	85	409	t1_t2_t3_t4-5	dead_alive	0.0145473	0.140211	0.324403
NEK7	4.34536	4.31436	0.177822	0.162115	85	409	t1_t2_t3_t4-5	dead_alive	0.0103321	0.140387	0.324491
COX7A2	3.34562	3.38348	0.219633	0.184105	85	409	t1_t2_t3_t4-5	dead_alive	-0.016237	0.140461	0.324491
CEBPD	4.86669	4.94956	0.460228	0.513707	85	409	t1_t2_t3_t4-5	dead_alive	-0.0243589	0.141394	0.326358
BNIP3L	6.13201	6.22859	0.55898	0.486611	85	409	t1_t2_t3_t4-5	dead_alive	-0.0225436	0.141554	0.326358
TMEM248	3.30602	3.32745	0.121027	0.124048	85	409	t1_t2_t3_t4-5	dead_alive	-0.00932387	0.141589	0.326358
C11orf54	3.2172	3.23496	0.102144	0.0935075	85	409	t1_t2_t3_t4-5	dead_alive	-0.00794381	0.141699	0.326366
TRIM25	5.00814	4.96197	0.260834	0.2686	85	409	t1_t2_t3_t4-5	dead_alive	0.0133617	0.142148	0.327154
HSPH1	4.80729	4.87733	0.401229	0.381304	85	409	t1_t2_t3_t4-5	dead_alive	-0.0208674	0.142417	0.327261
KLF13	4.19714	4.16581	0.181412	0.160179	85	409	t1_t2_t3_t4-5	dead_alive	0.0108096	0.142445	0.327261
HPGD	4.93072	4.81796	0.649589	0.596308	85	409	t1_t2_t3_t4-5	dead_alive	0.0333738	0.142607	0.327261
RPL31	4.63107	4.57763	0.307302	0.286018	85	409	t1_t2_t3_t4-5	dead_alive	0.0167467	0.142622	0.327261
RBM8A	3.72232	3.74751	0.146362	0.127216	85	409	t1_t2_t3_t4-5	dead_alive	-0.00973154	0.142925	0.32771
PIK3CG	4.51112	4.47776	0.193202	0.173603	85	409	t1_t2_t3_t4-5	dead_alive	0.0107079	0.143497	0.328753
RGS14	3.96529	3.92703	0.218652	0.214798	85	409	t1_t2_t3_t4-5	dead_alive	0.013986	0.143595	0.328753
TRMT12	4.15461	4.12345	0.182449	0.15152	85	409	t1_t2_t3_t4-5	dead_alive	0.0108603	0.143768	0.328904
SOAT1	3.91773	3.94928	0.184672	0.155636	85	409	t1_t2_t3_t4-5	dead_alive	-0.0115743	0.144239	0.329546
PSMC2	3.4995	3.54127	0.240796	0.226395	85	409	t1_t2_t3_t4-5	dead_alive	-0.0171179	0.144264	0.329546
OSER1	3.92432	3.89239	0.185127	0.167816	85	409	t1_t2_t3_t4-5	dead_alive	0.0117859	0.144427	0.329672
PGS1	4.78646	4.7349	0.293594	0.299974	85	409	t1_t2_t3_t4-5	dead_alive	0.0156262	0.144705	0.33006
SLC25A20	3.74325	3.71544	0.157233	0.167699	85	409	t1_t2_t3_t4-5	dead_alive	0.010757	0.14503	0.330327
LILRB2	4.63726	4.5841	0.307463	0.286542	85	409	t1_t2_t3_t4-5	dead_alive	0.0166343	0.145037	0.330327
PPIA	4.24486	4.29205	0.274221	0.248706	85	409	t1_t2_t3_t4-5	dead_alive	-0.0159502	0.14533	0.330708
KARS	4.00074	4.02657	0.149801	0.137934	85	409	t1_t2_t3_t4-5	dead_alive	-0.00928449	0.145421	0.330708
MSL2	3.98314	3.95438	0.166284	0.159871	85	409	t1_t2_t3_t4-5	dead_alive	0.0104562	0.146752	0.333487
TMEM33	4.32469	4.28686	0.215548	0.227443	85	409	t1_t2_t3_t4-5	dead_alive	0.012675	0.1473	0.334143
SLC14A1	4.56585	4.6556	0.531124	0.436112	85	409	t1_t2_t3_t4-5	dead_alive	-0.0280832	0.147438	0.334143
TPT1	4.9597	4.90925	0.300446	0.233337	85	409	t1_t2_t3_t4-5	dead_alive	0.0147495	0.147443	0.334143
CD99	3.30782	3.34898	0.241311	0.213851	85	409	t1_t2_t3_t4-5	dead_alive	-0.0178412	0.14759	0.334143
PDLIM1	3.61261	3.5671	0.254129	0.297939	85	409	t1_t2_t3_t4-5	dead_alive	0.0182916	0.147614	0.334143
SPON2	3.94217	3.9666	0.140755	0.14007	85	409	t1_t2_t3_t4-5	dead_alive	-0.00891167	0.147695	0.334143
SELPLG	4.43109	4.40372	0.155624	0.167745	85	409	t1_t2_t3_t4-5	dead_alive	0.00894149	0.147929	0.334185
MT-CO1	5.3178	5.27343	0.24989	0.282422	85	409	t1_t2_t3_t4-5	dead_alive	0.0120892	0.147932	0.334185
ATG12	3.36214	3.38768	0.14943	0.136146	85	409	t1_t2_t3_t4-5	dead_alive	-0.0109197	0.148263	0.334499
EMILIN2	4.81398	4.77211	0.242295	0.237112	85	409	t1_t2_t3_t4-5	dead_alive	0.012603	0.14829	0.334499
PRCP	4.18755	4.15259	0.204859	0.186496	85	409	t1_t2_t3_t4-5	dead_alive	0.0120979	0.148809	0.335422
ITGB1	4.50256	4.54466	0.247115	0.224215	85	409	t1_t2_t3_t4-5	dead_alive	-0.0134263	0.149409	0.336527
AK2	4.27818	4.24613	0.189667	0.16254	85	409	t1_t2_t3_t4-5	dead_alive	0.0108486	0.149567	0.336637
FBXO6	4.22337	4.28929	0.380516	0.386545	85	409	t1_t2_t3_t4-5	dead_alive	-0.0223454	0.149779	0.336702
ATP2A3	4.2047	4.17247	0.183413	0.201632	85	409	t1_t2_t3_t4-5	dead_alive	0.0111015	0.149912	0.336702
USP38	3.68715	3.66253	0.145642	0.126036	85	409	t1_t2_t3_t4-5	dead_alive	0.00966502	0.149947	0.336702
OTUD1	3.95129	3.90229	0.294372	0.224144	85	409	t1_t2_t3_t4-5	dead_alive	0.0180053	0.150037	0.336702
XBP1	4.6975	4.74452	0.271796	0.275542	85	409	t1_t2_t3_t4-5	dead_alive	-0.0143679	0.150252	0.336939
ANXA2R	4.03518	4.06681	0.184038	0.180958	85	409	t1_t2_t3_t4-5	dead_alive	-0.0112655	0.15077	0.337648
CCT2	3.77537	3.82786	0.3125	0.261509	85	409	t1_t2_t3_t4-5	dead_alive	-0.0199196	0.150789	0.337648
CRELD2	3.49189	3.53226	0.236632	0.223169	85	409	t1_t2_t3_t4-5	dead_alive	-0.0165837	0.151126	0.33797
AGPAT2	3.5737	3.53436	0.229708	0.222368	85	409	t1_t2_t3_t4-5	dead_alive	0.015972	0.151154	0.33797
FAM174A	3.83134	3.86952	0.227136	0.193328	85	409	t1_t2_t3_t4-5	dead_alive	-0.0143065	0.151315	0.338085
UVRAG	3.80506	3.82674	0.127412	0.119028	85	409	t1_t2_t3_t4-5	dead_alive	-0.00819855	0.151521	0.338297
BRI3	4.62985	4.59534	0.201425	0.199944	85	409	t1_t2_t3_t4-5	dead_alive	0.0107931	0.152739	0.340686
PPT1	4.35527	4.31507	0.237934	0.215877	85	409	t1_t2_t3_t4-5	dead_alive	0.0133765	0.152813	0.340686
ZNF787	3.77309	3.73488	0.22326	0.222697	85	409	t1_t2_t3_t4-5	dead_alive	0.0146859	0.153441	0.34166
FBL	3.25095	3.28748	0.219152	0.18268	85	409	t1_t2_t3_t4-5	dead_alive	-0.0161232	0.153631	0.34166
MZB1	4.49435	4.45284	0.23982	0.255326	85	409	t1_t2_t3_t4-5	dead_alive	0.0133845	0.153635	0.34166
IL1RAP	5.4966	5.43682	0.346151	0.364643	85	409	t1_t2_t3_t4-5	dead_alive	0.015776	0.153697	0.34166
RNF19A	4.24025	4.21041	0.176108	0.16778	85	409	t1_t2_t3_t4-5	dead_alive	0.0101883	0.154555	0.343308
CDC42EP3	4.93576	4.88928	0.275292	0.256552	85	409	t1_t2_t3_t4-5	dead_alive	0.0136491	0.154665	0.343308
ZNF24	4.11975	4.1465	0.157765	0.15166	85	409	t1_t2_t3_t4-5	dead_alive	-0.00933651	0.154876	0.343308
TNPO1	4.80159	4.76648	0.21075	0.178915	85	409	t1_t2_t3_t4-5	dead_alive	0.010587	0.154887	0.343308
EIF5A	3.72024	3.76233	0.253477	0.210281	85	409	t1_t2_t3_t4-5	dead_alive	-0.0162308	0.155017	0.343348
ANTXR2	4.99793	4.9628	0.203608	0.219009	85	409	t1_t2_t3_t4-5	dead_alive	0.0101784	0.155583	0.344354
UBB	6.18028	6.26623	0.514316	0.455296	85	409	t1_t2_t3_t4-5	dead_alive	-0.019925	0.155842	0.344677
IKBIP	4.01942	3.98237	0.221451	0.200721	85	409	t1_t2_t3_t4-5	dead_alive	0.0133622	0.156645	0.346203
SSH2	5.31883	5.25942	0.359221	0.301945	85	409	t1_t2_t3_t4-5	dead_alive	0.0162061	0.157305	0.347411
IQGAP1	5.39713	5.35839	0.226847	0.236492	85	409	t1_t2_t3_t4-5	dead_alive	0.0103921	0.157536	0.347466
MYD88	4.39042	4.34095	0.290092	0.3	85	409	t1_t2_t3_t4-5	dead_alive	0.0163459	0.157557	0.347466
TCF25	3.61344	3.63775	0.14483	0.137057	85	409	t1_t2_t3_t4-5	dead_alive	-0.00967362	0.157983	0.347887
BAZ2B	4.77987	4.74874	0.182311	0.190989	85	409	t1_t2_t3_t4-5	dead_alive	0.00942508	0.157991	0.347887
CDC123	5.08759	5.03876	0.296583	0.24409	85	409	t1_t2_t3_t4-5	dead_alive	0.0139145	0.158095	0.347887
ADD1	4.45352	4.42566	0.169914	0.135252	85	409	t1_t2_t3_t4-5	dead_alive	0.00905371	0.158203	0.347887
GNA12	3.97127	4.02882	0.342417	0.328936	85	409	t1_t2_t3_t4-5	dead_alive	-0.0207579	0.158394	0.348056
CNOT8	3.74955	3.72179	0.165737	0.156171	85	409	t1_t2_t3_t4-5	dead_alive	0.0107205	0.158611	0.348214
ZSWIM6	4.63629	4.60549	0.181622	0.185007	85	409	t1_t2_t3_t4-5	dead_alive	0.00961649	0.158693	0.348214
ST3GAL2	4.38185	4.33951	0.254418	0.230454	85	409	t1_t2_t3_t4-5	dead_alive	0.0140086	0.158846	0.3483
TCP1	4.11544	4.14871	0.198327	0.192819	85	409	t1_t2_t3_t4-5	dead_alive	-0.0116165	0.159968	0.35051
DOCK8	5.28157	5.2487	0.197506	0.183184	85	409	t1_t2_t3_t4-5	dead_alive	0.00900632	0.160285	0.350798
TSPAN5	4.97659	5.06835	0.559744	0.464638	85	409	t1_t2_t3_t4-5	dead_alive	-0.026359	0.160329	0.350798
STX11	5.18597	5.14178	0.25888	0.280123	85	409	t1_t2_t3_t4-5	dead_alive	0.0123462	0.160548	0.351027
NLRP3	4.19351	4.24458	0.305269	0.295715	85	409	t1_t2_t3_t4-5	dead_alive	-0.0174624	0.160901	0.351548
PARP8	5.28175	5.317	0.206355	0.226125	85	409	t1_t2_t3_t4-5	dead_alive	-0.00959452	0.161349	0.352104
RPS12	5.38895	5.45118	0.379129	0.324752	85	409	t1_t2_t3_t4-5	dead_alive	-0.0165667	0.161386	0.352104
ANXA2	4.36988	4.41049	0.245113	0.226543	85	409	t1_t2_t3_t4-5	dead_alive	-0.0133455	0.161912	0.353
SCP2	3.4674	3.49954	0.19497	0.176332	85	409	t1_t2_t3_t4-5	dead_alive	-0.013313	0.162651	0.354056
RRM1	3.62162	3.66742	0.276201	0.259947	85	409	t1_t2_t3_t4-5	dead_alive	-0.0181292	0.162714	0.354056
PLEKHO2	4.02099	3.98683	0.206415	0.192021	85	409	t1_t2_t3_t4-5	dead_alive	0.01231	0.162743	0.354056
PSMB4	3.82876	3.86188	0.201285	0.181549	85	409	t1_t2_t3_t4-5	dead_alive	-0.0124266	0.163306	0.35494
NDST2	3.80562	3.76123	0.267191	0.257249	85	409	t1_t2_t3_t4-5	dead_alive	0.0169263	0.163381	0.35494
HRH4	4.13786	4.1994	0.382362	0.289367	85	409	t1_t2_t3_t4-5	dead_alive	-0.021301	0.163601	0.354987
TMX1	3.97939	4.019	0.243035	0.205859	85	409	t1_t2_t3_t4-5	dead_alive	-0.0142899	0.163782	0.354987
NPL	4.02673	4.00929	0.104583	0.104094	85	409	t1_t2_t3_t4-5	dead_alive	0.00626382	0.163934	0.354987
ADSL	4.12313	4.10432	0.11535	0.0984243	85	409	t1_t2_t3_t4-5	dead_alive	0.00659652	0.163975	0.354987
SLC25A6	3.70019	3.73403	0.204155	0.19558	85	409	t1_t2_t3_t4-5	dead_alive	-0.0131345	0.163983	0.354987
SRP54	5.66066	5.72021	0.348759	0.394679	85	409	t1_t2_t3_t4-5	dead_alive	-0.0150962	0.164186	0.355093
ZCCHC2	5.31921	5.37774	0.344744	0.380207	85	409	t1_t2_t3_t4-5	dead_alive	-0.0157869	0.164379	0.355093
CAPG	4.14512	4.10349	0.248831	0.254135	85	409	t1_t2_t3_t4-5	dead_alive	0.0145641	0.164482	0.355093
CALCOCO1	4.18672	4.15221	0.216201	0.153363	85	409	t1_t2_t3_t4-5	dead_alive	0.0119403	0.164496	0.355093
IFNAR1	5.02543	4.99442	0.186952	0.184076	85	409	t1_t2_t3_t4-5	dead_alive	0.00893002	0.165533	0.35708
PMF1	4.54986	4.50885	0.250677	0.226341	85	409	t1_t2_t3_t4-5	dead_alive	0.0130625	0.165802	0.357399
TMED2	3.7872	3.82158	0.210478	0.188187	85	409	t1_t2_t3_t4-5	dead_alive	-0.0130363	0.165914	0.357399
ATP6AP2	3.87648	3.90806	0.189577	0.192979	85	409	t1_t2_t3_t4-5	dead_alive	-0.0117072	0.166036	0.357409
STAB1	4.39941	4.46901	0.431529	0.352802	85	409	t1_t2_t3_t4-5	dead_alive	-0.0226446	0.166369	0.357875
NDUFB6	3.16969	3.19265	0.137835	0.141955	85	409	t1_t2_t3_t4-5	dead_alive	-0.0104143	0.166906	0.358623
FBXO34	3.92092	3.88501	0.218359	0.208058	85	409	t1_t2_t3_t4-5	dead_alive	0.0132738	0.166953	0.358623
ADI1	3.06171	3.09362	0.195638	0.176688	85	409	t1_t2_t3_t4-5	dead_alive	-0.0149585	0.167068	0.358623
TPM1	4.09993	4.05077	0.298797	0.286881	85	409	t1_t2_t3_t4-5	dead_alive	0.0174045	0.16723	0.358704
RPS23	4.40431	4.459	0.334702	0.307427	85	409	t1_t2_t3_t4-5	dead_alive	-0.0178041	0.167341	0.358704
CDKN2D	4.28059	4.2391	0.248995	0.259874	85	409	t1_t2_t3_t4-5	dead_alive	0.0140526	0.16781	0.359459
CHCHD2	3.86439	3.89582	0.193521	0.172477	85	409	t1_t2_t3_t4-5	dead_alive	-0.0116872	0.168064	0.359752
VTI1A	3.54595	3.52587	0.125328	0.101155	85	409	t1_t2_t3_t4-5	dead_alive	0.00819404	0.168459	0.360345
CYSTM1	5.02763	4.97053	0.344874	0.352794	85	409	t1_t2_t3_t4-5	dead_alive	0.0164787	0.169038	0.361331
RXRA	4.51238	4.46755	0.2798	0.229629	85	409	t1_t2_t3_t4-5	dead_alive	0.0144036	0.169372	0.361793
GOLGA5	2.84804	2.86884	0.12991	0.106749	85	409	t1_t2_t3_t4-5	dead_alive	-0.0104999	0.169627	0.362019
ABHD2	4.85935	4.82016	0.240485	0.22547	85	409	t1_t2_t3_t4-5	dead_alive	0.0116834	0.169715	0.362019
TAGAP	4.73109	4.76792	0.222903	0.22855	85	409	t1_t2_t3_t4-5	dead_alive	-0.0111873	0.17008	0.362127
TMEM140	4.29544	4.34491	0.304854	0.279496	85	409	t1_t2_t3_t4-5	dead_alive	-0.01652	0.170152	0.362127
FMNL1	4.77903	4.72211	0.35062	0.323056	85	409	t1_t2_t3_t4-5	dead_alive	0.0172873	0.170248	0.362127
RNF213	6.08491	6.13656	0.310225	0.332593	85	409	t1_t2_t3_t4-5	dead_alive	-0.0121948	0.170266	0.362127
SSR4	3.7199	3.75154	0.194158	0.183839	85	409	t1_t2_t3_t4-5	dead_alive	-0.0122202	0.170357	0.362127
GALK1	5.29865	5.33874	0.242958	0.249463	85	409	t1_t2_t3_t4-5	dead_alive	-0.010874	0.170763	0.362738
CFL1	4.68816	4.65854	0.18024	0.182974	85	409	t1_t2_t3_t4-5	dead_alive	0.00914506	0.171586	0.364233
NUP50	4.23452	4.19993	0.213377	0.199442	85	409	t1_t2_t3_t4-5	dead_alive	0.0118348	0.17173	0.364287
SERPINB1	5.56822	5.50823	0.367429	0.361478	85	409	t1_t2_t3_t4-5	dead_alive	0.0156272	0.17217	0.3649
CD274	5.00619	5.08275	0.467425	0.469894	85	409	t1_t2_t3_t4-5	dead_alive	-0.0218952	0.172359	0.3649
DHX58	4.29314	4.32545	0.192321	0.221048	85	409	t1_t2_t3_t4-5	dead_alive	-0.0108166	0.172377	0.3649
TLE4	4.64711	4.61668	0.18669	0.18351	85	409	t1_t2_t3_t4-5	dead_alive	0.0094799	0.172733	0.365401
DNM2	4.53308	4.50432	0.17697	0.172423	85	409	t1_t2_t3_t4-5	dead_alive	0.00918519	0.173338	0.366427
PNPLA2	4.37159	4.30082	0.44139	0.394036	85	409	t1_t2_t3_t4-5	dead_alive	0.0235478	0.173623	0.366777
CAPRIN1	3.54237	3.55955	0.106442	0.1005	85	409	t1_t2_t3_t4-5	dead_alive	-0.0069797	0.174314	0.367982
DICER1	4.90294	4.86837	0.21371	0.205452	85	409	t1_t2_t3_t4-5	dead_alive	0.0102065	0.174621	0.368377
STX10	3.36653	3.33616	0.188832	0.175398	85	409	t1_t2_t3_t4-5	dead_alive	0.0130718	0.174829	0.368383
GLO1	3.22372	3.2597	0.223189	0.211371	85	409	t1_t2_t3_t4-5	dead_alive	-0.0160136	0.174989	0.368383
ACTB	5.75189	5.7085	0.2659	0.271389	85	409	t1_t2_t3_t4-5	dead_alive	0.0109247	0.175031	0.368383
SMG5	3.6832	3.65042	0.203738	0.190947	85	409	t1_t2_t3_t4-5	dead_alive	0.0128992	0.175105	0.368383
AHCTF1	4.36361	4.33513	0.174394	0.181002	85	409	t1_t2_t3_t4-5	dead_alive	0.00944612	0.176015	0.370041
CDS2	4.53299	4.49953	0.207488	0.201173	85	409	t1_t2_t3_t4-5	dead_alive	0.0106891	0.176428	0.370655
ARPC5L	3.16915	3.20211	0.207824	0.182748	85	409	t1_t2_t3_t4-5	dead_alive	-0.0149294	0.177365	0.372369
ATP5B	4.60042	4.63739	0.234474	0.19902	85	409	t1_t2_t3_t4-5	dead_alive	-0.0115496	0.177878	0.373097
UNC13D	4.44509	4.40724	0.238596	0.212106	85	409	t1_t2_t3_t4-5	dead_alive	0.0123367	0.177982	0.373097
BST1	5.40178	5.3629	0.241527	0.2373	85	409	t1_t2_t3_t4-5	dead_alive	0.0104219	0.178116	0.373097
PRPSAP2	3.38937	3.42291	0.214559	0.170459	85	409	t1_t2_t3_t4-5	dead_alive	-0.0142078	0.178199	0.373097
XPO7	5.61081	5.55738	0.345944	0.245888	85	409	t1_t2_t3_t4-5	dead_alive	0.0138023	0.178588	0.373656
TBC1D31	3.95662	4.0042	0.304809	0.241832	85	409	t1_t2_t3_t4-5	dead_alive	-0.0172452	0.178803	0.373849
PGRMC1	4.27233	4.32108	0.305842	0.286286	85	409	t1_t2_t3_t4-5	dead_alive	-0.0163701	0.179074	0.374161
FIBP	3.14204	3.17241	0.19048	0.181555	85	409	t1_t2_t3_t4-5	dead_alive	-0.0138743	0.18029	0.376376
IFRD2	3.79538	3.85123	0.358542	0.288429	85	409	t1_t2_t3_t4-5	dead_alive	-0.0210752	0.18038	0.376376
EID1	3.9149	3.96117	0.283872	0.311591	85	409	t1_t2_t3_t4-5	dead_alive	-0.0169516	0.181321	0.378082
ENTPD1	4.39735	4.3589	0.240035	0.241066	85	409	t1_t2_t3_t4-5	dead_alive	0.0126708	0.181817	0.378858
FOXO3	5.76184	5.70381	0.364808	0.351924	85	409	t1_t2_t3_t4-5	dead_alive	0.0146027	0.182033	0.37905
FTL	5.91611	5.87521	0.259281	0.238162	85	409	t1_t2_t3_t4-5	dead_alive	0.0100102	0.182331	0.379411
ACAA1	3.6868	3.65865	0.176743	0.173439	85	409	t1_t2_t3_t4-5	dead_alive	0.011057	0.182679	0.379543
PRPF4B	3.36247	3.383	0.130888	0.116037	85	409	t1_t2_t3_t4-5	dead_alive	-0.00878068	0.182748	0.379543
VPS18	3.31082	3.33946	0.182169	0.16447	85	409	t1_t2_t3_t4-5	dead_alive	-0.0124268	0.182766	0.379543
RPL15	4.3927	4.42197	0.183172	0.184121	85	409	t1_t2_t3_t4-5	dead_alive	-0.0095785	0.183086	0.379771
CD68	4.17951	4.20184	0.141131	0.134273	85	409	t1_t2_t3_t4-5	dead_alive	-0.00768856	0.18332	0.379771
CHMP1B	4.18872	4.16095	0.175962	0.164932	85	409	t1_t2_t3_t4-5	dead_alive	0.00959807	0.183432	0.379771
TMEM30A	4.28937	4.31997	0.192349	0.189708	85	409	t1_t2_t3_t4-5	dead_alive	-0.0102564	0.183479	0.379771
ARL5A	3.88865	3.92053	0.204751	0.174034	85	409	t1_t2_t3_t4-5	dead_alive	-0.0117786	0.183496	0.379771
SWAP70	3.59592	3.57267	0.148384	0.13312	85	409	t1_t2_t3_t4-5	dead_alive	0.00935802	0.183873	0.380294
SMIM12	3.1712	3.19764	0.167033	0.161463	85	409	t1_t2_t3_t4-5	dead_alive	-0.0119813	0.184182	0.380675
SP110	4.63835	4.68042	0.26448	0.264148	85	409	t1_t2_t3_t4-5	dead_alive	-0.0130255	0.184503	0.381022
ANKRD9	4.60288	4.53517	0.437256	0.363363	85	409	t1_t2_t3_t4-5	dead_alive	0.0213815	0.184598	0.381022
TUBGCP2	3.38502	3.40723	0.140269	0.13651	85	409	t1_t2_t3_t4-5	dead_alive	-0.00943226	0.184744	0.381065
LASP1	4.33712	4.30305	0.219286	0.188916	85	409	t1_t2_t3_t4-5	dead_alive	0.0113776	0.185166	0.381679
ARHGEF11	3.99659	3.9545	0.268439	0.249726	85	409	t1_t2_t3_t4-5	dead_alive	0.0152721	0.18591	0.382705
FAM76B	3.55391	3.59131	0.245493	0.181104	85	409	t1_t2_t3_t4-5	dead_alive	-0.015103	0.186011	0.382705
PROK2	5.1585	5.1312	0.173817	0.163707	85	409	t1_t2_t3_t4-5	dead_alive	0.0076532	0.186039	0.382705
FCGR1B	3.65732	3.71198	0.345224	0.346013	85	409	t1_t2_t3_t4-5	dead_alive	-0.0213994	0.186812	0.384038
YPEL5	4.57542	4.53203	0.281218	0.236956	85	409	t1_t2_t3_t4-5	dead_alive	0.0137461	0.186973	0.38411
RAB20	4.70208	4.64103	0.387355	0.381439	85	409	t1_t2_t3_t4-5	dead_alive	0.0188532	0.187498	0.38493
H2AFY	4.60097	4.57048	0.195537	0.180948	85	409	t1_t2_t3_t4-5	dead_alive	0.00959098	0.187989	0.385681
KCNJ15	5.67896	5.62261	0.351991	0.382311	85	409	t1_t2_t3_t4-5	dead_alive	0.0143866	0.18829	0.386039
GNS	4.99183	4.95349	0.245111	0.233994	85	409	t1_t2_t3_t4-5	dead_alive	0.0111242	0.188591	0.386339
SMARCA2	3.7902	3.80763	0.112028	0.103676	85	409	t1_t2_t3_t4-5	dead_alive	-0.00662245	0.188689	0.386339
SLC25A5	3.8739	3.90687	0.21163	0.198127	85	409	t1_t2_t3_t4-5	dead_alive	-0.0122269	0.189061	0.386843
YTHDF2	3.2397	3.27072	0.199177	0.187581	85	409	t1_t2_t3_t4-5	dead_alive	-0.0137466	0.189659	0.387807
CDYL	4.52897	4.48931	0.258308	0.221741	85	409	t1_t2_t3_t4-5	dead_alive	0.0126876	0.190202	0.388658
CSTA	3.83309	3.78202	0.328565	0.310087	85	409	t1_t2_t3_t4-5	dead_alive	0.0193492	0.19066	0.389333
ANXA1	5.25637	5.20485	0.333685	0.305001	85	409	t1_t2_t3_t4-5	dead_alive	0.0142106	0.191462	0.390711
KBTBD2	4.24719	4.21934	0.174539	0.194554	85	409	t1_t2_t3_t4-5	dead_alive	0.00949266	0.191921	0.391386
BID	3.94064	3.91136	0.190442	0.171142	85	409	t1_t2_t3_t4-5	dead_alive	0.0107592	0.192284	0.391818
RPS27	4.13919	4.19309	0.348107	0.329414	85	409	t1_t2_t3_t4-5	dead_alive	-0.0186656	0.192491	0.391818
RNASET2	4.88398	4.84943	0.224167	0.205429	85	409	t1_t2_t3_t4-5	dead_alive	0.0102397	0.192517	0.391818
TESC	4.64962	4.71737	0.443048	0.386103	85	409	t1_t2_t3_t4-5	dead_alive	-0.0208672	0.192859	0.392254
LIMS1	4.4047	4.38028	0.159056	0.143661	85	409	t1_t2_t3_t4-5	dead_alive	0.00802073	0.1932	0.3925
RAB2A	3.99844	3.97447	0.153991	0.152408	85	409	t1_t2_t3_t4-5	dead_alive	0.00867436	0.193341	0.3925
SMCR8	3.58199	3.56095	0.138393	0.116453	85	409	t1_t2_t3_t4-5	dead_alive	0.00849926	0.193365	0.3925
KTI12	3.3178	3.33931	0.138824	0.133891	85	409	t1_t2_t3_t4-5	dead_alive	-0.00932241	0.193537	0.392589
NADK	4.71871	4.69333	0.164566	0.154251	85	409	t1_t2_t3_t4-5	dead_alive	0.00777955	0.193672	0.392603
MPZL3	5.19789	5.23846	0.264552	0.240787	85	409	t1_t2_t3_t4-5	dead_alive	-0.0112177	0.194159	0.392988
BRWD1	4.14286	4.17113	0.183071	0.174451	85	409	t1_t2_t3_t4-5	dead_alive	-0.00981105	0.194172	0.392988
CERK	3.65365	3.66943	0.100351	0.1065	85	409	t1_t2_t3_t4-5	dead_alive	-0.00621756	0.194247	0.392988
QPCT	4.6092	4.56159	0.307089	0.301913	85	409	t1_t2_t3_t4-5	dead_alive	0.014981	0.194566	0.393221
FAM198B	4.23879	4.30219	0.4243	0.314661	85	409	t1_t2_t3_t4-5	dead_alive	-0.0214189	0.194754	0.393221
ITPR2	4.47379	4.44812	0.170087	0.13858	85	409	t1_t2_t3_t4-5	dead_alive	0.0083027	0.194825	0.393221
DOK1	3.16821	3.19873	0.20218	0.165282	85	409	t1_t2_t3_t4-5	dead_alive	-0.0138337	0.194876	0.393221
JAZF1	4.56287	4.52769	0.231151	0.203308	85	409	t1_t2_t3_t4-5	dead_alive	0.0111655	0.195478	0.394176
CMPK1	3.87671	3.91529	0.254258	0.219641	85	409	t1_t2_t3_t4-5	dead_alive	-0.0142864	0.19572	0.394404
TROVE2	4.01441	4.04356	0.190341	0.176019	85	409	t1_t2_t3_t4-5	dead_alive	-0.0104353	0.195942	0.39454
CEP68	3.88	3.85287	0.178726	0.156376	85	409	t1_t2_t3_t4-5	dead_alive	0.0101255	0.196193	0.39454
PSMB2	3.37205	3.39963	0.176068	0.187307	85	409	t1_t2_t3_t4-5	dead_alive	-0.0117503	0.196211	0.39454
LGALS8	4.40167	4.43102	0.186695	0.202877	85	409	t1_t2_t3_t4-5	dead_alive	-0.00958884	0.196303	0.39454
PRPS1	3.45774	3.42711	0.203641	0.167173	85	409	t1_t2_t3_t4-5	dead_alive	0.0128356	0.196818	0.395315
WAPL	3.95244	3.97579	0.154161	0.135308	85	409	t1_t2_t3_t4-5	dead_alive	-0.00849933	0.197385	0.396117
PSMA2	3.82839	3.79775	0.205595	0.15797	85	409	t1_t2_t3_t4-5	dead_alive	0.0115916	0.197595	0.396117
WDTC1	4.21996	4.18433	0.235977	0.202736	85	409	t1_t2_t3_t4-5	dead_alive	0.0122324	0.197605	0.396117
MFSD5	2.93631	2.96047	0.155967	0.159864	85	409	t1_t2_t3_t4-5	dead_alive	-0.0118229	0.198091	0.39683
ELK4	3.92951	3.96288	0.209388	0.248918	85	409	t1_t2_t3_t4-5	dead_alive	-0.0122016	0.198516	0.397421
HEATR5B	4.77823	4.81096	0.207878	0.233797	85	409	t1_t2_t3_t4-5	dead_alive	-0.009849	0.198691	0.397512
SLC35F5	3.60827	3.59296	0.0981504	0.105585	85	409	t1_t2_t3_t4-5	dead_alive	0.00613268	0.199093	0.397954
C6orf106	3.63891	3.65911	0.133526	0.119586	85	409	t1_t2_t3_t4-5	dead_alive	-0.00798669	0.199213	0.397954
MAN2A1	4.11059	4.14023	0.196199	0.173958	85	409	t1_t2_t3_t4-5	dead_alive	-0.0103636	0.199308	0.397954
FIG4	4.38772	4.35039	0.245879	0.226603	85	409	t1_t2_t3_t4-5	dead_alive	0.0123276	0.199432	0.397954
AES	3.71234	3.75235	0.266141	0.22884	85	409	t1_t2_t3_t4-5	dead_alive	-0.0154632	0.19965	0.397966
ZBTB38	4.14518	4.19002	0.293408	0.283881	85	409	t1_t2_t3_t4-5	dead_alive	-0.015522	0.199859	0.397966
TCP11L2	5.18122	5.13673	0.294063	0.267136	85	409	t1_t2_t3_t4-5	dead_alive	0.0124433	0.200028	0.397966
RNF144B	5.32664	5.27341	0.355502	0.298712	85	409	t1_t2_t3_t4-5	dead_alive	0.0144897	0.200058	0.397966
AVL9	3.95603	3.9353	0.136537	0.127155	85	409	t1_t2_t3_t4-5	dead_alive	0.00758068	0.200088	0.397966
VCAN	5.39825	5.47079	0.493552	0.356759	85	409	t1_t2_t3_t4-5	dead_alive	-0.0192572	0.200993	0.3995
UBE2S	3.58842	3.63603	0.315641	0.285158	85	409	t1_t2_t3_t4-5	dead_alive	-0.0190142	0.20112	0.3995
IER2	3.86738	3.89538	0.181075	0.1925	85	409	t1_t2_t3_t4-5	dead_alive	-0.0104058	0.201942	0.40054
ACPP	4.72518	4.69569	0.194948	0.182116	85	409	t1_t2_t3_t4-5	dead_alive	0.00903153	0.202021	0.40054
NDUFB11	3.4607	3.4949	0.229035	0.195066	85	409	t1_t2_t3_t4-5	dead_alive	-0.0141862	0.202085	0.40054
SLC25A37	6.314	6.26332	0.332848	0.325072	85	409	t1_t2_t3_t4-5	dead_alive	0.0116268	0.202167	0.40054
LPGAT1	4.77702	4.73452	0.281471	0.264867	85	409	t1_t2_t3_t4-5	dead_alive	0.012893	0.203302	0.402445
WDFY1	4.48783	4.52727	0.258357	0.260646	85	409	t1_t2_t3_t4-5	dead_alive	-0.0126229	0.20345	0.402445
ATP1B3	3.21289	3.23833	0.162815	0.185882	85	409	t1_t2_t3_t4-5	dead_alive	-0.0113783	0.203523	0.402445
POR	4.37575	4.33336	0.274729	0.295376	85	409	t1_t2_t3_t4-5	dead_alive	0.0140443	0.203786	0.402705
LIMK2	5.16653	5.11612	0.33583	0.307393	85	409	t1_t2_t3_t4-5	dead_alive	0.0141468	0.20407	0.403005
MYDGF	3.80742	3.85257	0.301435	0.273346	85	409	t1_t2_t3_t4-5	dead_alive	-0.0170051	0.204534	0.403661
ARL2BP	3.3531	3.39307	0.270834	0.220496	85	409	t1_t2_t3_t4-5	dead_alive	-0.017099	0.204735	0.403798
TMEM185B	4.51314	4.55497	0.269183	0.303933	85	409	t1_t2_t3_t4-5	dead_alive	-0.013307	0.205053	0.404164
TSG101	3.40731	3.38598	0.143385	0.125257	85	409	t1_t2_t3_t4-5	dead_alive	0.00906007	0.205219	0.404231
CLTB	3.82891	3.86366	0.235549	0.193228	85	409	t1_t2_t3_t4-5	dead_alive	-0.0130335	0.205424	0.404375
NDUFV2	4.4565	4.43441	0.147636	0.136001	85	409	t1_t2_t3_t4-5	dead_alive	0.00716976	0.205922	0.404825
RPL9	3.90483	3.95366	0.323483	0.315872	85	409	t1_t2_t3_t4-5	dead_alive	-0.0179307	0.206008	0.404825
NCOA3	3.97242	3.95115	0.141688	0.133533	85	409	t1_t2_t3_t4-5	dead_alive	0.00774515	0.20605	0.404825
COG5	3.39984	3.41445	0.098956	0.0831578	85	409	t1_t2_t3_t4-5	dead_alive	-0.00618398	0.206547	0.405542
PPA2	4.74071	4.6998	0.272073	0.263334	85	409	t1_t2_t3_t4-5	dead_alive	0.012503	0.207191	0.406546
SERP1	4.17983	4.20764	0.186614	0.171635	85	409	t1_t2_t3_t4-5	dead_alive	-0.00956642	0.20771	0.407303
ARRB2	4.56376	4.52761	0.242441	0.229731	85	409	t1_t2_t3_t4-5	dead_alive	0.011475	0.209382	0.410319
SLBP	3.29639	3.32297	0.179176	0.165039	85	409	t1_t2_t3_t4-5	dead_alive	-0.0115873	0.209804	0.410708
PHF20L1	4.94704	4.91358	0.225736	0.207123	85	409	t1_t2_t3_t4-5	dead_alive	0.00979327	0.209849	0.410708
NDUFB8	3.30092	3.32403	0.156432	0.146568	85	409	t1_t2_t3_t4-5	dead_alive	-0.0100644	0.212915	0.416442
CYFIP2	4.19716	4.17518	0.144086	0.162871	85	409	t1_t2_t3_t4-5	dead_alive	0.00757532	0.213415	0.41691
EIF1B	3.89918	3.8633	0.243897	0.223901	85	409	t1_t2_t3_t4-5	dead_alive	0.0133366	0.213426	0.41691
ACTN1	4.97168	4.93294	0.262604	0.2472	85	409	t1_t2_t3_t4-5	dead_alive	0.0112859	0.213835	0.417442
P2RY13	4.3945	4.34848	0.314079	0.283951	85	409	t1_t2_t3_t4-5	dead_alive	0.0151881	0.214224	0.417935
RAB32	4.37916	4.33908	0.268242	0.275622	85	409	t1_t2_t3_t4-5	dead_alive	0.0132671	0.214504	0.417997
RHOB	4.39795	4.36057	0.252048	0.247947	85	409	t1_t2_t3_t4-5	dead_alive	0.0123135	0.214641	0.417997
BSG	5.59429	5.65966	0.448723	0.393816	85	409	t1_t2_t3_t4-5	dead_alive	-0.0167607	0.214978	0.417997
TRIM14	3.95929	4.00388	0.299881	0.301432	85	409	t1_t2_t3_t4-5	dead_alive	-0.0161577	0.215039	0.417997
BMT2	3.94975	3.91898	0.211508	0.184333	85	409	t1_t2_t3_t4-5	dead_alive	0.011286	0.215074	0.417997
DENND5A	4.71168	4.68173	0.204812	0.184705	85	409	t1_t2_t3_t4-5	dead_alive	0.00919789	0.215075	0.417997
PACS1	4.5827	4.5543	0.195046	0.172304	85	409	t1_t2_t3_t4-5	dead_alive	0.00896897	0.2156	0.418751
IFNGR1	5.12252	5.07912	0.293725	0.289177	85	409	t1_t2_t3_t4-5	dead_alive	0.0122759	0.216324	0.41989
EIF2D	3.90259	3.9343	0.217783	0.196058	85	409	t1_t2_t3_t4-5	dead_alive	-0.0116734	0.216896	0.420734
SUN2	4.09917	4.12297	0.160047	0.16521	85	409	t1_t2_t3_t4-5	dead_alive	-0.00835004	0.217242	0.421074
CHUK	4.52561	4.49275	0.216997	0.246788	85	409	t1_t2_t3_t4-5	dead_alive	0.0105138	0.217346	0.421074
COTL1	4.63969	4.61302	0.183664	0.164506	85	409	t1_t2_t3_t4-5	dead_alive	0.00831897	0.217621	0.421339
HIST2H3PS2	4.54046	4.60039	0.399744	0.436653	85	409	t1_t2_t3_t4-5	dead_alive	-0.018917	0.218243	0.422276
DEGS1	3.62999	3.64654	0.110396	0.12123	85	409	t1_t2_t3_t4-5	dead_alive	-0.00656403	0.218623	0.422745
GNB5	3.32563	3.35862	0.225306	0.219234	85	409	t1_t2_t3_t4-5	dead_alive	-0.0142381	0.21972	0.424377
ITPRIP	4.63128	4.59964	0.215368	0.214111	85	409	t1_t2_t3_t4-5	dead_alive	0.00988946	0.219745	0.424377
PIK3R1	4.21939	4.24486	0.175258	0.164643	85	409	t1_t2_t3_t4-5	dead_alive	-0.00868263	0.220542	0.425648
MAP3K5	4.63644	4.61322	0.156722	0.166132	85	409	t1_t2_t3_t4-5	dead_alive	0.00724283	0.221058	0.426143
SAP18	3.60704	3.63367	0.185063	0.163525	85	409	t1_t2_t3_t4-5	dead_alive	-0.0106112	0.221077	0.426143
DNAJB11	3.70351	3.73176	0.190221	0.206391	85	409	t1_t2_t3_t4-5	dead_alive	-0.0109646	0.221892	0.427447
GMIP	4.51863	4.47637	0.293686	0.2644	85	409	t1_t2_t3_t4-5	dead_alive	0.0135561	0.222238	0.427842
MT-CO3	4.57947	4.54145	0.253741	0.289581	85	409	t1_t2_t3_t4-5	dead_alive	0.0120283	0.222516	0.428033
ACTR1A	3.51623	3.49406	0.150871	0.156003	85	409	t1_t2_t3_t4-5	dead_alive	0.00912714	0.222616	0.428033
RAB3GAP1	3.62808	3.64833	0.136154	0.150166	85	409	t1_t2_t3_t4-5	dead_alive	-0.00802778	0.222884	0.428278
ZFP36	4.19834	4.16696	0.216576	0.207077	85	409	t1_t2_t3_t4-5	dead_alive	0.0108255	0.223103	0.42843
NDUFB4	2.96611	2.99216	0.183463	0.152811	85	409	t1_t2_t3_t4-5	dead_alive	-0.012618	0.223542	0.428744
C16orf72	4.98937	4.96083	0.195763	0.195578	85	409	t1_t2_t3_t4-5	dead_alive	0.00827494	0.223686	0.428744
ATG16L1	5.20597	5.25931	0.366349	0.363463	85	409	t1_t2_t3_t4-5	dead_alive	-0.0147064	0.223687	0.428744
RRM2B	4.04848	4.07941	0.216005	0.193014	85	409	t1_t2_t3_t4-5	dead_alive	-0.0109804	0.223997	0.42907
ATP6V0D1	4.39448	4.35995	0.239041	0.227332	85	409	t1_t2_t3_t4-5	dead_alive	0.0113801	0.224221	0.429231
GLRX	4.38466	4.35269	0.221023	0.213242	85	409	t1_t2_t3_t4-5	dead_alive	0.0105546	0.224748	0.429712
UHMK1	4.58656	4.62632	0.276052	0.259676	85	409	t1_t2_t3_t4-5	dead_alive	-0.0124528	0.224753	0.429712
TSR3	3.21102	3.24357	0.228844	0.197806	85	409	t1_t2_t3_t4-5	dead_alive	-0.0145517	0.224993	0.429903
RAB11FIP1	4.71501	4.68429	0.209997	0.218337	85	409	t1_t2_t3_t4-5	dead_alive	0.0094319	0.225174	0.42998
CD52	4.05604	4.09981	0.302974	0.293112	85	409	t1_t2_t3_t4-5	dead_alive	-0.0154859	0.225361	0.430061
LAMTOR2	3.09595	3.12675	0.217707	0.181707	85	409	t1_t2_t3_t4-5	dead_alive	-0.0142798	0.225497	0.430061
RPL24	4.19234	4.23362	0.288598	0.268938	85	409	t1_t2_t3_t4-5	dead_alive	-0.0141348	0.227345	0.433315
NUDt4-5P1	4.7516	4.69649	0.392331	0.324802	85	409	t1_t2_t3_t4-5	dead_alive	0.01683	0.228283	0.434832
FAM199X	3.7603	3.73145	0.205903	0.16845	85	409	t1_t2_t3_t4-5	dead_alive	0.0111122	0.22874	0.435431
SLC25A3	5.1084	5.1551	0.323415	0.327839	85	409	t1_t2_t3_t4-5	dead_alive	-0.0131292	0.229181	0.435956
ANKRD11	4.33653	4.30826	0.200276	0.17552	85	409	t1_t2_t3_t4-5	dead_alive	0.00943487	0.229434	0.435956
ECHDC1	3.57197	3.60316	0.225696	0.164773	85	409	t1_t2_t3_t4-5	dead_alive	-0.0125414	0.229511	0.435956
UGP2	4.19454	4.16188	0.228144	0.220331	85	409	t1_t2_t3_t4-5	dead_alive	0.0112744	0.229585	0.435956
SH3BGRL3	3.64584	3.61861	0.188999	0.193721	85	409	t1_t2_t3_t4-5	dead_alive	0.0108132	0.231223	0.438793
ABHD13	4.82647	4.8589	0.225003	0.232257	85	409	t1_t2_t3_t4-5	dead_alive	-0.00966169	0.2315	0.439046
DTD1	2.9217	2.94296	0.152072	0.130025	85	409	t1_t2_t3_t4-5	dead_alive	-0.0104625	0.232228	0.440155
KIAA2013	3.76243	3.7342	0.200915	0.178633	85	409	t1_t2_t3_t4-5	dead_alive	0.0108653	0.232446	0.440276
PSMB6	3.50801	3.54235	0.241755	0.232143	85	409	t1_t2_t3_t4-5	dead_alive	-0.0140564	0.23258	0.440276
PLCL2	4.67568	4.64959	0.185848	0.165104	85	409	t1_t2_t3_t4-5	dead_alive	0.0080723	0.232813	0.440445
DOK3	4.28633	4.2542	0.224856	0.225836	85	409	t1_t2_t3_t4-5	dead_alive	0.0108563	0.233265	0.440749
ATP8A1	3.98725	4.01337	0.187122	0.160492	85	409	t1_t2_t3_t4-5	dead_alive	-0.00941823	0.233334	0.440749
ETF1	3.85681	3.83311	0.164874	0.171839	85	409	t1_t2_t3_t4-5	dead_alive	0.00889568	0.233405	0.440749
COX4I1	3.73801	3.77016	0.229677	0.202515	85	409	t1_t2_t3_t4-5	dead_alive	-0.0123539	0.233704	0.441041
GRINA	4.46046	4.4004	0.4264	0.394078	85	409	t1_t2_t3_t4-5	dead_alive	0.0195576	0.233864	0.441071
HS3ST3B1	4.5022	4.45779	0.314877	0.294742	85	409	t1_t2_t3_t4-5	dead_alive	0.0143014	0.234133	0.441306
OSTF1	4.71148	4.68118	0.212605	0.21289	85	409	t1_t2_t3_t4-5	dead_alive	0.00930609	0.234397	0.441531
RARS	3.57514	3.60903	0.245806	0.196398	85	409	t1_t2_t3_t4-5	dead_alive	-0.0136118	0.234952	0.442305
FLOT2	5.04404	5.00433	0.27837	0.2845	85	409	t1_t2_t3_t4-5	dead_alive	0.0114038	0.235454	0.442978
RNF141	4.50902	4.47068	0.271544	0.261836	85	409	t1_t2_t3_t4-5	dead_alive	0.0123215	0.235694	0.443157
RHOQ	4.52695	4.49165	0.254805	0.215274	85	409	t1_t2_t3_t4-5	dead_alive	0.0112912	0.23597	0.443333
DEF8	4.06643	4.0295	0.263968	0.240716	85	409	t1_t2_t3_t4-5	dead_alive	0.0131626	0.236077	0.443333
PKN1	3.70202	3.72873	0.187094	0.19428	85	409	t1_t2_t3_t4-5	dead_alive	-0.0103697	0.236536	0.443827
WSB2	3.99912	3.9656	0.243311	0.199529	85	409	t1_t2_t3_t4-5	dead_alive	0.0121432	0.236757	0.443827
PIM3	4.2603	4.22324	0.262413	0.256784	85	409	t1_t2_t3_t4-5	dead_alive	0.0126042	0.236775	0.443827
FRAT1	4.56037	4.49713	0.456414	0.398143	85	409	t1_t2_t3_t4-5	dead_alive	0.0201453	0.237749	0.44538
SAP30L	4.23269	4.21241	0.149347	0.113418	85	409	t1_t2_t3_t4-5	dead_alive	0.00692886	0.239471	0.44833
CSRNP1	4.32172	4.3604	0.271243	0.292303	85	409	t1_t2_t3_t4-5	dead_alive	-0.0128552	0.240169	0.449362
RAB27B	4.21534	4.26104	0.331258	0.293035	85	409	t1_t2_t3_t4-5	dead_alive	-0.0155562	0.240646	0.449979
SEC22B	4.0939	4.11822	0.174896	0.165064	85	409	t1_t2_t3_t4-5	dead_alive	-0.00854629	0.241259	0.450262
TNFRSF1A	4.35391	4.31767	0.260436	0.24665	85	409	t1_t2_t3_t4-5	dead_alive	0.0120572	0.241304	0.450262
IL2RG	3.86009	3.83005	0.218994	0.187811	85	409	t1_t2_t3_t4-5	dead_alive	0.0112727	0.241313	0.450262
EIF5	4.08541	4.05651	0.21264	0.168873	85	409	t1_t2_t3_t4-5	dead_alive	0.0102407	0.241385	0.450262
ADGRE1	5.19694	5.13197	0.469058	0.434019	85	409	t1_t2_t3_t4-5	dead_alive	0.0181493	0.24177	0.450706
UBE2B	4.28553	4.25219	0.240042	0.226813	85	409	t1_t2_t3_t4-5	dead_alive	0.0112672	0.241969	0.450801
LRRC4	3.9316	3.88873	0.309696	0.290709	85	409	t1_t2_t3_t4-5	dead_alive	0.0158163	0.243095	0.452435
MBNL2	4.7364	4.78021	0.326351	0.238817	85	409	t1_t2_t3_t4-5	dead_alive	-0.0132811	0.243142	0.452435
ANP32A	4.30597	4.27858	0.198327	0.185834	85	409	t1_t2_t3_t4-5	dead_alive	0.00920712	0.243972	0.453609
LRCH4	3.80318	3.77728	0.188769	0.169508	85	409	t1_t2_t3_t4-5	dead_alive	0.00986073	0.244069	0.453609
TUBA1B	4.52276	4.5498	0.197853	0.174113	85	409	t1_t2_t3_t4-5	dead_alive	-0.00860183	0.244589	0.454301
HMGN4	4.09148	4.12221	0.228104	0.180986	85	409	t1_t2_t3_t4-5	dead_alive	-0.0107986	0.245259	0.455268
COX8A	3.4318	3.45475	0.166632	0.156885	85	409	t1_t2_t3_t4-5	dead_alive	-0.00961628	0.24562	0.455662
ZNF207	4.36351	4.34333	0.148941	0.124753	85	409	t1_t2_t3_t4-5	dead_alive	0.00668678	0.245801	0.455722
RGS18	5.31941	5.27587	0.316294	0.302519	85	409	t1_t2_t3_t4-5	dead_alive	0.0118562	0.247071	0.457799
TREM1	5.08819	5.04344	0.327465	0.303058	85	409	t1_t2_t3_t4-5	dead_alive	0.0127439	0.248121	0.459024
SSR1	3.72058	3.74126	0.151331	0.140403	85	409	t1_t2_t3_t4-5	dead_alive	-0.00799943	0.248122	0.459024
DYNC1H1	4.02877	4.04607	0.121459	0.141504	85	409	t1_t2_t3_t4-5	dead_alive	-0.0061818	0.248182	0.459024
EEF1D	4.07012	4.09811	0.205263	0.188535	85	409	t1_t2_t3_t4-5	dead_alive	-0.00988769	0.248577	0.459477
TOX4	3.48407	3.50473	0.152332	0.135524	85	409	t1_t2_t3_t4-5	dead_alive	-0.00852921	0.249032	0.459778
HIST1H3B	5.13158	5.05292	0.575894	0.538241	85	409	t1_t2_t3_t4-5	dead_alive	0.0222852	0.24904	0.459778
ELF4	3.91698	3.88402	0.240572	0.232286	85	409	t1_t2_t3_t4-5	dead_alive	0.0121909	0.24997	0.461216
CD9	3.9324	3.88562	0.336595	0.354619	85	409	t1_t2_t3_t4-5	dead_alive	0.0172665	0.250236	0.461428
UFC1	3.30745	3.3423	0.259914	0.220596	85	409	t1_t2_t3_t4-5	dead_alive	-0.0151242	0.251368	0.463238
YPEL3	4.59282	4.54481	0.352723	0.334545	85	409	t1_t2_t3_t4-5	dead_alive	0.0151606	0.251717	0.463351
GUCD1	5.13025	5.18185	0.383787	0.334302	85	409	t1_t2_t3_t4-5	dead_alive	-0.0144387	0.251732	0.463351
VBP1	3.49597	3.53338	0.277724	0.247748	85	409	t1_t2_t3_t4-5	dead_alive	-0.0153582	0.252333	0.463821
PIK3IP1	4.71861	4.68862	0.222103	0.201601	85	409	t1_t2_t3_t4-5	dead_alive	0.00919976	0.252357	0.463821
NUTF2	3.30584	3.32537	0.142405	0.142686	85	409	t1_t2_t3_t4-5	dead_alive	-0.00849642	0.252442	0.463821
ATP6V1A	4.49441	4.46723	0.195448	0.213458	85	409	t1_t2_t3_t4-5	dead_alive	0.00875123	0.253199	0.464933
ANKRD13A	4.44219	4.42008	0.164368	0.147249	85	409	t1_t2_t3_t4-5	dead_alive	0.00719586	0.253511	0.465226
SFT2D1	3.75529	3.73613	0.141308	0.13567	85	409	t1_t2_t3_t4-5	dead_alive	0.00738226	0.254274	0.466348
SUMF1	3.75542	3.73131	0.180831	0.154981	85	409	t1_t2_t3_t4-5	dead_alive	0.00929347	0.254622	0.466706
NCOA7	4.77635	4.81054	0.249341	0.259679	85	409	t1_t2_t3_t4-5	dead_alive	-0.0102917	0.255569	0.46816
TFRC	5.37129	5.31922	0.395791	0.310074	85	409	t1_t2_t3_t4-5	dead_alive	0.0140536	0.255922	0.468527
ARFGEF1	3.94324	3.92352	0.147735	0.131255	85	409	t1_t2_t3_t4-5	dead_alive	0.00723196	0.256494	0.469136
RPS21	4.05883	4.10138	0.315284	0.302613	85	409	t1_t2_t3_t4-5	dead_alive	-0.015046	0.256611	0.469136
GFM1	4.1248	4.14693	0.165121	0.151608	85	409	t1_t2_t3_t4-5	dead_alive	-0.00771974	0.256715	0.469136
LCOR	4.07789	4.05511	0.168255	0.165124	85	409	t1_t2_t3_t4-5	dead_alive	0.00808057	0.25688	0.469158
TRMT112	3.32264	3.3519	0.222967	0.176584	85	409	t1_t2_t3_t4-5	dead_alive	-0.0126486	0.25769	0.470356
CYP51A1	3.74219	3.70669	0.263051	0.257202	85	409	t1_t2_t3_t4-5	dead_alive	0.0137548	0.257923	0.470501
JKAMP	3.51916	3.53901	0.149024	0.133736	85	409	t1_t2_t3_t4-5	dead_alive	-0.00811339	0.258169	0.47067
ARFGEF2	3.39053	3.40819	0.129375	0.135693	85	409	t1_t2_t3_t4-5	dead_alive	-0.00749226	0.25855	0.470868
NUMA1	3.87397	3.89662	0.166944	0.169536	85	409	t1_t2_t3_t4-5	dead_alive	-0.00840966	0.258585	0.470868
ADGRE5	5.2324	5.19667	0.265891	0.255686	85	409	t1_t2_t3_t4-5	dead_alive	0.00988604	0.258773	0.47093
C3orf58	4.35995	4.32728	0.253027	0.176495	85	409	t1_t2_t3_t4-5	dead_alive	0.0108495	0.259357	0.471711
CCNH	3.98764	3.97092	0.124706	0.12027	85	409	t1_t2_t3_t4-5	dead_alive	0.00606052	0.260201	0.472966
SLC2A1	5.59969	5.53818	0.475232	0.349733	85	409	t1_t2_t3_t4-5	dead_alive	0.0159334	0.260573	0.473009
LAMP2	4.70216	4.67781	0.179694	0.185769	85	409	t1_t2_t3_t4-5	dead_alive	0.00748989	0.260639	0.473009
ATP6V1G1	3.86031	3.88526	0.18378	0.192099	85	409	t1_t2_t3_t4-5	dead_alive	-0.00929413	0.260688	0.473009
GNAS	4.82745	4.7924	0.264267	0.24052	85	409	t1_t2_t3_t4-5	dead_alive	0.010514	0.261022	0.473334
KCNJ2	5.18609	5.22968	0.324589	0.323117	85	409	t1_t2_t3_t4-5	dead_alive	-0.0120759	0.261761	0.474295
DARS	3.43086	3.45289	0.165056	0.158379	85	409	t1_t2_t3_t4-5	dead_alive	-0.00923409	0.261862	0.474295
DNAJB9	3.63791	3.67126	0.251506	0.232054	85	409	t1_t2_t3_t4-5	dead_alive	-0.0131674	0.262051	0.474357
SCYL2	4.02106	3.99963	0.163209	0.142953	85	409	t1_t2_t3_t4-5	dead_alive	0.00770695	0.263449	0.476607
HIST1H2AI	4.94703	4.88536	0.468275	0.422682	85	409	t1_t2_t3_t4-5	dead_alive	0.0180977	0.263867	0.477081
ATP6V0C	4.08875	4.05201	0.279956	0.248273	85	409	t1_t2_t3_t4-5	dead_alive	0.0130231	0.264322	0.477621
DMTN	5.11874	5.19481	0.584016	0.492641	85	409	t1_t2_t3_t4-5	dead_alive	-0.0212827	0.264775	0.478102
PSMD3	3.3932	3.41886	0.195122	0.176917	85	409	t1_t2_t3_t4-5	dead_alive	-0.0108677	0.264901	0.478102
SRBD1	4.53444	4.56661	0.241297	0.239665	85	409	t1_t2_t3_t4-5	dead_alive	-0.0101976	0.265124	0.478223
SNX5	5.4944	5.54572	0.38455	0.385999	85	409	t1_t2_t3_t4-5	dead_alive	-0.0134148	0.265349	0.478346
YY1	3.86617	3.84374	0.169886	0.159556	85	409	t1_t2_t3_t4-5	dead_alive	0.0083931	0.265504	0.478346
PSMA6	4.06934	4.04911	0.152411	0.149653	85	409	t1_t2_t3_t4-5	dead_alive	0.0071908	0.266194	0.479035
STK4	4.7374	4.71802	0.146957	0.138703	85	409	t1_t2_t3_t4-5	dead_alive	0.00591484	0.26628	0.479035
IFI27	4.75264	4.87249	0.904885	0.87814	85	409	t1_t2_t3_t4-5	dead_alive	-0.0359308	0.266357	0.479035
SOD2	6.30409	6.25166	0.398527	0.376055	85	409	t1_t2_t3_t4-5	dead_alive	0.0120479	0.267508	0.480747
CLEC7A	4.65323	4.68723	0.260714	0.232877	85	409	t1_t2_t3_t4-5	dead_alive	-0.010502	0.267872	0.480747
YWHAG	3.79132	3.83015	0.292911	0.291486	85	409	t1_t2_t3_t4-5	dead_alive	-0.0147	0.267925	0.480747
RGS19	4.1061	4.07927	0.202608	0.200597	85	409	t1_t2_t3_t4-5	dead_alive	0.00945901	0.26795	0.480747
DUSP6	4.37739	4.35302	0.190381	0.14698	85	409	t1_t2_t3_t4-5	dead_alive	0.00805497	0.268094	0.480747
B9D2	3.0203	2.99684	0.179686	0.164101	85	409	t1_t2_t3_t4-5	dead_alive	0.0112484	0.26884	0.481803
GNPTG	2.8773	2.89264	0.116741	0.114021	85	409	t1_t2_t3_t4-5	dead_alive	-0.00766878	0.270782	0.484986
ALAS2	6.58439	6.67978	0.746177	0.599745	85	409	t1_t2_t3_t4-5	dead_alive	-0.0207497	0.270933	0.484986
ZFAND5	4.97954	4.94669	0.26188	0.17745	85	409	t1_t2_t3_t4-5	dead_alive	0.00954733	0.271889	0.486218
PSMF1	4.43059	4.47236	0.326408	0.270455	85	409	t1_t2_t3_t4-5	dead_alive	-0.0135364	0.272186	0.486218
NAB1	3.82252	3.84649	0.183176	0.177945	85	409	t1_t2_t3_t4-5	dead_alive	-0.00901815	0.272218	0.486218
MXI1	5.6234	5.55969	0.49681	0.419444	85	409	t1_t2_t3_t4-5	dead_alive	0.0164383	0.272257	0.486218
SLC16A6	3.74881	3.71909	0.229696	0.208727	85	409	t1_t2_t3_t4-5	dead_alive	0.0114853	0.272642	0.48659
CBX3	3.54378	3.57112	0.211424	0.191743	85	409	t1_t2_t3_t4-5	dead_alive	-0.0110897	0.272783	0.48659
HEXB	3.4752	3.45459	0.158786	0.149079	85	409	t1_t2_t3_t4-5	dead_alive	0.00858419	0.273384	0.487377
RGCC	4.50164	4.5605	0.458029	0.410363	85	409	t1_t2_t3_t4-5	dead_alive	-0.0187404	0.275061	0.489839
AP3S1	3.51825	3.49261	0.196064	0.198142	85	409	t1_t2_t3_t4-5	dead_alive	0.010555	0.275535	0.489839
IFI30	4.87986	4.90942	0.229432	0.211049	85	409	t1_t2_t3_t4-5	dead_alive	-0.0087124	0.275636	0.489839
HSPA1B	4.68354	4.63701	0.350755	0.383173	85	409	t1_t2_t3_t4-5	dead_alive	0.0144045	0.275649	0.489839
TXNDC11	3.80406	3.78595	0.136728	0.148149	85	409	t1_t2_t3_t4-5	dead_alive	0.0068842	0.275656	0.489839
TRIM38	4.82126	4.84905	0.214612	0.204501	85	409	t1_t2_t3_t4-5	dead_alive	-0.00829248	0.275724	0.489839
NOTCH1	4.80936	4.77036	0.307169	0.256152	85	409	t1_t2_t3_t4-5	dead_alive	0.0117458	0.27632	0.490612
IMPDH1	4.41793	4.38386	0.2617	0.260109	85	409	t1_t2_t3_t4-5	dead_alive	0.011168	0.27648	0.490612
LSM7	4.30847	4.27638	0.250028	0.230818	85	409	t1_t2_t3_t4-5	dead_alive	0.0107877	0.277604	0.492228
PPP1R9B	3.94643	3.97464	0.220596	0.198778	85	409	t1_t2_t3_t4-5	dead_alive	-0.0102771	0.277712	0.492228
USP12	5.0564	5.10964	0.420242	0.357479	85	409	t1_t2_t3_t4-5	dead_alive	-0.0151106	0.278534	0.493399
CA1	5.77224	5.67648	0.755649	0.646562	85	409	t1_t2_t3_t4-5	dead_alive	0.0241342	0.278754	0.493503
MDM4	3.94891	3.9301	0.146904	0.136143	85	409	t1_t2_t3_t4-5	dead_alive	0.00688834	0.279111	0.493849
TMEM184C	3.29768	3.31987	0.174572	0.154773	85	409	t1_t2_t3_t4-5	dead_alive	-0.00967737	0.279463	0.494138
TMEM230	3.18315	3.20307	0.156352	0.140629	85	409	t1_t2_t3_t4-5	dead_alive	-0.00899684	0.279597	0.494138
SURF4	3.67148	3.68849	0.129925	0.139094	85	409	t1_t2_t3_t4-5	dead_alive	-0.0066694	0.280027	0.494611
HSPA5	4.47725	4.50338	0.202013	0.203854	85	409	t1_t2_t3_t4-5	dead_alive	-0.00839456	0.280813	0.4952
FXR1	3.98067	4.00295	0.177038	0.148681	85	409	t1_t2_t3_t4-5	dead_alive	-0.00805255	0.280913	0.4952
UBXN6	5.44744	5.514	0.529289	0.442697	85	409	t1_t2_t3_t4-5	dead_alive	-0.0175198	0.281074	0.4952
OGFR	4.06979	4.09428	0.188496	0.19581	85	409	t1_t2_t3_t4-5	dead_alive	-0.00865428	0.281149	0.4952
SUB1	3.83696	3.86435	0.216099	0.192236	85	409	t1_t2_t3_t4-5	dead_alive	-0.0102605	0.281225	0.4952
MAFB	3.84028	3.79359	0.360198	0.371208	85	409	t1_t2_t3_t4-5	dead_alive	0.0176455	0.281573	0.4952
EFR3A	4.11871	4.1387	0.158528	0.136424	85	409	t1_t2_t3_t4-5	dead_alive	-0.00698342	0.281594	0.4952
DDX59	3.19142	3.1717	0.154562	0.144631	85	409	t1_t2_t3_t4-5	dead_alive	0.00893941	0.281654	0.4952
C4orf3	4.45002	4.41901	0.242988	0.230298	85	409	t1_t2_t3_t4-5	dead_alive	0.0100889	0.282303	0.496056
NIPBL	4.55532	4.53467	0.163393	0.146561	85	409	t1_t2_t3_t4-5	dead_alive	0.00655674	0.282951	0.496833
UBE2D3	5.02498	5.05234	0.217844	0.186837	85	409	t1_t2_t3_t4-5	dead_alive	-0.00783568	0.28307	0.496833
SQSTM1	4.34782	4.31976	0.223488	0.192615	85	409	t1_t2_t3_t4-5	dead_alive	0.00934167	0.283605	0.497268
ITGA2B	4.32257	4.30143	0.16317	0.171973	85	409	t1_t2_t3_t4-5	dead_alive	0.00707379	0.283643	0.497268
BTF3	4.69786	4.74494	0.38005	0.29567	85	409	t1_t2_t3_t4-5	dead_alive	-0.0143859	0.284195	0.497951
RTFDC1	4.21151	4.23529	0.187464	0.177545	85	409	t1_t2_t3_t4-5	dead_alive	-0.00812418	0.285096	0.499244
HSPA13	3.9482	3.98437	0.291695	0.234967	85	409	t1_t2_t3_t4-5	dead_alive	-0.0131569	0.285589	0.499821
OXR1	3.78464	3.80841	0.192018	0.153046	85	409	t1_t2_t3_t4-5	dead_alive	-0.00903076	0.285929	0.500097
RPL8	4.72326	4.75546	0.259541	0.21193	85	409	t1_t2_t3_t4-5	dead_alive	-0.00980285	0.286073	0.500097
ANP32E	3.80829	3.8455	0.297768	0.258141	85	409	t1_t2_t3_t4-5	dead_alive	-0.0140275	0.286283	0.500177
MS4A4A	4.54686	4.47781	0.559471	0.44753	85	409	t1_t2_t3_t4-5	dead_alive	0.0220768	0.287467	0.501746
MORF4L1	3.8971	3.91894	0.174746	0.155067	85	409	t1_t2_t3_t4-5	dead_alive	-0.00806383	0.287637	0.501746
PPP1CA	3.70536	3.72817	0.1797	0.176568	85	409	t1_t2_t3_t4-5	dead_alive	-0.00885359	0.287672	0.501746
TSPO	5.34406	5.29583	0.38428	0.353541	85	409	t1_t2_t3_t4-5	dead_alive	0.0130802	0.288139	0.502274
ZYX	4.46986	4.43028	0.310491	0.315522	85	409	t1_t2_t3_t4-5	dead_alive	0.0128306	0.288383	0.502414
NCOA1	4.7114	4.68728	0.191152	0.186225	85	409	t1_t2_t3_t4-5	dead_alive	0.00740483	0.289836	0.504658
SGTB	4.1891	4.15868	0.244256	0.219713	85	409	t1_t2_t3_t4-5	dead_alive	0.0105159	0.29026	0.504868
PTPN1	3.99847	3.97384	0.196001	0.187063	85	409	t1_t2_t3_t4-5	dead_alive	0.0089135	0.290287	0.504868
SH3BP5L	3.99507	3.96668	0.228659	0.201838	85	409	t1_t2_t3_t4-5	dead_alive	0.0102877	0.290586	0.505101
TRAFD1	5.17731	5.21637	0.312192	0.293332	85	409	t1_t2_t3_t4-5	dead_alive	-0.0108444	0.291144	0.505785
NDUFA13	3.47711	3.50738	0.245411	0.210351	85	409	t1_t2_t3_t4-5	dead_alive	-0.0125048	0.291821	0.506673
C9orf72	4.9086	4.94698	0.313765	0.253198	85	409	t1_t2_t3_t4-5	dead_alive	-0.0112342	0.292335	0.507278
UNC50	3.03766	3.05353	0.126	0.126168	85	409	t1_t2_t3_t4-5	dead_alive	-0.0075175	0.292902	0.507537
RPL35A	4.64092	4.6778	0.296434	0.275195	85	409	t1_t2_t3_t4-5	dead_alive	-0.0114192	0.293022	0.507537
ATP2A2	3.4122	3.42786	0.124261	0.125366	85	409	t1_t2_t3_t4-5	dead_alive	-0.00660654	0.293196	0.507537
CDC37	3.62187	3.64757	0.208532	0.181923	85	409	t1_t2_t3_t4-5	dead_alive	-0.0102	0.29337	0.507537
TOMM6	3.26244	3.28536	0.18431	0.171509	85	409	t1_t2_t3_t4-5	dead_alive	-0.0101008	0.293373	0.507537
GNG5	4.64348	4.61816	0.197454	0.219072	85	409	t1_t2_t3_t4-5	dead_alive	0.00788665	0.29348	0.507537
RTF1	3.79426	3.77184	0.183659	0.149968	85	409	t1_t2_t3_t4-5	dead_alive	0.00855107	0.293824	0.507846
C20orf24	4.29358	4.26649	0.213865	0.224552	85	409	t1_t2_t3_t4-5	dead_alive	0.00913244	0.294139	0.508103
SMG1	4.46402	4.44591	0.145843	0.136408	85	409	t1_t2_t3_t4-5	dead_alive	0.00586398	0.294536	0.508502
RPL36A	4.37194	4.40437	0.261349	0.245442	85	409	t1_t2_t3_t4-5	dead_alive	-0.0106626	0.295089	0.508828
MANF	3.61024	3.63974	0.233005	0.246288	85	409	t1_t2_t3_t4-5	dead_alive	-0.0117383	0.295115	0.508828
PRDX6	5.11981	5.16884	0.400342	0.343007	85	409	t1_t2_t3_t4-5	dead_alive	-0.0137497	0.295223	0.508828
ATP6V1E1	3.65226	3.63129	0.171373	0.147611	85	409	t1_t2_t3_t4-5	dead_alive	0.00830678	0.29598	0.509699
BOD1L1	4.44687	4.46893	0.178278	0.166827	85	409	t1_t2_t3_t4-5	dead_alive	-0.00713926	0.296194	0.509699
NOTCH2	4.88705	4.86176	0.206571	0.179407	85	409	t1_t2_t3_t4-5	dead_alive	0.00748436	0.296281	0.509699
COX5B	3.53393	3.55666	0.185182	0.164992	85	409	t1_t2_t3_t4-5	dead_alive	-0.00925323	0.296468	0.509699
CYTH1	4.45002	4.4336	0.1317	0.129775	85	409	t1_t2_t3_t4-5	dead_alive	0.00533176	0.296624	0.509699
MT2A	4.26971	4.32298	0.428525	0.415914	85	409	t1_t2_t3_t4-5	dead_alive	-0.017888	0.296728	0.509699
CHMP2B	3.41572	3.44136	0.205749	0.203894	85	409	t1_t2_t3_t4-5	dead_alive	-0.0107896	0.297156	0.510148
CD53	4.81681	4.79175	0.199454	0.21342	85	409	t1_t2_t3_t4-5	dead_alive	0.00752461	0.299847	0.51448
BCL2L1	5.48075	5.54867	0.557727	0.494589	85	409	t1_t2_t3_t4-5	dead_alive	-0.017769	0.300127	0.514671
TUBB2A	4.96448	4.99718	0.258788	0.28799	85	409	t1_t2_t3_t4-5	dead_alive	-0.00947209	0.30073	0.515417
DNASE1L1	3.7052	3.67315	0.264301	0.230527	85	409	t1_t2_t3_t4-5	dead_alive	0.0125332	0.301112	0.515782
TMBIM6	4.68236	4.70959	0.222995	0.206548	85	409	t1_t2_t3_t4-5	dead_alive	-0.00836553	0.301839	0.516739
UBE2J1	4.84017	4.80883	0.252587	0.258923	85	409	t1_t2_t3_t4-5	dead_alive	0.00937249	0.30203	0.516777
LYN	5.45686	5.42403	0.267503	0.258371	85	409	t1_t2_t3_t4-5	dead_alive	0.00870468	0.302579	0.517427
PTP4A2	4.06666	4.04589	0.172986	0.146896	85	409	t1_t2_t3_t4-5	dead_alive	0.00738753	0.304162	0.519661
ARL11	4.30346	4.27717	0.210812	0.227765	85	409	t1_t2_t3_t4-5	dead_alive	0.00884153	0.304225	0.519661
MIF	3.49859	3.53001	0.25701	0.248497	85	409	t1_t2_t3_t4-5	dead_alive	-0.0129	0.304415	0.519695
KAT8	3.41389	3.39433	0.159822	0.157098	85	409	t1_t2_t3_t4-5	dead_alive	0.00828795	0.305329	0.520956
WLS	4.76546	4.70974	0.465105	0.396622	85	409	t1_t2_t3_t4-5	dead_alive	0.0169685	0.305495	0.520956
TCEA1	4.04617	4.07811	0.26681	0.2267	85	409	t1_t2_t3_t4-5	dead_alive	-0.0113433	0.305664	0.520956
FKBP3	3.18494	3.21279	0.228588	0.220962	85	409	t1_t2_t3_t4-5	dead_alive	-0.0125589	0.306152	0.521444
IRF3	3.34343	3.37085	0.231314	0.183062	85	409	t1_t2_t3_t4-5	dead_alive	-0.0117827	0.306291	0.521444
RAP2C	4.00844	3.97953	0.243875	0.19681	85	409	t1_t2_t3_t4-5	dead_alive	0.0104453	0.307206	0.522711
XPO6	5.18144	5.15222	0.23964	0.238718	85	409	t1_t2_t3_t4-5	dead_alive	0.00815721	0.30818	0.524077
EIF4B	4.22364	4.24763	0.19742	0.195656	85	409	t1_t2_t3_t4-5	dead_alive	-0.00817039	0.309359	0.52579
NPLOC4	3.55551	3.53847	0.142278	0.129056	85	409	t1_t2_t3_t4-5	dead_alive	0.00693312	0.309537	0.525801
RNF40	3.78433	3.80859	0.20471	0.172998	85	409	t1_t2_t3_t4-5	dead_alive	-0.00921833	0.31021	0.526645
ASAH1	4.73285	4.70401	0.241352	0.217713	85	409	t1_t2_t3_t4-5	dead_alive	0.00881868	0.310378	0.526645
RPL30	4.69351	4.72734	0.282534	0.259163	85	409	t1_t2_t3_t4-5	dead_alive	-0.0103614	0.310589	0.526711
DEDD2	4.12505	4.10326	0.185871	0.146301	85	409	t1_t2_t3_t4-5	dead_alive	0.00764109	0.311303	0.527368
IKZF1	4.61509	4.63267	0.146714	0.136461	85	409	t1_t2_t3_t4-5	dead_alive	-0.00548412	0.311321	0.527368
RPN1	4.22938	4.25038	0.174476	0.168247	85	409	t1_t2_t3_t4-5	dead_alive	-0.00714616	0.311733	0.527774
ZZEF1	3.94127	3.92539	0.132272	0.12614	85	409	t1_t2_t3_t4-5	dead_alive	0.00582192	0.312366	0.528324
PSMB1	3.41756	3.4338	0.134347	0.133881	85	409	t1_t2_t3_t4-5	dead_alive	-0.00683765	0.312403	0.528324
TMBIM4	4.35356	4.33528	0.152511	0.146038	85	409	t1_t2_t3_t4-5	dead_alive	0.0060704	0.313243	0.529451
BAK1	3.67521	3.7062	0.256147	0.260856	85	409	t1_t2_t3_t4-5	dead_alive	-0.0121125	0.313723	0.529971
GINM1	2.92422	2.94231	0.15267	0.137058	85	409	t1_t2_t3_t4-5	dead_alive	-0.00890095	0.313951	0.530054
FAM46C	6.26067	6.33136	0.59657	0.535595	85	409	t1_t2_t3_t4-5	dead_alive	-0.0161989	0.314119	0.530054
C16orf54	4.18392	4.1561	0.233251	0.220293	85	409	t1_t2_t3_t4-5	dead_alive	0.00962305	0.314675	0.5307
RP2	4.51468	4.48643	0.236117	0.230012	85	409	t1_t2_t3_t4-5	dead_alive	0.00905626	0.315409	0.531564
KLHL28	3.58591	3.60673	0.179621	0.138275	85	409	t1_t2_t3_t4-5	dead_alive	-0.0083531	0.315535	0.531564
OXA1L	3.18391	3.20038	0.137397	0.136557	85	409	t1_t2_t3_t4-5	dead_alive	-0.00744367	0.316112	0.532112
IK	3.67371	3.66312	0.0900603	0.0793329	85	409	t1_t2_t3_t4-5	dead_alive	0.00416784	0.316207	0.532112
DDX60	5.93862	5.97134	0.263621	0.31805	85	409	t1_t2_t3_t4-5	dead_alive	-0.00792698	0.317757	0.534425
SLC25A28	3.64284	3.67239	0.245919	0.253578	85	409	t1_t2_t3_t4-5	dead_alive	-0.0116551	0.318035	0.534599
ENDOD1	4.27008	4.309	0.331162	0.30029	85	409	t1_t2_t3_t4-5	dead_alive	-0.0130902	0.318764	0.535531
MED13	4.13852	4.12349	0.128193	0.115184	85	409	t1_t2_t3_t4-5	dead_alive	0.00524739	0.319445	0.536297
RPA2	3.40811	3.39208	0.136693	0.123452	85	409	t1_t2_t3_t4-5	dead_alive	0.00679967	0.319686	0.536297
TUBB4B	4.37805	4.34488	0.289741	0.215837	85	409	t1_t2_t3_t4-5	dead_alive	0.0109717	0.319931	0.536297
DCAF12	5.99294	6.05444	0.526232	0.466603	85	409	t1_t2_t3_t4-5	dead_alive	-0.0147288	0.319979	0.536297
PURB	3.66071	3.67738	0.142975	0.125272	85	409	t1_t2_t3_t4-5	dead_alive	-0.00655755	0.320096	0.536297
MKRN1	6.02728	6.08085	0.45806	0.415711	85	409	t1_t2_t3_t4-5	dead_alive	-0.0127672	0.321146	0.537522
STK17B	5.21865	5.1955	0.195241	0.193794	85	409	t1_t2_t3_t4-5	dead_alive	0.00641516	0.321179	0.537522
SF3B6	3.53111	3.50157	0.252448	0.232544	85	409	t1_t2_t3_t4-5	dead_alive	0.0121193	0.321996	0.538356
KREMEN1	4.70749	4.65697	0.42703	0.42208	85	409	t1_t2_t3_t4-5	dead_alive	0.0155657	0.322029	0.538356
ERLEC1	3.51892	3.54484	0.221204	0.206649	85	409	t1_t2_t3_t4-5	dead_alive	-0.0105882	0.322299	0.538513
RNASEL	4.23272	4.25542	0.188617	0.20667	85	409	t1_t2_t3_t4-5	dead_alive	-0.00771641	0.32275	0.538545
PPP1R3B	5.01629	4.97981	0.298598	0.351917	85	409	t1_t2_t3_t4-5	dead_alive	0.010531	0.322797	0.538545
NUCB1	4.09518	4.13252	0.321408	0.285382	85	409	t1_t2_t3_t4-5	dead_alive	-0.0130966	0.322846	0.538545
PDS5A	3.71112	3.72995	0.165498	0.125307	85	409	t1_t2_t3_t4-5	dead_alive	-0.00730155	0.323695	0.539459
ANAPC13	3.38746	3.36287	0.212315	0.186591	85	409	t1_t2_t3_t4-5	dead_alive	0.010509	0.3238	0.539459
HNRNPH3	3.82618	3.80657	0.171198	0.138674	85	409	t1_t2_t3_t4-5	dead_alive	0.00741524	0.323922	0.539459
LAPTM4A	3.68012	3.70122	0.178169	0.182303	85	409	t1_t2_t3_t4-5	dead_alive	-0.00824947	0.324281	0.539763
EIF1	4.72774	4.69413	0.294122	0.236484	85	409	t1_t2_t3_t4-5	dead_alive	0.0102932	0.324777	0.539903
GATA1	4.1624	4.22662	0.557004	0.481824	85	409	t1_t2_t3_t4-5	dead_alive	-0.0220891	0.324864	0.539903
RHOC	3.27162	3.29762	0.222648	0.210493	85	409	t1_t2_t3_t4-5	dead_alive	-0.011418	0.324925	0.539903
CCDC6	3.44866	3.42537	0.203181	0.168953	85	409	t1_t2_t3_t4-5	dead_alive	0.00977953	0.325071	0.539903
FUT7	4.57117	4.54036	0.256432	0.288915	85	409	t1_t2_t3_t4-5	dead_alive	0.00975677	0.326254	0.541574
NAP1L4	4.14037	4.17482	0.303385	0.240031	85	409	t1_t2_t3_t4-5	dead_alive	-0.0119537	0.326969	0.541882
PDE3B	5.11548	5.08683	0.247971	0.224726	85	409	t1_t2_t3_t4-5	dead_alive	0.00810108	0.327048	0.541882
WDR1	4.29407	4.27826	0.137201	0.122209	85	409	t1_t2_t3_t4-5	dead_alive	0.00532099	0.327099	0.541882
GNPTAB	3.36294	3.37692	0.120334	0.11392	85	409	t1_t2_t3_t4-5	dead_alive	-0.00598643	0.327307	0.541882
VKORC1	2.74328	2.7586	0.132926	0.118503	85	409	t1_t2_t3_t4-5	dead_alive	-0.00802937	0.327324	0.541882
C6orf120	3.20521	3.22286	0.153302	0.138775	85	409	t1_t2_t3_t4-5	dead_alive	-0.00792324	0.32853	0.543585
PTGER2	4.99138	4.95598	0.311411	0.257156	85	409	t1_t2_t3_t4-5	dead_alive	0.0102697	0.328778	0.5437
DAD1	3.58651	3.55944	0.236744	0.206801	85	409	t1_t2_t3_t4-5	dead_alive	0.0109323	0.329411	0.544453
PNISR	3.96496	3.98214	0.151444	0.125024	85	409	t1_t2_t3_t4-5	dead_alive	-0.00623749	0.32983	0.544852
SLC25A39	5.5358	5.60442	0.604083	0.506503	85	409	t1_t2_t3_t4-5	dead_alive	-0.0177751	0.330049	0.54492
MFSD14A	4.121	4.13485	0.115246	0.135061	85	409	t1_t2_t3_t4-5	dead_alive	-0.00483924	0.3303	0.54497
SLC38A10	3.854	3.8326	0.184788	0.178932	85	409	t1_t2_t3_t4-5	dead_alive	0.00803325	0.33066	0.54497
ANXA7	3.9261	3.91021	0.138692	0.124779	85	409	t1_t2_t3_t4-5	dead_alive	0.00584756	0.330768	0.54497
RABAC1	3.50481	3.47616	0.251125	0.219647	85	409	t1_t2_t3_t4-5	dead_alive	0.0118385	0.330792	0.54497
GOLGA7	3.88824	3.86351	0.212249	0.215002	85	409	t1_t2_t3_t4-5	dead_alive	0.00920651	0.331289	0.545078
RBM3	4.10041	4.12408	0.206807	0.186855	85	409	t1_t2_t3_t4-5	dead_alive	-0.00830271	0.331361	0.545078
PTEN	5.59209	5.56455	0.233067	0.254643	85	409	t1_t2_t3_t4-5	dead_alive	0.00712134	0.331391	0.545078
OAT	4.37085	4.33811	0.280752	0.289855	85	409	t1_t2_t3_t4-5	dead_alive	0.01085	0.332433	0.546498
BIN2	4.25817	4.23988	0.155119	0.171021	85	409	t1_t2_t3_t4-5	dead_alive	0.00620988	0.333224	0.547503
EEF1B2	4.0205	4.05943	0.340204	0.317331	85	409	t1_t2_t3_t4-5	dead_alive	-0.0139015	0.33365	0.547908
AARS	3.78762	3.82133	0.299888	0.246735	85	409	t1_t2_t3_t4-5	dead_alive	-0.0127843	0.333985	0.548166
GPAT3	4.31111	4.27554	0.310582	0.294429	85	409	t1_t2_t3_t4-5	dead_alive	0.0119527	0.334415	0.548578
NFKBIE	3.66667	3.69318	0.228523	0.234597	85	409	t1_t2_t3_t4-5	dead_alive	-0.0103925	0.334624	0.548626
PTGES3	3.94366	3.92099	0.199511	0.180868	85	409	t1_t2_t3_t4-5	dead_alive	0.00831587	0.335076	0.549072
KIF2A	3.77689	3.7979	0.186472	0.161111	85	409	t1_t2_t3_t4-5	dead_alive	-0.0080064	0.335687	0.549779
RPS3A	4.38613	4.43361	0.422184	0.363463	85	409	t1_t2_t3_t4-5	dead_alive	-0.0155316	0.336597	0.550746
TXNDC9	3.14448	3.17112	0.236358	0.207297	85	409	t1_t2_t3_t4-5	dead_alive	-0.0121721	0.336637	0.550746
ATF1	4.51702	4.49899	0.155034	0.16678	85	409	t1_t2_t3_t4-5	dead_alive	0.0057683	0.337685	0.552166
LITAF	5.51044	5.4746	0.312615	0.312263	85	409	t1_t2_t3_t4-5	dead_alive	0.00941494	0.33794	0.552287
ARMT1	3.54423	3.5745	0.268942	0.238693	85	409	t1_t2_t3_t4-5	dead_alive	-0.0122685	0.338164	0.552358
KHDRBS1	3.30108	3.31568	0.129493	0.117963	85	409	t1_t2_t3_t4-5	dead_alive	-0.00636876	0.338921	0.553301
ITGB2	5.44163	5.41636	0.22269	0.213477	85	409	t1_t2_t3_t4-5	dead_alive	0.00671661	0.339591	0.553391
HIST1H2AJ	4.89074	4.82971	0.538775	0.510208	85	409	t1_t2_t3_t4-5	dead_alive	0.0181145	0.339666	0.553391
RASGRP2	3.77653	3.76113	0.137776	0.119325	85	409	t1_t2_t3_t4-5	dead_alive	0.00589696	0.33972	0.553391
FNTA	3.8372	3.85407	0.150979	0.130352	85	409	t1_t2_t3_t4-5	dead_alive	-0.00632921	0.339809	0.553391
N4BP1	4.75857	4.73372	0.21737	0.218487	85	409	t1_t2_t3_t4-5	dead_alive	0.0075535	0.339881	0.553391
PADI2	4.65548	4.6094	0.410471	0.368687	85	409	t1_t2_t3_t4-5	dead_alive	0.014351	0.340187	0.553594
STX7	4.72337	4.70111	0.198631	0.177543	85	409	t1_t2_t3_t4-5	dead_alive	0.00681551	0.340662	0.554074
CNEP1R1	3.77992	3.75478	0.219299	0.226932	85	409	t1_t2_t3_t4-5	dead_alive	0.00962901	0.340902	0.554169
APOBEC3C	4.56937	4.59126	0.191254	0.19715	85	409	t1_t2_t3_t4-5	dead_alive	-0.00689291	0.341558	0.554942
SLC25A24	4.33904	4.3105	0.253803	0.236784	85	409	t1_t2_t3_t4-5	dead_alive	0.00952049	0.342054	0.555453
TOR1A	3.48565	3.46852	0.151347	0.14815	85	409	t1_t2_t3_t4-5	dead_alive	0.0071082	0.342501	0.555883
ANAPC1	5.11499	5.13895	0.213355	0.19901	85	409	t1_t2_t3_t4-5	dead_alive	-0.00674145	0.34272	0.555944
LMO2	4.20334	4.2288	0.222891	0.232015	85	409	t1_t2_t3_t4-5	dead_alive	-0.00871118	0.343283	0.556563
MYL6	5.12189	5.08626	0.319063	0.289951	85	409	t1_t2_t3_t4-5	dead_alive	0.0100699	0.34358	0.556748
MCMBP	3.92074	3.90309	0.157423	0.148107	85	409	t1_t2_t3_t4-5	dead_alive	0.00650974	0.344041	0.557131
PPP4R1	4.69685	4.67141	0.221802	0.239048	85	409	t1_t2_t3_t4-5	dead_alive	0.00783701	0.34427	0.557131
ARHGEF12	5.32202	5.26875	0.485461	0.39092	85	409	t1_t2_t3_t4-5	dead_alive	0.0145122	0.344425	0.557131
ERAP2	4.49444	4.51132	0.150439	0.143088	85	409	t1_t2_t3_t4-5	dead_alive	-0.00540793	0.344544	0.557131
UBL3	4.07354	4.09565	0.201734	0.163485	85	409	t1_t2_t3_t4-5	dead_alive	-0.00780966	0.345305	0.557725
UBC	5.33298	5.29823	0.313779	0.276808	85	409	t1_t2_t3_t4-5	dead_alive	0.00943222	0.345473	0.557725
IDH1	3.75494	3.73062	0.216779	0.208714	85	409	t1_t2_t3_t4-5	dead_alive	0.0093729	0.345588	0.557725
CSF3R	5.68059	5.64109	0.351486	0.342699	85	409	t1_t2_t3_t4-5	dead_alive	0.0100673	0.34564	0.557725
VPS35	4.10256	4.12019	0.156598	0.155298	85	409	t1_t2_t3_t4-5	dead_alive	-0.00618571	0.346202	0.558251
ARF1	4.40609	4.38052	0.227525	0.223728	85	409	t1_t2_t3_t4-5	dead_alive	0.00839655	0.346331	0.558251
DGAT2	4.7762	4.73601	0.35768	0.355999	85	409	t1_t2_t3_t4-5	dead_alive	0.0121914	0.34736	0.559234
SIGLEC10	4.65347	4.60174	0.477191	0.36532	85	409	t1_t2_t3_t4-5	dead_alive	0.0161273	0.34752	0.559234
MAF1	4.84516	4.88683	0.380621	0.318767	85	409	t1_t2_t3_t4-5	dead_alive	-0.0123561	0.347713	0.559234
SEC14L1	4.92917	4.90305	0.237183	0.208193	85	409	t1_t2_t3_t4-5	dead_alive	0.00766495	0.347903	0.559234
ATF4	4.04578	4.02327	0.20983	0.145689	85	409	t1_t2_t3_t4-5	dead_alive	0.00804969	0.347928	0.559234
AHSA2	3.57015	3.58562	0.138327	0.135267	85	409	t1_t2_t3_t4-5	dead_alive	-0.0062401	0.348051	0.559234
SEC24A	3.81258	3.78777	0.2237	0.207626	85	409	t1_t2_t3_t4-5	dead_alive	0.00941741	0.348383	0.559234
CYB5R1	3.72217	3.69435	0.250131	0.23667	85	409	t1_t2_t3_t4-5	dead_alive	0.0108223	0.348402	0.559234
BTK	3.67482	3.6935	0.168002	0.159519	85	409	t1_t2_t3_t4-5	dead_alive	-0.00731577	0.348704	0.559425
MID1IP1	3.80074	3.77602	0.222732	0.210602	85	409	t1_t2_t3_t4-5	dead_alive	0.00941326	0.34936	0.560184
SLC16A3	4.74068	4.71529	0.227914	0.222107	85	409	t1_t2_t3_t4-5	dead_alive	0.0077472	0.349841	0.560186
MSL3	4.37803	4.3496	0.253835	0.255996	85	409	t1_t2_t3_t4-5	dead_alive	0.00939901	0.349999	0.560186
ZNF33A	4.43135	4.4003	0.279865	0.267535	85	409	t1_t2_t3_t4-5	dead_alive	0.0101473	0.350177	0.560186
RHOT1	3.98465	3.96522	0.173448	0.175681	85	409	t1_t2_t3_t4-5	dead_alive	0.00705117	0.350328	0.560186
EZR	4.02456	4.04577	0.189629	0.190687	85	409	t1_t2_t3_t4-5	dead_alive	-0.00758416	0.350347	0.560186
RPS25	4.09224	4.12377	0.285513	0.266168	85	409	t1_t2_t3_t4-5	dead_alive	-0.0110757	0.350573	0.560186
RPL29	4.52519	4.47484	0.446188	0.473534	85	409	t1_t2_t3_t4-5	dead_alive	0.0161436	0.350746	0.560186
AKT2	3.78082	3.80138	0.190214	0.151089	85	409	t1_t2_t3_t4-5	dead_alive	-0.00782484	0.350825	0.560186
SPARC	4.47058	4.42425	0.412256	0.429896	85	409	t1_t2_t3_t4-5	dead_alive	0.0150283	0.351231	0.560542
NKTR	3.63261	3.64434	0.103394	0.113686	85	409	t1_t2_t3_t4-5	dead_alive	-0.0046502	0.351584	0.560812
COPG1	3.85318	3.83619	0.155446	0.140031	85	409	t1_t2_t3_t4-5	dead_alive	0.00637553	0.353224	0.562898
CPPED1	4.79497	4.76077	0.310168	0.297239	85	409	t1_t2_t3_t4-5	dead_alive	0.0103269	0.353464	0.562898
MAX	3.88884	3.87152	0.156983	0.151171	85	409	t1_t2_t3_t4-5	dead_alive	0.00644042	0.353493	0.562898
NFE2L2	4.07611	4.05765	0.164505	0.174888	85	409	t1_t2_t3_t4-5	dead_alive	0.00654855	0.353627	0.562898
HNRNPK	4.61895	4.63793	0.173999	0.157401	85	409	t1_t2_t3_t4-5	dead_alive	-0.0059148	0.35458	0.563443
IL32	4.87942	4.84654	0.297953	0.291852	85	409	t1_t2_t3_t4-5	dead_alive	0.00975499	0.354738	0.563443
LAMTOR5	3.79162	3.76466	0.24221	0.249237	85	409	t1_t2_t3_t4-5	dead_alive	0.0102931	0.354743	0.563443
CAST	4.03417	4.01812	0.146393	0.137369	85	409	t1_t2_t3_t4-5	dead_alive	0.00574967	0.354761	0.563443
PIAS1	4.62299	4.60312	0.1779	0.187423	85	409	t1_t2_t3_t4-5	dead_alive	0.00621639	0.35489	0.563443
HSPE1	3.95981	3.97692	0.152027	0.167224	85	409	t1_t2_t3_t4-5	dead_alive	-0.00622043	0.35536	0.563897
FAR1	4.7988	4.77423	0.225909	0.20398	85	409	t1_t2_t3_t4-5	dead_alive	0.00740363	0.355886	0.564439
ACTN4	4.13725	4.11583	0.193612	0.196289	85	409	t1_t2_t3_t4-5	dead_alive	0.00748851	0.356341	0.564764
IL13RA1	4.46698	4.43752	0.263962	0.281146	85	409	t1_t2_t3_t4-5	dead_alive	0.009545	0.35646	0.564764
CHP1	4.32769	4.30122	0.245079	0.214594	85	409	t1_t2_t3_t4-5	dead_alive	0.00885106	0.357058	0.564867
MT-CO2	4.13898	4.20752	0.666793	0.322267	85	409	t1_t2_t3_t4-5	dead_alive	-0.0236948	0.357127	0.564867
ATG16L2	4.93218	4.90493	0.247858	0.244958	85	409	t1_t2_t3_t4-5	dead_alive	0.007993	0.357249	0.564867
CDC34	4.98549	5.03779	0.483766	0.428347	85	409	t1_t2_t3_t4-5	dead_alive	-0.0150574	0.357263	0.564867
CASC4	4.01034	3.99343	0.153207	0.157894	85	409	t1_t2_t3_t4-5	dead_alive	0.00609863	0.358639	0.566415
EIF2AK1	5.15075	5.10636	0.41825	0.326388	85	409	t1_t2_t3_t4-5	dead_alive	0.0124865	0.358701	0.566415
FBXO7	5.79874	5.85006	0.477043	0.416851	85	409	t1_t2_t3_t4-5	dead_alive	-0.0127123	0.358797	0.566415
ZFP36L2	4.07313	4.11459	0.38907	0.318355	85	409	t1_t2_t3_t4-5	dead_alive	-0.0146097	0.359391	0.566981
MRPL44	3.86675	3.88637	0.177676	0.185087	85	409	t1_t2_t3_t4-5	dead_alive	-0.00730187	0.359527	0.566981
HMGB1	4.11579	4.13946	0.220937	0.192637	85	409	t1_t2_t3_t4-5	dead_alive	-0.00827372	0.360624	0.568419
NRAS	3.78813	3.80989	0.203116	0.178812	85	409	t1_t2_t3_t4-5	dead_alive	-0.00826429	0.361247	0.569108
EIF4G1	3.79687	3.77505	0.204516	0.175065	85	409	t1_t2_t3_t4-5	dead_alive	0.00831365	0.361543	0.569232
VPS36	3.24463	3.25896	0.133334	0.120776	85	409	t1_t2_t3_t4-5	dead_alive	-0.00635733	0.361697	0.569232
COPB2	3.87299	3.88837	0.141129	0.140234	85	409	t1_t2_t3_t4-5	dead_alive	-0.00571683	0.361977	0.569379
PLIN3	4.16629	4.13911	0.249053	0.251478	85	409	t1_t2_t3_t4-5	dead_alive	0.00944186	0.362569	0.570017
GTPBP1	4.71252	4.68975	0.208058	0.21548	85	409	t1_t2_t3_t4-5	dead_alive	0.00698832	0.363279	0.57055
MORF4L2	3.47595	3.49665	0.191896	0.182251	85	409	t1_t2_t3_t4-5	dead_alive	-0.00856631	0.363281	0.57055
NDUFB7	4.23177	4.25571	0.222986	0.206627	85	409	t1_t2_t3_t4-5	dead_alive	-0.00813939	0.363721	0.570859
FAM91A1	3.72327	3.73756	0.133056	0.123907	85	409	t1_t2_t3_t4-5	dead_alive	-0.0055277	0.36385	0.570859
LRRC59	3.57051	3.58916	0.173	0.166989	85	409	t1_t2_t3_t4-5	dead_alive	-0.00751447	0.364916	0.572237
GRB2	4.71418	4.69569	0.171019	0.169968	85	409	t1_t2_t3_t4-5	dead_alive	0.00567036	0.365656	0.573104
TNFAIP6	5.37541	5.3236	0.481288	0.468979	85	409	t1_t2_t3_t4-5	dead_alive	0.0139727	0.366224	0.573401
ACAP1	4.23941	4.21453	0.234411	0.207967	85	409	t1_t2_t3_t4-5	dead_alive	0.00849215	0.366227	0.573401
SKAP2	5.15126	5.11994	0.290341	0.28772	85	409	t1_t2_t3_t4-5	dead_alive	0.00879762	0.366604	0.573401
UBR2	4.86056	4.84064	0.188905	0.160642	85	409	t1_t2_t3_t4-5	dead_alive	0.00592481	0.366652	0.573401
SF3A3	3.33701	3.3551	0.168212	0.16391	85	409	t1_t2_t3_t4-5	dead_alive	-0.0077984	0.366782	0.573401
RIC1	4.13711	4.12207	0.142742	0.122957	85	409	t1_t2_t3_t4-5	dead_alive	0.00525302	0.367959	0.574948
RAB9A	4.05176	4.02561	0.254491	0.175554	85	409	t1_t2_t3_t4-5	dead_alive	0.00934138	0.36829	0.574991
IST1	3.4553	3.444	0.106889	0.0957523	85	409	t1_t2_t3_t4-5	dead_alive	0.00472802	0.368572	0.574991
HSP90B1	4.62247	4.65218	0.279246	0.260573	85	409	t1_t2_t3_t4-5	dead_alive	-0.00924265	0.368605	0.574991
CEBPA	4.13275	4.09237	0.376694	0.3693	85	409	t1_t2_t3_t4-5	dead_alive	0.0141649	0.368738	0.574991
PEF1	3.35727	3.37712	0.18335	0.191157	85	409	t1_t2_t3_t4-5	dead_alive	-0.00850557	0.369023	0.575142
CD164	4.70094	4.68073	0.18714	0.193656	85	409	t1_t2_t3_t4-5	dead_alive	0.00621407	0.369731	0.575952
TTC1	3.19564	3.21002	0.134009	0.134816	85	409	t1_t2_t3_t4-5	dead_alive	-0.0064776	0.370277	0.576366
TOR1AIP1	4.08709	4.10444	0.161535	0.163297	85	409	t1_t2_t3_t4-5	dead_alive	-0.00610968	0.370373	0.576366
EXOC5	3.71018	3.73135	0.20511	0.155811	85	409	t1_t2_t3_t4-5	dead_alive	-0.00820777	0.370654	0.57651
RB1	5.31938	5.34187	0.212363	0.198542	85	409	t1_t2_t3_t4-5	dead_alive	-0.00608639	0.370958	0.57669
TGOLN2	4.27803	4.26083	0.159531	0.167317	85	409	t1_t2_t3_t4-5	dead_alive	0.00581165	0.37159	0.577125
RPS20	4.31042	4.33994	0.27818	0.266806	85	409	t1_t2_t3_t4-5	dead_alive	-0.00984909	0.371731	0.577125
VDAC1	3.43426	3.4512	0.162728	0.135954	85	409	t1_t2_t3_t4-5	dead_alive	-0.00709781	0.371803	0.577125
CDKL1	4.22304	4.25393	0.301589	0.219622	85	409	t1_t2_t3_t4-5	dead_alive	-0.0105158	0.372162	0.577388
LAMTOR4	3.21695	3.19701	0.190226	0.170504	85	409	t1_t2_t3_t4-5	dead_alive	0.00897005	0.372893	0.57823
CCNY	4.26449	4.28314	0.177359	0.163767	85	409	t1_t2_t3_t4-5	dead_alive	-0.006295	0.373473	0.5784
CCNG1	3.54633	3.56889	0.219245	0.17163	85	409	t1_t2_t3_t4-5	dead_alive	-0.00914805	0.373643	0.5784
ZC3H11A	4.40181	4.38437	0.164088	0.164042	85	409	t1_t2_t3_t4-5	dead_alive	0.00572876	0.37422	0.5784
HIST2H3A	5.15808	5.18344	0.242842	0.216323	85	409	t1_t2_t3_t4-5	dead_alive	-0.00707571	0.374258	0.5784
SART1	3.55189	3.57399	0.20956	0.199764	85	409	t1_t2_t3_t4-5	dead_alive	-0.00895021	0.374277	0.5784
XPO1	4.33172	4.3194	0.11798	0.105028	85	409	t1_t2_t3_t4-5	dead_alive	0.00410658	0.374526	0.5784
BTNL8	4.5678	4.61992	0.486782	0.509539	85	409	t1_t2_t3_t4-5	dead_alive	-0.0163689	0.374674	0.5784
FECH	5.21889	5.28337	0.621717	0.52974	85	409	t1_t2_t3_t4-5	dead_alive	-0.017713	0.374763	0.5784
RNF166	3.95632	3.97776	0.203276	0.194965	85	409	t1_t2_t3_t4-5	dead_alive	-0.00779557	0.374853	0.5784
MRPL18	3.56663	3.58877	0.207351	0.214297	85	409	t1_t2_t3_t4-5	dead_alive	-0.00892616	0.374996	0.5784
ZC3HAV1	5.33944	5.36404	0.225962	0.258465	85	409	t1_t2_t3_t4-5	dead_alive	-0.00663143	0.375081	0.5784
STAG2	4.6995	4.67958	0.191676	0.168136	85	409	t1_t2_t3_t4-5	dead_alive	0.00613073	0.375359	0.578537
SLC30A1	4.01841	3.99002	0.268449	0.266444	85	409	t1_t2_t3_t4-5	dead_alive	0.010228	0.376172	0.579498
PIGC	4.15449	4.17997	0.245734	0.218434	85	409	t1_t2_t3_t4-5	dead_alive	-0.00882224	0.377446	0.581086
FGD3	4.74564	4.72105	0.235084	0.222248	85	409	t1_t2_t3_t4-5	dead_alive	0.00749571	0.377582	0.581086
EGLN2	3.76974	3.78698	0.167235	0.143437	85	409	t1_t2_t3_t4-5	dead_alive	-0.00658333	0.377936	0.581337
CFDP1	3.43418	3.44911	0.144404	0.128331	85	409	t1_t2_t3_t4-5	dead_alive	-0.006261	0.378668	0.581966
HNRNPUL1	3.95794	3.93953	0.176916	0.163693	85	409	t1_t2_t3_t4-5	dead_alive	0.00672364	0.378725	0.581966
PHKB	3.336	3.32479	0.107848	0.100339	85	409	t1_t2_t3_t4-5	dead_alive	0.00485949	0.379139	0.582311
CDC42	4.7498	4.77005	0.193252	0.189859	85	409	t1_t2_t3_t4-5	dead_alive	-0.0061377	0.379704	0.582886
CORO1A	4.60425	4.62489	0.199171	0.183045	85	409	t1_t2_t3_t4-5	dead_alive	-0.00645191	0.380112	0.58312
IGFBP7	3.59009	3.56394	0.250355	0.243006	85	409	t1_t2_t3_t4-5	dead_alive	0.0105459	0.380338	0.58312
PTPN18	3.36862	3.38444	0.151261	0.148333	85	409	t1_t2_t3_t4-5	dead_alive	-0.00675998	0.380428	0.58312
GPD2	4.35709	4.33658	0.192335	0.210951	85	409	t1_t2_t3_t4-5	dead_alive	0.00680903	0.380711	0.583145
FKBP8	5.89546	5.94738	0.50482	0.444603	85	409	t1_t2_t3_t4-5	dead_alive	-0.0126482	0.380825	0.583145
[truncated: 13,306 more rows]

## Sheet: dge_between_tda
gene_name	mean_a	mean_b	sd_a	sd_b	count_a	count_b	a_vs_b	L2FC	p.value	p.adjust
S100A12	6.63724	5.87376	0.494654	0.391788	106	85	t1_t2	0.176301	9.68343e-25	2.9641e-21
NDUFS2	4.94192	4.59177	0.208538	0.200176	106	85	t1_t2	0.106023	3.07817e-24	4.71115e-21
S100A9	7.64966	7.1545	0.336662	0.248954	106	85	t1_t2	0.0965443	4.91454e-24	5.01447e-21
LDHA	5.32988	4.85861	0.341025	0.210956	106	85	t1_t2	0.13356	7.5208e-24	5.75529e-21
RGL4	5.14635	4.68761	0.32323	0.237174	106	85	t1_t2	0.134697	6.32485e-23	3.87207e-20
ENTPD7	4.83635	4.39429	0.338655	0.191774	106	85	t1_t2	0.138288	1.18946e-22	6.06823e-20
NLRC4	5.31877	4.93886	0.227984	0.235979	106	85	t1_t2	0.106915	1.96547e-22	8.59474e-20
PLAC8	5.48558	4.97792	0.380597	0.25417	106	85	t1_t2	0.140102	5.80705e-22	2.22192e-19
ST6GALNAC4	3.65558	4.05433	0.255434	0.247347	106	85	t1_t2	-0.149365	1.16559e-21	3.96431e-19
SERPINB1	5.87357	5.45876	0.30864	0.226523	106	85	t1_t2	0.105663	3.61741e-21	1.10729e-18
CD63	5.2171	4.8686	0.279209	0.166429	106	85	t1_t2	0.0997405	6.98439e-21	1.94357e-18
HP	5.33817	4.65521	0.475901	0.419261	106	85	t1_t2	0.197501	1.13975e-20	2.90732e-18
GYG1	5.60213	5.15122	0.299225	0.293732	106	85	t1_t2	0.121064	2.50593e-20	5.90051e-18
PHOSPHO1	4.15304	4.61405	0.301815	0.305262	106	85	t1_t2	-0.151867	3.43739e-20	7.5156e-18
TBC1D8	4.86069	4.4913	0.274414	0.219501	106	85	t1_t2	0.114028	3.91038e-20	7.97978e-18
RAB32	4.63075	4.35977	0.198146	0.165516	106	85	t1_t2	0.086993	5.18363e-20	9.91693e-18
SMPDL3A	4.83843	4.28794	0.459686	0.27002	106	85	t1_t2	0.174254	9.23267e-20	1.66242e-17
SEC24A	3.95126	3.67369	0.216011	0.161484	106	85	t1_t2	0.105082	1.34406e-19	2.28564e-17
HK3	5.80146	5.46395	0.265867	0.194842	106	85	t1_t2	0.0864713	1.80794e-19	2.91269e-17
ADAM9	4.59255	4.27662	0.241658	0.196226	106	85	t1_t2	0.102825	4.40088e-19	6.73554e-17
STRADB	5.47812	6.09517	0.44808	0.406749	106	85	t1_t2	-0.153986	5.4287e-19	7.91297e-17
PCGF5	4.51044	4.7973	0.172685	0.211509	106	85	t1_t2	-0.088952	7.21238e-19	9.20638e-17
SGTB	4.36244	4.09719	0.219786	0.147564	106	85	t1_t2	0.0904988	6.63704e-19	9.20638e-17
UGCG	5.73039	5.36624	0.275381	0.23284	106	85	t1_t2	0.0947225	7.21833e-19	9.20638e-17
TSPO	5.67244	5.31209	0.295019	0.206489	106	85	t1_t2	0.0946893	7.56185e-19	9.25873e-17
GRPEL1	3.28706	3.11674	0.142934	0.093658	106	85	t1_t2	0.0767592	9.17499e-19	1.08018e-16
DCAF12	5.91306	6.45025	0.35824	0.382813	106	85	t1_t2	-0.12545	1.15403e-18	1.30833e-16
NDUFC2	3.5133	3.24416	0.228804	0.150195	106	85	t1_t2	0.11498	2.17049e-18	2.37281e-16
STX12	3.72856	3.59172	0.0970286	0.0971697	106	85	t1_t2	0.0539443	4.22331e-18	4.45778e-16
ANXA3	5.64424	5.23158	0.299535	0.288948	106	85	t1_t2	0.109535	4.57776e-18	4.67084e-16
MICU2	5.57941	5.27067	0.234849	0.209968	106	85	t1_t2	0.0821257	6.26689e-18	6.18805e-16
PGD	5.85712	5.5783	0.219131	0.184421	106	85	t1_t2	0.0703637	7.26687e-18	6.95122e-16
ATP6V1C1	4.71219	4.4391	0.226995	0.168482	106	85	t1_t2	0.0861308	7.874e-18	7.08891e-16
S100A8	6.86378	6.35706	0.443773	0.282451	106	85	t1_t2	0.110644	7.73275e-18	7.08891e-16
BCL2L1	5.40297	5.96333	0.403017	0.401275	106	85	t1_t2	-0.142366	8.20146e-18	7.17276e-16
PGK1	5.37562	5.10632	0.230572	0.159995	106	85	t1_t2	0.0741456	1.05641e-17	8.75653e-16
TMEM63B	4.31938	4.81983	0.310911	0.387211	106	85	t1_t2	-0.158157	1.05845e-17	8.75653e-16
SLC25A38	3.64482	3.98286	0.260828	0.230982	106	85	t1_t2	-0.127958	1.11302e-17	8.96566e-16
TNS1	4.94513	5.52062	0.397652	0.43314	106	85	t1_t2	-0.158822	2.219e-17	1.74163e-15
FAM46C	6.17255	6.7754	0.4278	0.449396	106	85	t1_t2	-0.134439	2.6893e-17	2.03303e-15
GADD45A	5.00082	4.56949	0.369226	0.267637	106	85	t1_t2	0.130132	2.7231e-17	2.03303e-15
SLC25A39	5.45814	6.013	0.416929	0.399344	106	85	t1_t2	-0.139675	2.95792e-17	2.15576e-15
ATP11B	5.62692	5.35554	0.219262	0.183832	106	85	t1_t2	0.0713126	3.51109e-17	2.48154e-15
SIL1	3.64353	3.35577	0.265688	0.152483	106	85	t1_t2	0.118691	3.56706e-17	2.48154e-15
RABGEF1	4.43672	4.22084	0.182944	0.138618	106	85	t1_t2	0.0719629	4.21528e-17	2.86733e-15
GAPDH	5.7008	5.42335	0.233888	0.180266	106	85	t1_t2	0.0719804	4.68217e-17	3.11568e-15
ATP5F1	4.33489	4.10556	0.209666	0.129187	106	85	t1_t2	0.0784142	5.87781e-17	3.82808e-15
FECH	5.0991	5.73066	0.435167	0.488456	106	85	t1_t2	-0.16846	6.10939e-17	3.89601e-15
BATF	3.94808	3.61971	0.259089	0.233167	106	85	t1_t2	0.125274	7.07753e-17	4.42129e-15
MS4A4A	4.84836	4.27885	0.496887	0.35793	106	85	t1_t2	0.180275	7.36697e-17	4.51006e-15
CD177	6.36638	5.5671	0.614583	0.582934	106	85	t1_t2	0.193548	8.3297e-17	4.96194e-15
OPLAH	4.62132	4.17248	0.358043	0.31734	106	85	t1_t2	0.147403	8.4293e-17	4.96194e-15
PLP2	4.48974	4.17942	0.261078	0.20853	106	85	t1_t2	0.10333	1.03071e-16	5.95283e-15
SLC4A1	5.65671	6.299	0.46904	0.489784	106	85	t1_t2	-0.15516	1.15686e-16	6.55768e-15
BMX	4.86168	4.4649	0.324089	0.27915	106	85	t1_t2	0.122829	1.44347e-16	7.89011e-15
SLC14A1	4.45126	4.98979	0.383917	0.418527	106	85	t1_t2	-0.164766	1.41845e-16	7.89011e-15
RANBP10	4.42302	4.87067	0.286256	0.366165	106	85	t1_t2	-0.13909	1.76748e-16	9.40243e-15
SNCA	5.77754	6.36767	0.464413	0.432562	106	85	t1_t2	-0.140311	1.78158e-16	9.40243e-15
RHOU	4.34711	3.95968	0.347276	0.242615	106	85	t1_t2	0.13467	1.85848e-16	9.64202e-15
UBE2O	4.39027	4.8849	0.335349	0.397285	106	85	t1_t2	-0.15402	2.04284e-16	1.04219e-14
SLC6A8	4.41654	4.99952	0.420997	0.455982	106	85	t1_t2	-0.178875	2.31893e-16	1.16364e-14
EXOSC4	4.31037	3.98827	0.300926	0.187443	106	85	t1_t2	0.11205	2.44163e-16	1.20546e-14
MRC2	3.85683	4.51557	0.546687	0.467758	106	85	t1_t2	-0.22749	2.99026e-16	1.43019e-14
TSPAN5	4.91998	5.44519	0.383002	0.411401	106	85	t1_t2	-0.14633	2.97325e-16	1.43019e-14
USP12	4.95558	5.38334	0.265553	0.358368	106	85	t1_t2	-0.119448	3.29797e-16	1.55309e-14
SLC25A28	3.82278	3.51835	0.280713	0.186682	106	85	t1_t2	0.119727	3.59329e-16	1.66652e-14
BNIP3L	6.087	6.60651	0.386294	0.406264	106	85	t1_t2	-0.118158	4.16383e-16	1.90231e-14
CD82	4.89268	4.61085	0.24576	0.191594	106	85	t1_t2	0.0855924	4.42166e-16	1.9904e-14
DPM2	3.94234	4.46135	0.414724	0.388113	106	85	t1_t2	-0.178427	4.92134e-16	2.18322e-14
WSB1	5.19367	4.92659	0.225093	0.190718	106	85	t1_t2	0.0761662	5.45838e-16	2.38687e-14
ANKH	4.17835	4.47006	0.189034	0.245164	106	85	t1_t2	-0.0973604	6.49556e-16	2.80041e-14
GALNT2	5.00991	4.65688	0.334751	0.210783	106	85	t1_t2	0.105419	6.70726e-16	2.85152e-14
CLEC4D	5.20243	4.80671	0.348888	0.271013	106	85	t1_t2	0.114136	7.52107e-16	3.1537e-14
DRAM1	4.72288	4.39324	0.279174	0.237194	106	85	t1_t2	0.10438	7.73833e-16	3.20095e-14
FAM210B	5.59133	6.13735	0.398225	0.439593	106	85	t1_t2	-0.134423	8.0541e-16	3.28715e-14
PDZK1IP1	4.70026	5.13651	0.314185	0.353704	106	85	t1_t2	-0.128048	8.27222e-16	3.33175e-14
GSPT1	5.54941	6.01327	0.312563	0.387173	106	85	t1_t2	-0.115815	8.49563e-16	3.33399e-14
RAB10	4.50213	4.32665	0.151908	0.123617	106	85	t1_t2	0.0573561	8.48536e-16	3.33399e-14
ADGRE1	5.4365	4.93466	0.415527	0.370764	106	85	t1_t2	0.139727	8.63885e-16	3.34728e-14
GATA1	4.09069	4.60635	0.410616	0.394819	106	85	t1_t2	-0.17128	9.43686e-16	3.61078e-14
YBX3	5.51666	6.00942	0.370977	0.391951	106	85	t1_t2	-0.123432	9.70822e-16	3.66875e-14
DMTN	5.05703	5.58709	0.429183	0.40306	106	85	t1_t2	-0.143808	1.14123e-15	4.26012e-14
SRI	3.58998	3.38782	0.184873	0.133945	106	85	t1_t2	0.0836213	1.2122e-15	4.47053e-14
EPB41	5.84692	6.28968	0.301495	0.375596	106	85	t1_t2	-0.10531	1.86009e-15	6.77827e-14
SRSF8	3.90688	4.23938	0.228654	0.281131	106	85	t1_t2	-0.117834	1.89072e-15	6.80883e-14
TMOD1	4.44689	4.97096	0.375464	0.436188	106	85	t1_t2	-0.160729	1.98106e-15	7.05118e-14
ELOF1	3.7712	4.15376	0.255014	0.328111	106	85	t1_t2	-0.139395	2.12888e-15	7.49024e-14
PPP1R3D	4.84409	4.57588	0.22715	0.200888	106	85	t1_t2	0.0821761	2.31774e-15	8.06205e-14
BNIP2	4.99024	4.75683	0.203264	0.170585	106	85	t1_t2	0.0691072	2.58401e-15	8.69192e-14
SCPEP1	5.04257	4.72007	0.311104	0.200732	106	85	t1_t2	0.0953504	2.55776e-15	8.69192e-14
UBE2J1	5.02418	4.78342	0.208902	0.176546	106	85	t1_t2	0.0708466	2.53714e-15	8.69192e-14
OR2W3	5.87273	6.44427	0.440824	0.463099	106	85	t1_t2	-0.133986	2.95628e-15	9.83606e-14
PRKDC	4.63519	4.96849	0.286046	0.250059	106	85	t1_t2	-0.100178	3.45106e-15	1.13588e-13
RNF123	4.42202	4.72456	0.17696	0.2733	106	85	t1_t2	-0.0954729	4.33739e-15	1.41242e-13
CAPG	4.32921	4.0605	0.241052	0.195015	106	85	t1_t2	0.0924473	5.08864e-15	1.62281e-13
SLC1A5	4.94627	5.44989	0.379406	0.4201	106	85	t1_t2	-0.139884	5.0895e-15	1.62281e-13
MBNL3	5.80949	6.31942	0.362598	0.439396	106	85	t1_t2	-0.12138	6.29952e-15	1.98792e-13
COMT	4.50987	4.75431	0.150093	0.22088	106	85	t1_t2	-0.0761498	6.79843e-15	2.12347e-13
EMB	5.32872	5.0539	0.234291	0.213314	106	85	t1_t2	0.0763915	7.38883e-15	2.28457e-13
GPR146	4.34894	4.85688	0.432502	0.39523	106	85	t1_t2	-0.159364	7.68004e-15	2.35086e-13
MKRN1	5.98507	6.42665	0.315431	0.382511	106	85	t1_t2	-0.1027	8.16273e-15	2.45495e-13
ZER1	4.65414	5.05686	0.271462	0.356281	106	85	t1_t2	-0.119726	8.1805e-15	2.45495e-13
OPTN	4.71081	5.13222	0.297083	0.370345	106	85	t1_t2	-0.123608	1.14683e-14	3.4082e-13
DNAJB2	4.61754	5.02047	0.2812	0.355951	106	85	t1_t2	-0.120698	1.21114e-14	3.56472e-13
SPTSSA	4.03539	3.73497	0.282331	0.213834	106	85	t1_t2	0.111611	1.32253e-14	3.85548e-13
TMCO3	4.67909	4.49631	0.162977	0.139041	106	85	t1_t2	0.0574848	1.36796e-14	3.9503e-13
FOXO3	5.68597	6.05059	0.228181	0.334214	106	85	t1_t2	-0.0896694	1.44492e-14	4.13355e-13
C20orf24	4.42964	4.23159	0.188055	0.139564	106	85	t1_t2	0.06599	1.47718e-14	4.1867e-13
LILRB2	4.86177	4.60868	0.211385	0.205124	106	85	t1_t2	0.0771299	1.57554e-14	4.42451e-13
NCOA4	6.23959	6.62348	0.276525	0.337655	106	85	t1_t2	-0.0861382	1.60107e-14	4.45533e-13
ANXA1	5.44047	5.1004	0.327961	0.235388	106	85	t1_t2	0.0931231	1.69304e-14	4.66884e-13
LGALS1	4.67157	4.42374	0.239962	0.170584	106	85	t1_t2	0.0786394	1.73516e-14	4.74227e-13
VNN1	6.16112	5.92277	0.216615	0.179784	106	85	t1_t2	0.0569202	1.853e-14	5.0195e-13
PITHD1	5.14746	5.6898	0.436202	0.454004	106	85	t1_t2	-0.144516	1.93311e-14	5.19058e-13
ATP13A3	4.90598	4.56742	0.291389	0.270151	106	85	t1_t2	0.103163	1.99531e-14	5.311e-13
CD247	4.79991	5.06086	0.196678	0.226905	106	85	t1_t2	-0.0763743	2.13024e-14	5.62126e-13
FKBP8	5.82982	6.29309	0.377739	0.38891	106	85	t1_t2	-0.110319	2.75097e-14	7.1972e-13
BTN3A1	4.4786	4.7414	0.237406	0.204951	106	85	t1_t2	-0.0822645	3.57318e-14	9.26908e-13
SELENBP1	5.08563	5.68136	0.510261	0.489166	106	85	t1_t2	-0.159808	3.98174e-14	1.02421e-12
HEMGN	4.86151	5.44236	0.479429	0.4902	106	85	t1_t2	-0.162828	4.10482e-14	1.04707e-12
CDKL1	4.09621	4.36038	0.177072	0.244518	106	85	t1_t2	-0.0901641	4.23435e-14	1.07119e-12
AP2A1	4.56345	4.93947	0.270624	0.341961	106	85	t1_t2	-0.114232	5.19242e-14	1.30279e-12
FBXO7	5.74315	6.18982	0.353003	0.389876	106	85	t1_t2	-0.108056	5.27872e-14	1.31367e-12
ARPC3	4.51529	4.33731	0.180864	0.119253	106	85	t1_t2	0.0580183	5.33534e-14	1.31705e-12
CHCHD7	3.78628	3.50164	0.277671	0.206068	106	85	t1_t2	0.112752	5.77779e-14	1.41487e-12
ACSL6	4.4248	4.87777	0.313645	0.419221	106	85	t1_t2	-0.140609	6.05693e-14	1.47145e-12
TIPARP	4.9042	4.62921	0.270374	0.197721	106	85	t1_t2	0.0832522	6.41684e-14	1.54227e-12
YPEL3	4.51572	4.86438	0.242767	0.322678	106	85	t1_t2	-0.107303	6.44922e-14	1.54227e-12
ETS2	5.24782	4.98032	0.241236	0.214658	106	85	t1_t2	0.0754804	6.99946e-14	1.66088e-12
OSBP2	4.6898	5.22863	0.450522	0.459425	106	85	t1_t2	-0.156906	7.16883e-14	1.68798e-12
S100A6	4.47485	4.23608	0.222528	0.185579	106	85	t1_t2	0.0791097	7.34691e-14	1.71671e-12
PRDX3	3.97313	3.77796	0.190871	0.142894	106	85	t1_t2	0.072668	7.77815e-14	1.80371e-12
CKAP4	5.147	4.9122	0.231389	0.170211	106	85	t1_t2	0.0673636	8.03618e-14	1.84953e-12
OTUD1	4.11231	3.87428	0.253441	0.147346	106	85	t1_t2	0.0860209	8.79697e-14	2.00952e-12
SESN3	5.36681	5.70027	0.235883	0.310023	106	85	t1_t2	-0.0869653	9.15976e-14	2.07689e-12
PIK3CB	4.20232	4.04265	0.147201	0.127196	106	85	t1_t2	0.0558866	9.97358e-14	2.24479e-12
IGF2BP2	4.33744	4.78536	0.357797	0.397872	106	85	t1_t2	-0.141785	1.10047e-13	2.45653e-12
NLRC3	3.71546	3.97915	0.251908	0.202732	106	85	t1_t2	-0.0989204	1.10748e-13	2.45653e-12
ATL3	4.05778	3.87472	0.181296	0.134184	106	85	t1_t2	0.0666005	1.15033e-13	2.53321e-12
ADIPOR1	6.2222	6.62984	0.316228	0.36828	106	85	t1_t2	-0.0915486	1.19308e-13	2.60858e-12
GMPR	4.82541	5.35182	0.454757	0.447164	106	85	t1_t2	-0.149379	1.23236e-13	2.67286e-12
PAG1	5.60523	5.36575	0.233512	0.180232	106	85	t1_t2	0.0629943	1.23994e-13	2.67286e-12
METTL9	5.43226	5.14244	0.25899	0.240641	106	85	t1_t2	0.0790983	1.366e-13	2.91601e-12
SLCO4C1	5.02286	4.74279	0.229952	0.246794	106	85	t1_t2	0.0827734	1.37179e-13	2.91601e-12
TBC1D22B	3.96619	4.29842	0.240818	0.310326	106	85	t1_t2	-0.116054	1.44754e-13	3.05581e-12
IDI1	5.27735	4.85487	0.443475	0.281722	106	85	t1_t2	0.120378	1.46699e-13	3.07565e-12
GLRX5	5.35895	5.72752	0.26889	0.343731	106	85	t1_t2	-0.0959616	1.48523e-13	3.0927e-12
ARHGEF12	5.1831	5.61564	0.296699	0.411804	106	85	t1_t2	-0.115635	1.52013e-13	3.14399e-12
SNRPD3	3.68552	3.4984	0.194753	0.127676	106	85	t1_t2	0.0751715	1.56374e-13	3.21249e-12
KLRD1	4.17653	4.38994	0.197952	0.172607	106	85	t1_t2	-0.0718976	1.66954e-13	3.40697e-12
COL4A3BP	4.52248	4.38955	0.121848	0.108871	106	85	t1_t2	0.0430406	1.71476e-13	3.47608e-12
ACPP	4.8051	4.63779	0.171821	0.11849	106	85	t1_t2	0.0511292	1.85999e-13	3.70747e-12
FGR	5.48674	5.25769	0.214628	0.184202	106	85	t1_t2	0.0615208	1.86524e-13	3.70747e-12
GRAP2	3.96673	4.24602	0.281278	0.204503	106	85	t1_t2	-0.0981614	1.85095e-13	3.70747e-12
DSE	4.65384	4.42573	0.194093	0.199142	106	85	t1_t2	0.0725056	1.9891e-13	3.92815e-12
RASA3	4.14978	4.35185	0.199565	0.15328	106	85	t1_t2	-0.0685951	2.07556e-13	4.06041e-12
SLC25A20	3.85774	3.69439	0.162433	0.122738	106	85	t1_t2	0.062423	2.0826e-13	4.06041e-12
MXD4	3.78712	4.01078	0.167438	0.209081	106	85	t1_t2	-0.0827817	2.23643e-13	4.33273e-12
FAM104A	5.04013	5.44689	0.304164	0.380995	106	85	t1_t2	-0.111972	2.35343e-13	4.53072e-12
PSMA6	4.13973	3.98486	0.16135	0.108351	106	85	t1_t2	0.0550072	2.38944e-13	4.5713e-12
KRAS	4.43572	4.28123	0.145407	0.125345	106	85	t1_t2	0.0511408	2.56169e-13	4.8704e-12
PYGL	5.69083	5.48532	0.18021	0.177368	106	85	t1_t2	0.0530638	2.57932e-13	4.87364e-12
PSMF1	4.3734	4.66679	0.233538	0.268439	106	85	t1_t2	-0.093674	2.6426e-13	4.96257e-12
RPIA	4.5711	5.01436	0.348581	0.409519	106	85	t1_t2	-0.133524	2.99687e-13	5.59355e-12
RAB20	4.86848	4.5036	0.305888	0.326782	106	85	t1_t2	0.112392	3.19444e-13	5.89537e-12
VPS35	4.25213	4.09031	0.157959	0.127286	106	85	t1_t2	0.0559757	3.1971e-13	5.89537e-12
CNPPD1	4.18487	4.50531	0.21323	0.314235	106	85	t1_t2	-0.106445	3.28101e-13	6.01388e-12
DNASE1L1	3.88179	3.66664	0.219662	0.159161	106	85	t1_t2	0.0822652	3.32315e-13	6.05486e-12
PIP4K2A	5.23256	5.46193	0.14945	0.226247	106	85	t1_t2	-0.0618945	3.37327e-13	6.10981e-12
SLC25A24	4.49846	4.23423	0.245689	0.219642	106	85	t1_t2	0.0873313	3.42223e-13	6.16203e-12
EPB42	5.12234	5.67361	0.457651	0.497747	106	85	t1_t2	-0.147463	3.44347e-13	6.16401e-12
FAM117A	3.95383	4.14862	0.152215	0.181738	106	85	t1_t2	-0.06938	3.74408e-13	6.66316e-12
SLC18B1	3.59002	3.92094	0.23049	0.321863	106	85	t1_t2	-0.127206	3.80019e-13	6.72393e-12
XRN2	4.68641	4.5013	0.16601	0.159453	106	85	t1_t2	0.0581409	3.85508e-13	6.78184e-12
SUMF1	3.895	3.74577	0.134884	0.128699	106	85	t1_t2	0.0563605	4.66709e-13	8.16341e-12
ADORA2A	4.31642	4.10758	0.208857	0.163136	106	85	t1_t2	0.0715459	5.24222e-13	9.11729e-12
POMP	3.64164	3.45453	0.176407	0.157002	106	85	t1_t2	0.0760977	5.8617e-13	1.01371e-11
SEC61B	3.45666	3.29087	0.157963	0.13779	106	85	t1_t2	0.0709071	5.97012e-13	1.02666e-11
ZAP70	3.88571	4.21708	0.33713	0.254842	106	85	t1_t2	-0.118066	6.14923e-13	1.05155e-11
CD48	4.55673	4.3319	0.194441	0.202196	106	85	t1_t2	0.0729991	6.20614e-13	1.05539e-11
ALAS2	6.52567	7.07977	0.489015	0.492256	106	85	t1_t2	-0.117577	6.40865e-13	1.08381e-11
GUCD1	5.11056	5.45471	0.264028	0.329721	106	85	t1_t2	-0.0940206	6.85992e-13	1.15375e-11
ERI1	4.35645	4.12544	0.210299	0.201592	106	85	t1_t2	0.0786058	7.30192e-13	1.22138e-11
TCN1	4.63313	4.23302	0.433079	0.278588	106	85	t1_t2	0.130301	7.37107e-13	1.22624e-11
HAGH	5.01022	5.35858	0.25264	0.341467	106	85	t1_t2	-0.0969764	7.55526e-13	1.25009e-11
TIFA	4.88264	4.5428	0.323791	0.286132	106	85	t1_t2	0.104081	8.03682e-13	1.32262e-11
LYL1	4.65606	4.97238	0.23659	0.307719	106	85	t1_t2	-0.0948263	8.28492e-13	1.35616e-11
FIG4	4.43366	4.21499	0.233924	0.157365	106	85	t1_t2	0.0729707	8.37314e-13	1.36209e-11
PLBD1	5.41268	5.1782	0.236272	0.185745	106	85	t1_t2	0.0638944	8.41018e-13	1.36209e-11
ADM	4.49102	4.26788	0.168664	0.217703	106	85	t1_t2	0.0735263	1.02775e-12	1.65575e-11
RNF146	4.31938	4.04046	0.23581	0.259032	106	85	t1_t2	0.0963048	1.0566e-12	1.69332e-11
BLOC1S1	3.79307	3.57295	0.233114	0.164043	106	85	t1_t2	0.0862519	1.08649e-12	1.73215e-11
CNIH4	4.30509	4.13837	0.149499	0.149666	106	85	t1_t2	0.0569817	1.13886e-12	1.80624e-11
SYNE2	4.67507	4.9318	0.275778	0.189189	106	85	t1_t2	-0.0771282	1.36808e-12	2.1586e-11
KLC3	3.95913	4.58319	0.568688	0.557947	106	85	t1_t2	-0.211171	1.38637e-12	2.17624e-11
MICAL2	4.78982	4.96816	0.121438	0.18135	106	85	t1_t2	-0.0527414	1.44129e-12	2.25091e-11
GNAI3	4.8066	4.68053	0.120682	0.108469	106	85	t1_t2	0.0383475	1.46907e-12	2.28065e-11
LRRC8A	4.30482	4.61759	0.222401	0.314612	106	85	t1_t2	-0.101187	1.47523e-12	2.28065e-11
CYP1B1	5.60069	5.19356	0.420663	0.322369	106	85	t1_t2	0.108881	1.60289e-12	2.46128e-11
MAF1	4.81309	5.13092	0.243715	0.312789	106	85	t1_t2	-0.0922561	1.60816e-12	2.46128e-11
PGLS	4.32889	4.14229	0.185746	0.154996	106	85	t1_t2	0.0635699	1.63617e-12	2.4917e-11
EIF2AK1	5.04476	5.40176	0.240893	0.366451	106	85	t1_t2	-0.0986434	1.84814e-12	2.78678e-11
ORMDL3	4.12579	4.38396	0.208837	0.24973	106	85	t1_t2	-0.0875637	1.84589e-12	2.78678e-11
TBX21	3.62849	4.01864	0.408299	0.306065	106	85	t1_t2	-0.147338	1.89268e-12	2.83994e-11
PLIN3	4.38119	4.17062	0.18734	0.194211	106	85	t1_t2	0.0710585	2.034e-12	3.03712e-11
BLVRB	5.37105	5.76998	0.35071	0.371468	106	85	t1_t2	-0.103363	2.14713e-12	3.17505e-11
RNF11	5.19427	5.52435	0.260757	0.324072	106	85	t1_t2	-0.0888846	2.13915e-12	3.17505e-11
ST13	4.24449	4.57523	0.273091	0.319406	106	85	t1_t2	-0.108256	2.32428e-12	3.4205e-11
HBM	3.91614	4.48375	0.487893	0.537897	106	85	t1_t2	-0.195271	2.43596e-12	3.56769e-11
PTPN1	4.08828	3.89767	0.192229	0.159836	106	85	t1_t2	0.0688816	2.71137e-12	3.95215e-11
SH3GLB2	3.81432	4.07998	0.234347	0.249161	106	85	t1_t2	-0.0971368	2.7631e-12	3.98956e-11
TRIO	5.03648	4.81161	0.210058	0.202763	106	85	t1_t2	0.0658966	2.75231e-12	3.98956e-11
PCMT1	4.29855	4.10005	0.21303	0.153788	106	85	t1_t2	0.0682064	3.00025e-12	4.31163e-11
AP2M1	4.3415	4.60955	0.196667	0.273118	106	85	t1_t2	-0.0864326	3.05661e-12	4.3721e-11
IFIT1	5.3223	5.79376	0.446375	0.424268	106	85	t1_t2	-0.122451	3.39768e-12	4.83736e-11
ERH	3.73109	3.46643	0.284442	0.207091	106	85	t1_t2	0.106145	3.67828e-12	5.21176e-11
WNK1	5.1715	5.47923	0.218582	0.318297	106	85	t1_t2	-0.0833901	3.69472e-12	5.21176e-11
PRCP	4.32143	4.15413	0.170007	0.141424	106	85	t1_t2	0.0569625	3.81083e-12	5.35089e-11
SLC2A3	5.812	5.56689	0.230345	0.223162	106	85	t1_t2	0.0621618	3.91432e-12	5.47111e-11
AGPAT2	3.74255	3.56278	0.186492	0.148545	106	85	t1_t2	0.0710182	3.96587e-12	5.51797e-11
OLFM4	5.67969	4.81212	0.896354	0.723485	106	85	t1_t2	0.239138	4.29306e-12	5.94618e-11
ARL4C	3.9059	4.15212	0.251667	0.209602	106	85	t1_t2	-0.0881934	5.02027e-12	6.92209e-11
ATP5H	3.58041	3.37957	0.198052	0.177589	106	85	t1_t2	0.0832844	5.13278e-12	7.0455e-11
SMIM5	4.21614	4.56579	0.307245	0.336427	106	85	t1_t2	-0.114943	5.19673e-12	7.10143e-11
MTHFD2	4.12094	3.87678	0.252073	0.206048	106	85	t1_t2	0.0881171	5.31341e-12	7.2286e-11
EDEM2	3.82214	3.65947	0.153148	0.149843	106	85	t1_t2	0.0627456	5.3765e-12	7.24998e-11
IGFBP7	3.72517	3.48981	0.26618	0.171844	106	85	t1_t2	0.0941583	5.36982e-12	7.24998e-11
UBXN6	5.41914	5.83619	0.368837	0.400546	106	85	t1_t2	-0.106963	5.46432e-12	7.3361e-11
RGCC	4.38991	4.78613	0.380321	0.36004	106	85	t1_t2	-0.124668	5.57842e-12	7.45657e-11
C6orf106	3.55658	3.67343	0.0850319	0.121937	106	85	t1_t2	-0.0466366	6.11871e-12	8.14321e-11
BPGM	5.40768	5.90121	0.405821	0.494312	106	85	t1_t2	-0.126001	6.42378e-12	8.51221e-11
CD164	4.78878	4.61553	0.183565	0.143003	106	85	t1_t2	0.0531626	6.49194e-12	8.56544e-11
LGALS8	4.51878	4.32992	0.188037	0.167445	106	85	t1_t2	0.0615924	6.64727e-12	8.73274e-11
TPGS2	4.12723	4.37963	0.175646	0.267937	106	85	t1_t2	-0.0856364	7.3022e-12	9.55215e-11
SAMSN1	6.05754	5.71181	0.327767	0.321161	106	85	t1_t2	0.0847852	7.47819e-12	9.74074e-11
MAPK14	5.96544	5.76299	0.196877	0.184394	106	85	t1_t2	0.0498125	7.55962e-12	9.80509e-11
MSMO1	5.5971	5.37548	0.218859	0.199538	106	85	t1_t2	0.0582873	7.88192e-12	1.018e-10
CLINT1	4.19633	4.01069	0.223234	0.118665	106	85	t1_t2	0.0652761	7.96226e-12	1.02405e-10
CCPG1	5.30295	5.13016	0.180784	0.146906	106	85	t1_t2	0.047791	8.36901e-12	1.06859e-10
PIK3AP1	5.56501	5.34159	0.221325	0.201143	106	85	t1_t2	0.0591158	8.37835e-12	1.06859e-10
ANKRD22	4.75252	4.32257	0.433449	0.385857	106	85	t1_t2	0.136804	1.11534e-11	1.41662e-10
EMILIN2	5.00157	4.80144	0.217566	0.164897	106	85	t1_t2	0.0589114	1.1831e-11	1.4944e-10
RAB2B	4.90838	5.13593	0.177566	0.237362	106	85	t1_t2	-0.0653779	1.18634e-11	1.4944e-10
WDR45	4.58842	4.86957	0.209811	0.298971	106	85	t1_t2	-0.085797	1.39115e-11	1.74521e-10
GNS	5.13481	4.95413	0.194874	0.152239	106	85	t1_t2	0.051681	1.43943e-11	1.7984e-10
SPTB	5.1831	5.64917	0.370984	0.486595	106	85	t1_t2	-0.124226	1.49717e-11	1.86294e-10
CORO1B	3.70626	3.89178	0.195172	0.161576	106	85	t1_t2	-0.0704661	1.50348e-11	1.86322e-10
BTK	3.78008	3.6261	0.152215	0.142758	106	85	t1_t2	0.0599992	1.54429e-11	1.90607e-10
KLF1	4.91974	5.31519	0.32826	0.408443	106	85	t1_t2	-0.11154	1.74865e-11	2.14965e-10
MAPRE1	4.45386	4.28054	0.200629	0.131685	106	85	t1_t2	0.0572624	1.7737e-11	2.17172e-10
RILP	4.11942	4.30704	0.18126	0.17825	106	85	t1_t2	-0.0642566	1.78283e-11	2.1742e-10
FIBP	3.23167	3.05459	0.197992	0.143549	106	85	t1_t2	0.0812997	1.82149e-11	2.21253e-10
CMPK2	4.57906	4.98869	0.408547	0.381359	106	85	t1_t2	-0.123609	2.00256e-11	2.42286e-10
CDC34	4.95706	5.34142	0.314493	0.401306	106	85	t1_t2	-0.107738	2.02394e-11	2.43909e-10
RNASE2	4.04341	3.65776	0.334487	0.392807	106	85	t1_t2	0.144614	2.03578e-11	2.44374e-10
PRF1	4.47161	4.83833	0.406555	0.30388	106	85	t1_t2	-0.113714	2.09849e-11	2.50917e-10
CYBA	5.09278	4.89746	0.218059	0.160808	106	85	t1_t2	0.0564195	2.24307e-11	2.67161e-10
GYPB	4.69008	5.09354	0.341459	0.417269	106	85	t1_t2	-0.119056	2.28423e-11	2.71009e-10
ODC1	4.79232	5.15285	0.320049	0.364775	106	85	t1_t2	-0.104647	2.31723e-11	2.73862e-10
PRKCH	4.52503	4.74049	0.239731	0.178778	106	85	t1_t2	-0.0671073	2.34348e-11	2.759e-10
KAT2B	4.92386	5.17862	0.183493	0.278427	106	85	t1_t2	-0.0727783	2.42358e-11	2.84237e-10
RLIM	4.71509	4.5384	0.182139	0.161116	106	85	t1_t2	0.0551033	2.43732e-11	2.84757e-10
GSTO1	4.26651	4.06486	0.236564	0.1536	106	85	t1_t2	0.0698495	2.64578e-11	3.07271e-10
MB21D1	4.58346	4.3441	0.227361	0.233995	106	85	t1_t2	0.0773782	2.6501e-11	3.07271e-10
C14orf2	3.34063	3.13853	0.221484	0.172719	106	85	t1_t2	0.0900317	2.68274e-11	3.09882e-10
MMP9	6.31386	5.85658	0.467352	0.423509	106	85	t1_t2	0.108464	2.84705e-11	3.27624e-10
SPECC1	4.6926	4.98968	0.254331	0.308832	106	85	t1_t2	-0.08856	3.02299e-11	3.46569e-10
YIPF1	3.70847	3.5194	0.189529	0.178764	106	85	t1_t2	0.0754946	3.08766e-11	3.52661e-10
RAB3GAP1	3.69571	3.57918	0.130038	0.0984926	106	85	t1_t2	0.0462232	3.39552e-11	3.86383e-10
MOV10	4.82281	4.67133	0.16335	0.134076	106	85	t1_t2	0.0460397	3.49767e-11	3.96532e-10
MMADHC	4.43319	4.23289	0.22551	0.167661	106	85	t1_t2	0.0667024	3.58579e-11	4.05023e-10
ACP1	4.16584	4.47358	0.251284	0.329829	106	85	t1_t2	-0.10282	4.18982e-11	4.70771e-10
NDUFA1	3.55835	3.33213	0.248188	0.19808	106	85	t1_t2	0.0947637	4.19864e-11	4.70771e-10
SYNE1	5.56705	5.35089	0.221425	0.20486	106	85	t1_t2	0.0571363	4.81608e-11	5.3803e-10
PRDX2	4.59083	4.99045	0.351829	0.417504	106	85	t1_t2	-0.120413	4.87121e-11	5.4221e-10
CEACAM1	5.22058	4.81119	0.419409	0.388577	106	85	t1_t2	0.117815	4.9909e-11	5.5352e-10
FDPS	3.26358	3.11456	0.176917	0.117017	106	85	t1_t2	0.0674284	5.3926e-11	5.95912e-10
ARPC2	4.67663	4.54928	0.139239	0.113714	106	85	t1_t2	0.0398323	5.51046e-11	6.06745e-10
POR	4.64058	4.40571	0.242017	0.223307	106	85	t1_t2	0.0749312	5.74689e-11	6.3051e-10
CPNE3	4.58094	4.39021	0.225254	0.152574	106	85	t1_t2	0.0613554	6.02253e-11	6.58392e-10
LAMTOR5	3.98224	3.76141	0.241625	0.198028	106	85	t1_t2	0.0823052	6.05424e-11	6.59503e-10
RPA1	3.46269	3.65397	0.193133	0.18569	106	85	t1_t2	-0.0775722	6.2366e-11	6.76958e-10
ALOX5AP	5.44917	5.19871	0.267548	0.231264	106	85	t1_t2	0.0678822	6.36844e-11	6.81601e-10
CTNNB1	4.43719	4.31523	0.145259	0.09636	106	85	t1_t2	0.0402079	6.36525e-11	6.81601e-10
FAR1	4.93676	4.76334	0.180872	0.163859	106	85	t1_t2	0.051593	6.31709e-11	6.81601e-10
WIPI2	3.94301	4.12657	0.134541	0.206136	106	85	t1_t2	-0.0656466	6.36144e-11	6.81601e-10
LAMTOR2	3.19025	3.02566	0.187215	0.1414	106	85	t1_t2	0.0764217	6.89831e-11	7.3574e-10
IRF3	3.28249	3.45547	0.139959	0.189717	106	85	t1_t2	-0.0740931	7.34187e-11	7.80329e-10
SYNGR2	3.86712	3.68849	0.194112	0.164219	106	85	t1_t2	0.068228	8.26335e-11	8.75229e-10
RNF14	4.69162	5.00807	0.246324	0.353132	106	85	t1_t2	-0.094169	8.51785e-11	8.99074e-10
SEPHS2	3.89923	3.72003	0.190998	0.168477	106	85	t1_t2	0.067877	8.62317e-11	9.07062e-10
BSG	5.57995	5.9373	0.316224	0.382227	106	85	t1_t2	-0.0895546	9.60004e-11	1.00636e-09
HIF1A	5.04928	4.86775	0.186146	0.177876	106	85	t1_t2	0.0528218	9.94259e-11	1.03871e-09
LRBA	4.14366	4.30997	0.164535	0.167453	106	85	t1_t2	-0.0567724	1.00285e-10	1.04412e-09
UBA52	5.59857	5.89857	0.257098	0.326553	106	85	t1_t2	-0.0753075	1.06541e-10	1.1055e-09
MXI1	5.52549	5.91016	0.321195	0.423278	106	85	t1_t2	-0.097095	1.09356e-10	1.1299e-09
STAT4	4.08667	4.31827	0.254939	0.213181	106	85	t1_t2	-0.0795271	1.09631e-10	1.1299e-09
CA4	4.7484	4.48791	0.279343	0.246508	106	85	t1_t2	0.081395	1.10197e-10	1.13192e-09
PBXIP1	4.1206	4.31519	0.163797	0.213658	106	85	t1_t2	-0.0665678	1.11898e-10	1.14556e-09
PCYT1A	4.51249	4.26398	0.269314	0.233625	106	85	t1_t2	0.0817231	1.18692e-10	1.21105e-09
IFRD2	3.71667	3.98332	0.238962	0.286114	106	85	t1_t2	-0.0999581	1.20944e-10	1.22586e-09
LRPAP1	4.61249	4.42045	0.207904	0.180886	106	85	t1_t2	0.0613529	1.20643e-10	1.22586e-09
GTF2F2	3.03502	2.89365	0.164801	0.122265	106	85	t1_t2	0.0688121	1.34685e-10	1.36063e-09
UBL7	3.83471	4.02795	0.159935	0.215297	106	85	t1_t2	-0.0709296	1.41048e-10	1.42022e-09
PINK1	5.18165	5.46422	0.234418	0.315361	106	85	t1_t2	-0.0766044	1.51181e-10	1.51726e-09
RIOK3	5.66236	6.03983	0.303563	0.426116	106	85	t1_t2	-0.0931044	1.56394e-10	1.56445e-09
R3HDM4	5.38115	5.66909	0.257346	0.312642	106	85	t1_t2	-0.0752011	1.58746e-10	1.58281e-09
BPI	4.57684	4.13692	0.489382	0.409406	106	85	t1_t2	0.145795	1.64706e-10	1.6369e-09
RGS10	4.3632	4.66185	0.264371	0.32632	106	85	t1_t2	-0.0955166	1.67398e-10	1.65827e-09
YOD1	5.89633	6.2762	0.322189	0.423806	106	85	t1_t2	-0.0900746	1.85308e-10	1.82977e-09
ALOX5	5.32071	5.12914	0.196088	0.194396	106	85	t1_t2	0.052904	2.02563e-10	1.99372e-09
CCDC88C	3.85257	4.00524	0.171256	0.142964	106	85	t1_t2	-0.0560682	2.16501e-10	2.12407e-09
XPO7	5.48405	5.74438	0.165699	0.312871	106	85	t1_t2	-0.0669093	2.17533e-10	2.12737e-09
TMED7	4.58534	4.44195	0.155357	0.13965	106	85	t1_t2	0.0458374	2.30348e-10	2.24552e-09
ANP32B	3.8296	4.04362	0.156684	0.251247	106	85	t1_t2	-0.0784548	2.34072e-10	2.27459e-09
HIST1H2AB	4.53709	4.18572	0.390982	0.333889	106	85	t1_t2	0.116292	2.39955e-10	2.32438e-09
SLC37A3	4.57817	4.38263	0.194718	0.203815	106	85	t1_t2	0.0629712	2.40753e-10	2.32475e-09
RBM38	5.49062	5.93581	0.388206	0.497277	106	85	t1_t2	-0.112475	2.52464e-10	2.43017e-09
TMED10	3.93904	3.83339	0.131264	0.0857913	106	85	t1_t2	0.0392253	2.60515e-10	2.4998e-09
GSE1	4.14708	4.39039	0.257781	0.243301	106	85	t1_t2	-0.0822525	2.62251e-10	2.5058e-09
GUK1	5.3104	5.68207	0.342179	0.406219	106	85	t1_t2	-0.097595	2.63596e-10	2.5058e-09
ORMDL2	3.15136	3.0137	0.164849	0.119566	106	85	t1_t2	0.0644379	2.63562e-10	2.5058e-09
TMCC2	5.44725	5.91514	0.403854	0.527506	106	85	t1_t2	-0.118885	2.90105e-10	2.74926e-09
CST7	4.74074	4.41841	0.321166	0.339689	106	85	t1_t2	0.101585	3.09677e-10	2.91668e-09
PPIB	4.47864	4.28886	0.197148	0.194297	106	85	t1_t2	0.0624636	3.08965e-10	2.91668e-09
UQCRFS1	3.47617	3.32101	0.185726	0.136506	106	85	t1_t2	0.0658746	3.13764e-10	2.94611e-09
IKZF3	4.28704	4.54607	0.307745	0.231176	106	85	t1_t2	-0.0846394	3.27629e-10	3.06689e-09
RMND5A	4.98269	5.18867	0.162041	0.240773	106	85	t1_t2	-0.0584417	3.43881e-10	3.20921e-09
MTDH	4.14139	3.97864	0.197477	0.14123	106	85	t1_t2	0.0578378	3.50774e-10	3.26358e-09
FZR1	3.91182	4.14423	0.199967	0.264763	106	85	t1_t2	-0.0832628	3.69216e-10	3.42476e-09
HCK	5.43246	5.24648	0.182037	0.199814	106	85	t1_t2	0.0502555	3.75452e-10	3.47208e-09
XBP1	4.7892	4.57073	0.256242	0.20175	106	85	t1_t2	0.0673614	4.20708e-10	3.87888e-09
IFNGR1	5.33716	5.13932	0.233516	0.181698	106	85	t1_t2	0.0544939	4.40398e-10	4.04823e-09
TPM3	4.67667	4.534	0.164484	0.135088	106	85	t1_t2	0.0446964	4.47389e-10	4.10017e-09
GZMM	3.42337	3.70963	0.321627	0.279042	106	85	t1_t2	-0.115855	4.53077e-10	4.1399e-09
EBLN2	4.99394	4.81124	0.201285	0.181921	106	85	t1_t2	0.0537677	4.70572e-10	4.28697e-09
UQCRC1	3.66466	3.53426	0.146221	0.128437	106	85	t1_t2	0.0522714	5.25165e-10	4.77012e-09
MAGT1	3.86729	3.69415	0.185514	0.17779	106	85	t1_t2	0.0660829	5.33013e-10	4.82708e-09
TMEM165	4.44061	4.28824	0.172442	0.149121	106	85	t1_t2	0.0503702	5.5475e-10	5.00911e-09
ACAA1	3.82142	3.69991	0.136988	0.119487	106	85	t1_t2	0.046616	5.63097e-10	5.06953e-09
SH3BP5	4.62203	4.38117	0.273243	0.235558	106	85	t1_t2	0.0772129	5.70928e-10	5.12496e-09
DDX59	3.29444	3.17039	0.13855	0.123455	106	85	t1_t2	0.0553711	5.9077e-10	5.28756e-09
RNF182	4.63658	5.40793	0.754145	0.84651	106	85	t1_t2	-0.222016	5.99608e-10	5.35102e-09
JUND	4.55982	4.9478	0.400179	0.412298	106	85	t1_t2	-0.11781	6.05194e-10	5.38517e-09
PFKFB3	5.63804	5.37824	0.27072	0.274303	106	85	t1_t2	0.0680596	6.12595e-10	5.43523e-09
SNX6	5.21489	5.05985	0.171994	0.155837	106	85	t1_t2	0.0435404	6.30308e-10	5.57623e-09
PFKFB2	5.91132	5.46013	0.473684	0.474682	106	85	t1_t2	0.114544	6.35645e-10	5.60723e-09
CYSTM1	5.30293	5.05328	0.298509	0.231046	106	85	t1_t2	0.0695699	6.45019e-10	5.67358e-09
CD2AP	3.8878	4.13967	0.240482	0.280929	106	85	t1_t2	-0.0905614	6.5485e-10	5.74354e-09
CD55	5.63139	5.41342	0.229152	0.229839	106	85	t1_t2	0.0569511	6.79001e-10	5.92143e-09
LAPTM4A	3.81767	3.67183	0.179789	0.129464	106	85	t1_t2	0.0561947	6.78378e-10	5.92143e-09
C4orf3	4.58845	4.39632	0.220804	0.187498	106	85	t1_t2	0.0617105	6.98119e-10	6.07086e-09
SEC23A	3.70289	3.57415	0.158177	0.115187	106	85	t1_t2	0.0510494	7.03556e-10	6.1008e-09
AGTPBP1	5.52569	5.36504	0.194453	0.147325	106	85	t1_t2	0.0425663	7.24457e-10	6.2643e-09
PLEK2	3.99253	4.39965	0.427496	0.431317	106	85	t1_t2	-0.140085	7.35055e-10	6.33804e-09
B3GNT2	4.33587	4.18274	0.171997	0.153528	106	85	t1_t2	0.0518725	7.43851e-10	6.39586e-09
BABAM1	4.14695	4.38269	0.205244	0.275173	106	85	t1_t2	-0.0797657	7.68494e-10	6.58925e-09
TC2N	3.72108	3.96562	0.281482	0.239835	106	85	t1_t2	-0.0918222	7.82621e-10	6.69163e-09
SF3B6	3.63422	3.43836	0.23002	0.188143	106	85	t1_t2	0.0799282	8.0591e-10	6.87156e-09
PSMB3	4.18203	4.00574	0.198981	0.177104	106	85	t1_t2	0.0621355	8.37877e-10	7.1211e-09
SH3GL1	3.63333	3.84682	0.190147	0.247996	106	85	t1_t2	-0.0823727	8.39829e-10	7.1211e-09
FIS1	4.57331	4.85208	0.232067	0.332295	106	85	t1_t2	-0.0853658	9.0061e-10	7.61538e-09
CAST	4.122	4.01214	0.116635	0.116657	106	85	t1_t2	0.0389716	9.05085e-10	7.63213e-09
SEC23B	3.787	3.64549	0.171681	0.131435	106	85	t1_t2	0.054942	9.14624e-10	7.69138e-09
PDCD4	3.94528	4.11908	0.202457	0.170224	106	85	t1_t2	-0.0621948	9.50015e-10	7.96711e-09
MS4A6A	4.66861	4.46711	0.189272	0.230378	106	85	t1_t2	0.0636504	9.75794e-10	8.16094e-09
TMEM120A	3.60136	3.47631	0.14032	0.127732	106	85	t1_t2	0.0509862	1.02197e-09	8.52382e-09
KPNA4	4.76012	4.58914	0.225998	0.137911	106	85	t1_t2	0.0527737	1.10443e-09	9.18661e-09
UBE2V1	3.66989	3.84436	0.130888	0.21529	106	85	t1_t2	-0.0670062	1.10751e-09	9.18724e-09
EMC7	3.13216	3.00829	0.149606	0.117578	106	85	t1_t2	0.058212	1.15335e-09	9.54163e-09
RNF141	4.68916	4.50406	0.208225	0.190119	106	85	t1_t2	0.0581029	1.1782e-09	9.72092e-09
PRDX6	5.11309	5.40577	0.287193	0.330998	106	85	t1_t2	-0.0803049	1.23347e-09	1.01496e-08
MTF1	4.40704	4.25372	0.17954	0.151851	106	85	t1_t2	0.0510852	1.2554e-09	1.03024e-08
MME	5.39051	5.81262	0.592536	0.288165	106	85	t1_t2	-0.108768	1.317e-09	1.07789e-08
LCP1	5.92928	5.78094	0.171922	0.149022	106	85	t1_t2	0.036554	1.32316e-09	1.08006e-08
RNF41	3.16991	3.08512	0.0919613	0.0904061	106	85	t1_t2	0.0391148	1.34221e-09	1.09269e-08
LST1	4.19203	3.99106	0.220083	0.213498	106	85	t1_t2	0.0708779	1.44291e-09	1.17155e-08
CARD6	4.07465	3.87723	0.20967	0.214541	106	85	t1_t2	0.0716485	1.44726e-09	1.17197e-08
CPEB4	5.28527	5.12005	0.190887	0.167405	106	85	t1_t2	0.0458187	1.45129e-09	1.17213e-08
UBB	6.11901	6.49528	0.408171	0.403224	106	85	t1_t2	-0.086093	1.48398e-09	1.19539e-08
ENDOD1	4.18555	4.4644	0.290374	0.307742	106	85	t1_t2	-0.0930503	1.51711e-09	1.21887e-08
SOCS3	5.70058	5.38073	0.338139	0.349999	106	85	t1_t2	0.0833067	1.56071e-09	1.25061e-08
SH2D1A	3.42059	3.67754	0.289705	0.267595	106	85	t1_t2	-0.104498	1.56627e-09	1.25179e-08
BASP1	5.91415	5.69276	0.247345	0.232808	106	85	t1_t2	0.0550439	1.61798e-09	1.28975e-08
HIST2H3A	5.21405	5.05026	0.194641	0.162152	106	85	t1_t2	0.0460463	1.62571e-09	1.29254e-08
PRRG4	4.24917	4.58176	0.400148	0.324976	106	85	t1_t2	-0.108721	1.65993e-09	1.31633e-08
CCL5	3.97295	4.27754	0.37603	0.287982	106	85	t1_t2	-0.10657	1.67373e-09	1.32385e-08
ITGA4	4.64228	4.82727	0.210993	0.191829	106	85	t1_t2	-0.0563749	1.74711e-09	1.37833e-08
AHSP	4.33644	4.87129	0.553766	0.596656	106	85	t1_t2	-0.167795	1.76147e-09	1.38253e-08
NOL7	3.89497	3.73274	0.196759	0.157572	106	85	t1_t2	0.0613788	1.76031e-09	1.38253e-08
CWF19L1	3.32024	3.18416	0.183171	0.110381	106	85	t1_t2	0.0603725	1.81129e-09	1.418e-08
TAGAP	4.61484	4.82624	0.23754	0.222962	106	85	t1_t2	-0.0646172	1.86975e-09	1.46003e-08
DUS2	3.67143	3.78544	0.116784	0.128393	106	85	t1_t2	-0.0441186	1.87974e-09	1.46409e-08
MYL12A	5.00763	4.84242	0.196203	0.165733	106	85	t1_t2	0.0484002	1.98286e-09	1.54049e-08
DDB1	4.64806	4.89343	0.209644	0.299314	106	85	t1_t2	-0.0742172	1.98831e-09	1.54081e-08
EVL	4.11802	4.36222	0.30059	0.235537	106	85	t1_t2	-0.0831129	2.10209e-09	1.62487e-08
LCK	4.04197	4.30252	0.308754	0.263236	106	85	t1_t2	-0.0901246	2.13885e-09	1.64912e-08
PPP2R5B	4.10444	4.39684	0.276599	0.344948	106	85	t1_t2	-0.0992826	2.17493e-09	1.67273e-08
COX5B	3.60388	3.46483	0.174977	0.13048	106	85	t1_t2	0.0567679	2.20201e-09	1.68931e-08
COPB2	3.95583	3.83977	0.148207	0.106966	106	85	t1_t2	0.042962	2.34095e-09	1.79141e-08
PLD6	4.35738	4.55229	0.171478	0.237122	106	85	t1_t2	-0.0631311	2.34872e-09	1.79287e-08
KLHDC2	3.64097	3.80562	0.156742	0.194673	106	85	t1_t2	-0.063807	2.43973e-09	1.85771e-08
SLC39A8	5.34478	5.04421	0.395989	0.264716	106	85	t1_t2	0.083503	2.62376e-09	1.99289e-08
DR1	4.39887	4.26592	0.175579	0.116831	106	85	t1_t2	0.0442763	2.69719e-09	2.03854e-08
RBMS1	5.36293	5.14519	0.265247	0.216384	106	85	t1_t2	0.0597967	2.69715e-09	2.03854e-08
PPP1R9B	3.9183	4.09451	0.172799	0.206827	106	85	t1_t2	-0.0634627	2.80185e-09	2.11243e-08
EIF3B	3.9394	4.16102	0.223397	0.257225	106	85	t1_t2	-0.0789603	2.95962e-09	2.2259e-08
ATP6V0C	4.01758	4.24256	0.230876	0.258771	106	85	t1_t2	-0.0786095	2.99429e-09	2.24645e-08
TRAPPC6B	3.56011	3.42479	0.166819	0.133547	106	85	t1_t2	0.0559062	3.02031e-09	2.26043e-08
PGAM1	3.99144	3.8199	0.172964	0.199499	106	85	t1_t2	0.0633761	3.09513e-09	2.31078e-08
ITGAM	5.36166	5.15211	0.226368	0.234383	106	85	t1_t2	0.0575174	3.21676e-09	2.39574e-08
HDGF	5.0091	5.30315	0.267654	0.358486	106	85	t1_t2	-0.0822987	3.28148e-09	2.43801e-08
LIN7A	5.15432	4.99794	0.174608	0.171198	106	85	t1_t2	0.0444495	3.36406e-09	2.49331e-08
CCR4	3.45596	3.68216	0.266428	0.236486	106	85	t1_t2	-0.0914661	3.38216e-09	2.50068e-08
SLFN5	4.31893	4.54465	0.257608	0.243191	106	85	t1_t2	-0.0734967	3.46572e-09	2.55628e-08
DNAJC7	3.0832	2.99637	0.103982	0.0894711	106	85	t1_t2	0.0412108	3.51699e-09	2.58786e-08
COX8A	3.50195	3.38178	0.161187	0.104911	106	85	t1_t2	0.0503761	3.52647e-09	2.58862e-08
RPL41	4.29089	4.47012	0.17621	0.212499	106	85	t1_t2	-0.0590386	3.58639e-09	2.62004e-08
SIGLEC9	4.74463	4.53581	0.227952	0.233208	106	85	t1_t2	0.0649367	3.5864e-09	2.62004e-08
UCP2	3.91452	4.16874	0.268151	0.290533	106	85	t1_t2	-0.0907771	3.64435e-09	2.65604e-08
RBPJ	5.04183	4.8674	0.193349	0.192941	106	85	t1_t2	0.0507966	3.68179e-09	2.67695e-08
SRP14	3.64635	3.4741	0.218533	0.166073	106	85	t1_t2	0.0698109	3.72998e-09	2.70556e-08
MSL3	4.59342	4.41591	0.199807	0.194262	106	85	t1_t2	0.0568583	3.75142e-09	2.71468e-08
RTN4	4.12485	3.98734	0.157574	0.14842	106	85	t1_t2	0.0489151	3.80272e-09	2.74531e-08
MKNK1	5.01104	4.81424	0.22262	0.21488	106	85	t1_t2	0.0578035	3.86173e-09	2.78136e-08
JKAMP	3.59874	3.48727	0.14218	0.107159	106	85	t1_t2	0.0453964	3.96151e-09	2.84652e-08
RSAD2	4.99359	5.54224	0.60154	0.618325	106	85	t1_t2	-0.15039	4.52561e-09	3.24424e-08
VIM	5.64087	5.4652	0.203089	0.190202	106	85	t1_t2	0.0456416	4.58777e-09	3.28111e-08
ARPC1A	5.07389	4.92535	0.191349	0.142326	106	85	t1_t2	0.0428659	4.60034e-09	3.28244e-08
ABHD13	4.95257	4.78299	0.202482	0.178427	106	85	t1_t2	0.0502655	4.67547e-09	3.32828e-08
FNBP1	5.26752	5.47608	0.177626	0.264	106	85	t1_t2	-0.0560205	4.83249e-09	3.43208e-08
FOXN3	4.37577	4.52103	0.165846	0.159498	106	85	t1_t2	-0.0471146	4.88157e-09	3.45891e-08
NCKAP1L	4.42983	4.27866	0.170722	0.168015	106	85	t1_t2	0.0500945	5.19819e-09	3.67475e-08
POLR1D	4.53009	4.76642	0.203649	0.299156	106	85	t1_t2	-0.0733664	5.24917e-09	3.70224e-08
ACTR2	5.28724	5.14407	0.187783	0.135852	106	85	t1_t2	0.0396044	5.77509e-09	4.0638e-08
NDUFB7	4.23642	4.41072	0.211962	0.182663	106	85	t1_t2	-0.058171	5.89911e-09	4.13208e-08
SERINC5	3.69405	3.83621	0.158243	0.160783	106	85	t1_t2	-0.0544791	5.89624e-09	4.13208e-08
TMEM167A	4.38738	4.22611	0.210978	0.153982	106	85	t1_t2	0.0540308	5.92543e-09	4.14104e-08
DNAJB11	3.7509	3.59633	0.206086	0.143177	106	85	t1_t2	0.0607115	6.00484e-09	4.18697e-08
SMU1	3.44822	3.35483	0.12288	0.0884841	106	85	t1_t2	0.0396114	6.03651e-09	4.19949e-08
ANXA5	4.3271	4.14701	0.216288	0.192567	106	85	t1_t2	0.0613301	6.64853e-09	4.61477e-08
ITPK1	4.33547	4.56812	0.229005	0.284019	106	85	t1_t2	-0.0754102	6.87326e-09	4.75997e-08
ATXN7L3	3.83731	3.71089	0.15458	0.133321	106	85	t1_t2	0.04833	7.11521e-09	4.9164e-08
HPGD	5.37826	4.88684	0.584115	0.535269	106	85	t1_t2	0.138237	7.67137e-09	5.28875e-08
CD96	4.0747	4.31238	0.298237	0.244822	106	85	t1_t2	-0.0817893	7.6928e-09	5.29161e-08
MPP1	5.52921	5.80252	0.252542	0.344259	106	85	t1_t2	-0.069606	7.90741e-09	5.42704e-08
PRKACB	4.25003	4.4359	0.22466	0.200398	106	85	t1_t2	-0.0617524	8.38696e-09	5.74328e-08
NFKBIZ	4.57985	4.4266	0.172483	0.175502	106	85	t1_t2	0.0491036	8.55575e-09	5.84579e-08
UGP2	4.27632	4.0887	0.229032	0.201036	106	85	t1_t2	0.0647246	8.87838e-09	6.05272e-08
GPR160	4.45569	4.27306	0.216426	0.202171	106	85	t1_t2	0.060382	9.57656e-09	6.51419e-08
DNMT1	3.51509	3.65028	0.170488	0.141086	106	85	t1_t2	-0.0544447	1.01055e-08	6.85876e-08
GNA12	3.95103	4.23638	0.303683	0.341591	106	85	t1_t2	-0.100601	1.01999e-08	6.90749e-08
BAG1	4.89728	5.19942	0.316693	0.36532	106	85	t1_t2	-0.0863709	1.05491e-08	7.12819e-08
TUBA1B	4.64926	4.50893	0.176899	0.14701	106	85	t1_t2	0.0442163	1.05976e-08	7.14521e-08
CLIC2	4.38514	4.64476	0.234887	0.335073	106	85	t1_t2	-0.0829801	1.17167e-08	7.88237e-08
HS2ST1	4.4557	4.28709	0.242692	0.142093	106	85	t1_t2	0.0556525	1.19194e-08	8.00115e-08
DNAJC5	4.68678	4.56879	0.127424	0.141318	106	85	t1_t2	0.0367847	1.21102e-08	8.11147e-08
AES	3.60167	3.78591	0.208805	0.214359	106	85	t1_t2	-0.0719754	1.24561e-08	8.3249e-08
FBL	3.17849	3.29355	0.15309	0.114122	106	85	t1_t2	-0.0513021	1.30556e-08	8.70659e-08
DNAJA4	4.21552	4.52647	0.374891	0.345825	106	85	t1_t2	-0.102677	1.32551e-08	8.82038e-08
FGD4	5.39942	5.21556	0.226755	0.202013	106	85	t1_t2	0.0499842	1.52634e-08	1.01348e-07
ZNF189	3.27872	3.12593	0.196645	0.160341	106	85	t1_t2	0.0688473	1.53026e-08	1.01388e-07
NEDD8	3.32218	3.2362	0.108835	0.0920355	106	85	t1_t2	0.0378314	1.54408e-08	1.02083e-07
MXRA7	4.10922	3.97495	0.164973	0.148284	106	85	t1_t2	0.0479263	1.56527e-08	1.0326e-07
KLHL9	4.1094	3.93879	0.208579	0.189429	106	85	t1_t2	0.0611754	1.58002e-08	1.04009e-07
FAM20A	4.541	4.31683	0.276402	0.247648	106	85	t1_t2	0.0730361	1.65675e-08	1.08826e-07
CR1	5.93444	5.76526	0.189858	0.201434	106	85	t1_t2	0.0417261	1.68102e-08	1.10184e-07
MBD2	3.89536	3.79775	0.120223	0.108075	106	85	t1_t2	0.0366126	1.6854e-08	1.10235e-07
PGS1	4.98892	4.79648	0.227907	0.220843	106	85	t1_t2	0.0567505	1.73332e-08	1.13128e-07
SQSTM1	4.27692	4.43163	0.17434	0.184089	106	85	t1_t2	-0.0512657	1.74423e-08	1.13597e-07
ITK	4.10097	4.34591	0.298265	0.274733	106	85	t1_t2	-0.0836932	1.75101e-08	1.13797e-07
FBXW2	4.88804	4.67936	0.26803	0.22234	106	85	t1_t2	0.0629452	1.82678e-08	1.18469e-07
GPR141	5.87827	5.65628	0.271656	0.248715	106	85	t1_t2	0.0555395	1.84481e-08	1.19386e-07
BCL11B	4.3168	4.59545	0.362557	0.293248	106	85	t1_t2	-0.0902442	1.90319e-08	1.22905e-07
IL4R	5.25798	5.03686	0.2483	0.265527	106	85	t1_t2	0.0619851	1.97595e-08	1.27334e-07
TESC	4.67636	4.97712	0.311345	0.377648	106	85	t1_t2	-0.089925	1.98893e-08	1.27901e-07
YIPF5	3.4349	3.28633	0.200883	0.148995	106	85	t1_t2	0.0637899	1.99774e-08	1.28199e-07
NRAS	3.85199	3.70479	0.20659	0.138794	106	85	t1_t2	0.056214	2.01745e-08	1.29193e-07
SDHB	3.46898	3.37037	0.134983	0.097163	106	85	t1_t2	0.0416048	2.0311e-08	1.29795e-07
SRPK1	5.3078	5.1626	0.164975	0.173508	106	85	t1_t2	0.0400162	2.0748e-08	1.32312e-07
PLEKHO1	3.66058	3.81674	0.20846	0.160037	106	85	t1_t2	-0.0602661	2.0809e-08	1.32425e-07
S100A4	5.07291	4.89195	0.237523	0.19016	106	85	t1_t2	0.0524028	2.15804e-08	1.37049e-07
PTGER2	5.05708	4.81157	0.328642	0.251548	106	85	t1_t2	0.0717967	2.17402e-08	1.37778e-07
PPP6R1	4.03403	4.22553	0.205511	0.237806	106	85	t1_t2	-0.0669105	2.2733e-08	1.43772e-07
UBE2L3	3.60752	3.48484	0.161018	0.129566	106	85	t1_t2	0.0499149	2.3032e-08	1.45363e-07
GLRX	4.43644	4.29273	0.173456	0.165497	106	85	t1_t2	0.0475079	2.36172e-08	1.48702e-07
KIAA0368	3.48573	3.39599	0.118748	0.0939824	106	85	t1_t2	0.0376254	2.36583e-08	1.48702e-07
PSMB6	3.5859	3.40174	0.227476	0.208103	106	85	t1_t2	0.0760653	2.40476e-08	1.5084e-07
KLF12	3.83754	4.06213	0.268738	0.261203	106	85	t1_t2	-0.0820537	2.47617e-08	1.55001e-07
EMC3	4.67922	4.89932	0.192907	0.296485	106	85	t1_t2	-0.0663124	2.50274e-08	1.56344e-07
GYPC	5.42452	5.77987	0.426912	0.412694	106	85	t1_t2	-0.0915413	2.5487e-08	1.58892e-07
HPS1	4.41298	4.60913	0.169687	0.265636	106	85	t1_t2	-0.0627398	2.61226e-08	1.62523e-07
CHST11	5.07851	5.26821	0.2371	0.213858	106	85	t1_t2	-0.0529053	2.74885e-08	1.70674e-07
SULF2	4.19282	4.46416	0.37167	0.274715	106	85	t1_t2	-0.0904663	2.81458e-08	1.74401e-07
PPIH	5.42863	5.68132	0.25884	0.324435	106	85	t1_t2	-0.0656363	2.82896e-08	1.74938e-07
OAT	4.5706	4.34753	0.284109	0.247491	106	85	t1_t2	0.0721868	2.85229e-08	1.76026e-07
RPS16	4.46114	4.32817	0.17908	0.138126	106	85	t1_t2	0.0436553	2.86056e-08	1.76181e-07
ZNF106	4.83093	4.71038	0.149331	0.137435	106	85	t1_t2	0.0364577	2.87182e-08	1.76519e-07
ETS1	4.26242	4.43866	0.205546	0.210874	106	85	t1_t2	-0.0584484	2.89897e-08	1.7783e-07
ARL4A	4.34361	4.63859	0.308131	0.376784	106	85	t1_t2	-0.0947894	3.04051e-08	1.85769e-07
DENND4A	4.69836	4.88433	0.187376	0.241314	106	85	t1_t2	-0.0560051	3.03886e-08	1.85769e-07
GID8	3.99162	4.15806	0.150378	0.224475	106	85	t1_t2	-0.0589378	3.1038e-08	1.89257e-07
HS3ST3B1	4.70192	4.45744	0.35319	0.227652	106	85	t1_t2	0.077035	3.14076e-08	1.91131e-07
TNPO3	4.4072	4.28497	0.152229	0.139745	106	85	t1_t2	0.0405755	3.23503e-08	1.96477e-07
ZEB2	5.13764	5.00624	0.169675	0.145419	106	85	t1_t2	0.0373799	3.3733e-08	2.04468e-07
RAB8A	3.77969	3.93623	0.149954	0.208151	106	85	t1_t2	-0.0585482	3.40525e-08	2.05998e-07
FYN	4.35268	4.53444	0.259515	0.175098	106	85	t1_t2	-0.0590204	3.4925e-08	2.10444e-07
KCTD5	3.16497	3.0615	0.13463	0.113839	106	85	t1_t2	0.0479532	3.49041e-08	2.10444e-07
EEF2	5.19207	5.35513	0.191613	0.196337	106	85	t1_t2	-0.0446097	3.53018e-08	2.12297e-07
VAMP5	3.64	3.54832	0.117595	0.102531	106	85	t1_t2	0.0368021	3.54904e-08	2.13012e-07
CAB39	5.27432	5.09977	0.232077	0.187674	106	85	t1_t2	0.0485521	3.59027e-08	2.15065e-07
MCTP2	6.07784	5.88893	0.225646	0.225588	106	85	t1_t2	0.0455532	3.73896e-08	2.23534e-07
SLC2A1	5.49424	5.77459	0.275073	0.371366	106	85	t1_t2	-0.071799	3.76066e-08	2.24393e-07
DHRS7	4.41653	4.26644	0.205769	0.15565	106	85	t1_t2	0.0498778	3.79589e-08	2.26055e-07
SIAH2	5.49845	5.84652	0.369773	0.448182	106	85	t1_t2	-0.088555	4.13902e-08	2.46011e-07
TPST2	4.45254	4.30471	0.201863	0.15534	106	85	t1_t2	0.0487117	4.15195e-08	2.46301e-07
XRCC5	4.42345	4.31843	0.151342	0.101435	106	85	t1_t2	0.0346647	4.26616e-08	2.52587e-07
LBH	4.1234	4.39382	0.340931	0.312426	106	85	t1_t2	-0.0916405	4.47476e-08	2.64425e-07
PJA2	4.9069	4.78461	0.166439	0.130137	106	85	t1_t2	0.036412	4.58088e-08	2.70175e-07
RALBP1	4.53112	4.69588	0.141449	0.22956	106	85	t1_t2	-0.0515265	4.7387e-08	2.78945e-07
FAM20B	4.29704	4.52666	0.201062	0.318578	106	85	t1_t2	-0.0751048	4.8016e-08	2.82105e-07
EIF2S2	3.42963	3.32695	0.131997	0.117064	106	85	t1_t2	0.0438524	4.82456e-08	2.82912e-07
CTSC	4.76851	4.60223	0.229218	0.174969	106	85	t1_t2	0.0512035	4.9419e-08	2.89238e-07
SRGAP2	4.85812	5.09377	0.22958	0.31862	106	85	t1_t2	-0.0683351	5.44841e-08	3.18275e-07
SERP1	4.28735	4.1556	0.181672	0.139793	106	85	t1_t2	0.0450306	5.47146e-08	3.18406e-07
TES	4.29168	4.16344	0.157597	0.153417	106	85	t1_t2	0.0437666	5.46875e-08	3.18406e-07
TIPRL	3.26957	3.17034	0.138618	0.103474	106	85	t1_t2	0.0444659	5.53615e-08	3.21559e-07
SGMS1	3.92271	4.04995	0.185127	0.123982	106	85	t1_t2	-0.0460525	5.55478e-08	3.2203e-07
HIST1H2BB	4.37578	4.04851	0.461123	0.338622	106	85	t1_t2	0.11215	5.87225e-08	3.39791e-07
ESD	3.12509	2.99249	0.153077	0.166511	106	85	t1_t2	0.0625534	5.92759e-08	3.42346e-07
SH3GLB1	5.55581	5.39511	0.213544	0.179992	106	85	t1_t2	0.0423443	6.09401e-08	3.51295e-07
SNX11	4.26652	4.40899	0.184478	0.165025	106	85	t1_t2	-0.0473882	6.68614e-08	3.84704e-07
ACTR3	5.2147	5.06824	0.189379	0.169983	106	85	t1_t2	0.0411002	6.74168e-08	3.87172e-07
PPP1R16B	3.94348	4.14964	0.268427	0.238485	106	85	t1_t2	-0.073516	7.08239e-08	4.05978e-07
MTURN	4.21559	4.43192	0.286116	0.247872	106	85	t1_t2	-0.0721966	7.72261e-08	4.41849e-07
AKT1	3.65687	3.78364	0.156459	0.154656	106	85	t1_t2	-0.0491645	7.83107e-08	4.47218e-07
IKBIP	4.01523	4.15938	0.16255	0.186701	106	85	t1_t2	-0.0508844	8.06112e-08	4.59499e-07
TNIP2	3.32038	3.21602	0.145089	0.113303	106	85	t1_t2	0.0460717	8.2015e-08	4.66632e-07
TMED9	3.44741	3.30688	0.180895	0.16618	106	85	t1_t2	0.0600436	8.29548e-08	4.71103e-07
ZCCHC2	5.02799	5.25365	0.25017	0.29548	106	85	t1_t2	-0.0633371	8.35653e-08	4.73691e-07
HERC6	4.9683	5.27639	0.350582	0.397942	106	85	t1_t2	-0.0867984	8.37893e-08	4.74083e-07
ARPC5L	3.21198	3.07491	0.193143	0.146684	106	85	t1_t2	0.0629167	8.59362e-08	4.85334e-07
VTI1B	4.55709	4.74164	0.160021	0.26366	106	85	t1_t2	-0.0572715	8.6348e-08	4.86761e-07
MXD3	4.69138	4.55207	0.186143	0.159849	106	85	t1_t2	0.0434913	9.07953e-08	5.1089e-07
GPAT3	4.53523	4.35726	0.213531	0.223749	106	85	t1_t2	0.0577566	9.15114e-08	5.13975e-07
CD3G	3.69028	3.96638	0.349851	0.33334	106	85	t1_t2	-0.104094	9.19785e-08	5.15653e-07
VAPA	4.86818	4.7368	0.171964	0.154238	106	85	t1_t2	0.0394709	9.33584e-08	5.22431e-07
MCMBP	3.99191	3.8902	0.137106	0.116018	106	85	t1_t2	0.0372356	9.52688e-08	5.32149e-07
MYDGF	3.8658	3.66687	0.244719	0.246756	106	85	t1_t2	0.0762183	9.76767e-08	5.44606e-07
WDFY3	5.79226	5.63579	0.193949	0.193128	106	85	t1_t2	0.0395068	9.88214e-08	5.49986e-07
GLIPR2	4.80683	4.67138	0.175339	0.161713	106	85	t1_t2	0.0412378	1.02367e-07	5.68683e-07
P4HB	3.99891	3.88602	0.156694	0.125875	106	85	t1_t2	0.0413154	1.09879e-07	6.09313e-07
CA1	5.61822	6.10848	0.588892	0.622951	106	85	t1_t2	-0.1207	1.1026e-07	6.10319e-07
GZMA	3.99493	4.29491	0.393855	0.355831	106	85	t1_t2	-0.104456	1.12394e-07	6.21007e-07
SLC39A9	3.54372	3.40586	0.172316	0.170671	106	85	t1_t2	0.0572486	1.13808e-07	6.27688e-07
TMEM258	3.31705	3.18681	0.166438	0.158737	106	85	t1_t2	0.0577842	1.17698e-07	6.47976e-07
MFSD14A	4.17463	4.08494	0.133553	0.090771	106	85	t1_t2	0.031333	1.20982e-07	6.64856e-07
SOX6	4.39396	4.61692	0.225486	0.31022	106	85	t1_t2	-0.0714099	1.2533e-07	6.87516e-07
ITM2A	3.64517	3.83546	0.255819	0.222346	106	85	t1_t2	-0.0734147	1.25713e-07	6.88385e-07
PPP1R12A	4.9693	4.85437	0.139399	0.14634	106	85	t1_t2	0.0337571	1.26578e-07	6.91887e-07
NDUFB9	3.49217	3.32851	0.244284	0.166523	106	85	t1_t2	0.0692469	1.32666e-07	7.23872e-07
UTRN	4.8938	5.01356	0.157804	0.143408	106	85	t1_t2	-0.0348816	1.34072e-07	7.30238e-07
PSMA7	4.03582	3.90148	0.197081	0.141099	106	85	t1_t2	0.04884	1.3544e-07	7.36382e-07
ABI1	4.28028	4.157	0.175576	0.135783	106	85	t1_t2	0.0421651	1.40555e-07	7.62833e-07
RPLP2	4.19592	4.3887	0.231981	0.248692	106	85	t1_t2	-0.0648066	1.43559e-07	7.77757e-07
ATP8B2	3.7093	3.90796	0.285574	0.216539	106	85	t1_t2	-0.0752679	1.44754e-07	7.8285e-07
TBC1D31	3.86812	4.07986	0.229546	0.289231	106	85	t1_t2	-0.0768862	1.48719e-07	8.02872e-07
PKN2	4.64118	4.78883	0.209383	0.164488	106	85	t1_t2	-0.0451822	1.50162e-07	8.09234e-07
ATP5A1	5.05063	4.88801	0.226048	0.186178	106	85	t1_t2	0.047216	1.54851e-07	8.30121e-07
CNEP1R1	3.91007	3.75448	0.19984	0.192391	106	85	t1_t2	0.0585782	1.54413e-07	8.30121e-07
PXK	4.08091	3.96725	0.13583	0.147936	106	85	t1_t2	0.0407508	1.54736e-07	8.30121e-07
GCA	6.00794	5.80083	0.274662	0.249253	106	85	t1_t2	0.0506115	1.56113e-07	8.34527e-07
TMED5	4.30885	4.14298	0.237349	0.18321	106	85	t1_t2	0.056634	1.56218e-07	8.34527e-07
LYSMD2	3.68648	3.95899	0.414091	0.273891	106	85	t1_t2	-0.102888	1.61353e-07	8.58961e-07
MACF1	5.12588	4.95957	0.223048	0.198482	106	85	t1_t2	0.0475845	1.61294e-07	8.58961e-07
PSMC2	3.52912	3.36566	0.237889	0.176956	106	85	t1_t2	0.0684176	1.63142e-07	8.66806e-07
ZNF12	3.5182	3.42111	0.129286	0.116773	106	85	t1_t2	0.0403708	1.63393e-07	8.66806e-07
C7orf73	4.53398	4.75877	0.205515	0.327262	106	85	t1_t2	-0.0698115	1.68113e-07	8.90302e-07
ATG16L2	4.91115	5.09113	0.221606	0.232041	106	85	t1_t2	-0.0519247	1.80529e-07	9.54402e-07
ISG20	4.30766	4.48754	0.234551	0.222169	106	85	t1_t2	-0.0590202	1.81629e-07	9.58565e-07
NUDT4P1	4.66261	4.92281	0.278109	0.362352	106	85	t1_t2	-0.0783445	1.89586e-07	9.98834e-07
REEP5	3.80914	3.69086	0.167436	0.134872	106	85	t1_t2	0.0455104	1.91477e-07	1.00707e-06
LIPA	5.03963	5.29635	0.297922	0.344435	106	85	t1_t2	-0.0716801	1.93594e-07	1.01645e-06
STXBP3	4.32644	4.21141	0.161845	0.132996	106	85	t1_t2	0.0388776	2.06932e-07	1.08462e-06
CHCHD2	3.91246	3.79717	0.158066	0.137546	106	85	t1_t2	0.0431521	2.14303e-07	1.12134e-06
CTR9	3.61799	3.50327	0.172511	0.1214	106	85	t1_t2	0.0464852	2.18783e-07	1.14282e-06
UBR2	4.82562	4.94511	0.154102	0.151065	106	85	t1_t2	-0.035286	2.23398e-07	1.16494e-06
DCK	4.58351	4.76544	0.169351	0.267448	106	85	t1_t2	-0.0561555	2.24813e-07	1.17033e-06
RHBDD1	4.12087	4.28836	0.200544	0.223267	106	85	t1_t2	-0.0574742	2.32476e-07	1.20817e-06
RP2	4.64775	4.51198	0.177261	0.170725	106	85	t1_t2	0.0427709	2.37784e-07	1.23366e-06
HIST1H1B	5.3017	4.98281	0.443922	0.377933	106	85	t1_t2	0.0894946	2.41585e-07	1.25126e-06
KLF7	5.24635	5.06335	0.248287	0.222868	106	85	t1_t2	0.0512243	2.44175e-07	1.26241e-06
PSMD13	3.42334	3.3318	0.135609	0.100301	106	85	t1_t2	0.0390994	2.44564e-07	1.26241e-06
RPL36A	4.52558	4.3557	0.213287	0.220658	106	85	t1_t2	0.0551962	2.48505e-07	1.2806e-06
TRAPPC5	5.20808	5.00526	0.281167	0.242129	106	85	t1_t2	0.0573056	2.50189e-07	1.28711e-06
IDH1	3.81459	3.65414	0.226829	0.1875	106	85	t1_t2	0.0619964	2.51162e-07	1.28995e-06
BTF3	4.63917	4.87914	0.241017	0.34777	106	85	t1_t2	-0.0727597	2.61852e-07	1.34259e-06
ARPC4	4.71909	4.59912	0.17548	0.134839	106	85	t1_t2	0.0371493	2.63432e-07	1.34745e-06
ERLEC1	3.55286	3.41021	0.213065	0.155539	106	85	t1_t2	0.0591198	2.63678e-07	1.34745e-06
GMPR2	3.66595	3.55839	0.146028	0.131994	106	85	t1_t2	0.0429604	2.72686e-07	1.39115e-06
LGALS3	4.57792	4.84466	0.289568	0.37726	106	85	t1_t2	-0.0817007	2.81452e-07	1.43348e-06
ZNF622	3.22813	3.13024	0.133787	0.119817	106	85	t1_t2	0.0444212	2.86756e-07	1.45807e-06
SYNCRIP	3.76755	3.65826	0.150447	0.132942	106	85	t1_t2	0.0424681	2.89404e-07	1.4691e-06
TLR4	5.74067	5.59125	0.198684	0.18779	106	85	t1_t2	0.038048	2.91884e-07	1.47923e-06
SPG21	3.74523	3.64808	0.141752	0.110692	106	85	t1_t2	0.037917	2.94374e-07	1.48939e-06
CDC37	3.7323	3.59159	0.2123	0.152891	106	85	t1_t2	0.0554406	2.98251e-07	1.50651e-06
CA2	5.23983	5.58821	0.402487	0.481002	106	85	t1_t2	-0.0928657	3.01428e-07	1.52005e-06
RAB1A	4.25865	4.10298	0.201422	0.200624	106	85	t1_t2	0.0537247	3.0508e-07	1.53594e-06
ATP6V0E1	4.74213	4.58858	0.224245	0.17538	106	85	t1_t2	0.0474867	3.06366e-07	1.53988e-06
FAM32A	3.44907	3.33498	0.157619	0.139042	106	85	t1_t2	0.0485288	3.10108e-07	1.55613e-06
GNLY	3.78825	4.13716	0.551623	0.349648	106	85	t1_t2	-0.127107	3.12496e-07	1.56555e-06
ACSL4	5.27997	5.08776	0.279671	0.221448	106	85	t1_t2	0.0534989	3.19586e-07	1.59584e-06
NAP1L4	4.0527	4.24165	0.226212	0.256923	106	85	t1_t2	-0.0657419	3.19394e-07	1.59584e-06
SLC30A9	3.31686	3.22505	0.135935	0.103506	106	85	t1_t2	0.0404986	3.25096e-07	1.62072e-06
PIM3	4.40546	4.2328	0.231889	0.217078	106	85	t1_t2	0.057678	3.30006e-07	1.64252e-06
CD74	4.69012	4.94307	0.322371	0.331475	106	85	t1_t2	-0.0757832	3.3104e-07	1.64499e-06
SAMD8	4.09538	3.99462	0.142565	0.120466	106	85	t1_t2	0.0359369	3.34024e-07	1.65713e-06
IL1R2	6.50377	6.24569	0.344591	0.327497	106	85	t1_t2	0.0584155	3.49181e-07	1.72952e-06
MFSD14B	4.63076	4.47134	0.218082	0.198628	106	85	t1_t2	0.0505403	3.64469e-07	1.80233e-06
CCT5	4.1874	4.06666	0.173843	0.142828	106	85	t1_t2	0.0422111	3.7181e-07	1.83493e-06
NRIP1	3.99395	3.87395	0.160791	0.152544	106	85	t1_t2	0.0440112	3.72262e-07	1.83493e-06
TLR8	5.69872	5.5698	0.174445	0.162587	106	85	t1_t2	0.0330121	3.75165e-07	1.84627e-06
HIST1H2AI	4.8928	4.6515	0.350832	0.284842	106	85	t1_t2	0.0729647	4.14518e-07	2.03666e-06
IFIT2	5.66727	6.02914	0.483294	0.4658	106	85	t1_t2	-0.0892978	4.25242e-07	2.086e-06
ARFGEF1	4.02464	3.9361	0.123403	0.10973	106	85	t1_t2	0.032093	4.27185e-07	2.09218e-06
HSDL2	4.39208	4.30173	0.108409	0.125101	106	85	t1_t2	0.0299881	4.35081e-07	2.12745e-06
MRPL33	3.65609	3.57272	0.109285	0.109104	106	85	t1_t2	0.0332782	4.36544e-07	2.1312e-06
TPI1	4.21467	4.08137	0.196376	0.155615	106	85	t1_t2	0.0463688	4.38869e-07	2.13914e-06
ARPC5	5.4486	5.27219	0.256974	0.208905	106	85	t1_t2	0.0474828	4.40907e-07	2.14565e-06
NUP210	3.98995	4.13722	0.202991	0.185067	106	85	t1_t2	-0.0522916	4.45097e-07	2.16261e-06
FOXO4	4.34653	4.60679	0.335213	0.346103	106	85	t1_t2	-0.0838965	4.57389e-07	2.21881e-06
SNW1	3.22953	3.14627	0.1154	0.104573	106	85	t1_t2	0.0376849	4.71387e-07	2.28309e-06
TSC22D1	3.78287	3.96292	0.248177	0.227388	106	85	t1_t2	-0.0670825	4.74574e-07	2.2949e-06
CDIPT	4.1185	4.30175	0.207066	0.262937	106	85	t1_t2	-0.0628031	4.8442e-07	2.33882e-06
FGFBP2	3.73561	4.03162	0.427368	0.357956	106	85	t1_t2	-0.110013	4.97216e-07	2.39681e-06
EIF1	4.64509	4.83713	0.210957	0.279359	106	85	t1_t2	-0.0584437	5.01297e-07	2.41269e-06
NR1D2	3.33768	3.51796	0.245255	0.231658	106	85	t1_t2	-0.0758934	5.10901e-07	2.45505e-06
SMCHD1	5.52147	5.67016	0.207221	0.187112	106	85	t1_t2	-0.0383367	5.16741e-07	2.47922e-06
ATP2B1	4.81287	5.01539	0.270763	0.264746	106	85	t1_t2	-0.0594645	5.30766e-07	2.54253e-06
TMED2	3.87915	3.74665	0.191222	0.161326	106	85	t1_t2	0.0501373	5.35415e-07	2.56079e-06
HMGB2	4.95004	4.77064	0.233568	0.239698	106	85	t1_t2	0.053256	5.45617e-07	2.60551e-06
CCNI	4.7604	4.90827	0.144464	0.224696	106	85	t1_t2	-0.0441309	5.46853e-07	2.60735e-06
HTATIP2	3.85824	3.73096	0.186312	0.153034	106	85	t1_t2	0.0483948	5.57899e-07	2.65588e-06
KIF5B	4.39852	4.28707	0.163208	0.134172	106	85	t1_t2	0.037027	5.68338e-07	2.70137e-06
STOML2	4.34172	4.49356	0.164574	0.22387	106	85	t1_t2	-0.0495933	5.78179e-07	2.74388e-06
ETF1	3.93484	3.80857	0.198383	0.137975	106	85	t1_t2	0.0470549	5.87572e-07	2.78414e-06
PRKX	3.45577	3.60694	0.197925	0.202355	106	85	t1_t2	-0.0617686	5.9231e-07	2.80226e-06
PEF1	3.49387	3.35368	0.214817	0.159799	106	85	t1_t2	0.059078	6.01176e-07	2.83981e-06
PSMB4	3.88184	3.76539	0.181808	0.129082	106	85	t1_t2	0.0439425	6.07151e-07	2.86362e-06
GOLGA5	2.89228	2.81176	0.11597	0.0993726	106	85	t1_t2	0.0407347	6.09672e-07	2.87109e-06
INTS6	4.74699	4.63285	0.164044	0.14132	106	85	t1_t2	0.0351139	6.16693e-07	2.89969e-06
PSMA4	3.70894	3.54372	0.253065	0.189039	106	85	t1_t2	0.06574	6.19694e-07	2.90933e-06
CDYL	4.43285	4.59906	0.174887	0.248715	106	85	t1_t2	-0.0531055	6.23507e-07	2.92275e-06
SRGN	6.13703	5.975	0.239891	0.19428	106	85	t1_t2	0.0386011	6.28911e-07	2.94357e-06
ERO1A	4.36461	4.21633	0.194556	0.19955	106	85	t1_t2	0.0498645	6.52471e-07	3.04918e-06
RRAGD	4.08054	3.94977	0.198782	0.152078	106	85	t1_t2	0.0469885	6.54554e-07	3.05425e-06
PIM1	5.55551	5.79592	0.292429	0.339493	106	85	t1_t2	-0.0611196	6.65429e-07	3.10027e-06
CD300LB	3.49531	3.6787	0.277771	0.214764	106	85	t1_t2	-0.0737739	6.67718e-07	3.10621e-06
SLC25A37	6.32739	6.5356	0.217831	0.314227	106	85	t1_t2	-0.0467099	7.01032e-07	3.25623e-06
CDC73	4.16049	4.0485	0.156702	0.143922	106	85	t1_t2	0.0393667	7.03946e-07	3.26482e-06
HAVCR2	3.76662	3.63713	0.213036	0.132332	106	85	t1_t2	0.0504688	7.0985e-07	3.28722e-06
CCDC126	3.74676	3.59895	0.240237	0.155283	106	85	t1_t2	0.0580657	7.19488e-07	3.32682e-06
ANXA4	3.38004	3.25274	0.16715	0.172517	106	85	t1_t2	0.0553844	7.24705e-07	3.34588e-06
ZNF655	3.63493	3.54616	0.138501	0.100789	106	85	t1_t2	0.0356704	7.50561e-07	3.46004e-06
SIRPA	5.22133	5.05417	0.21708	0.228909	106	85	t1_t2	0.046944	7.54255e-07	3.47184e-06
APLP2	4.65043	4.53503	0.166924	0.144421	106	85	t1_t2	0.0362545	7.55707e-07	3.4733e-06
RAD23B	4.4979	4.37359	0.162934	0.169204	106	85	t1_t2	0.0404307	7.5847e-07	3.48077e-06
IVNS1ABP	5.25683	5.11413	0.223034	0.162162	106	85	t1_t2	0.0397031	7.76933e-07	3.56017e-06
BMT2	4.03292	3.92297	0.166659	0.130659	106	85	t1_t2	0.0398809	7.82042e-07	3.57822e-06
CD24	4.89677	4.57312	0.522609	0.348263	106	85	t1_t2	0.0986511	7.8633e-07	3.59247e-06
CEBPZ	3.69982	3.5261	0.244208	0.224364	106	85	t1_t2	0.0693815	7.89779e-07	3.59972e-06
SEMA4D	4.80385	4.9652	0.230394	0.20534	106	85	t1_t2	-0.0476611	7.90268e-07	3.59972e-06
CHUK	4.63831	4.48529	0.215075	0.197767	106	85	t1_t2	0.0483972	7.95437e-07	3.61788e-06
USMG5	3.32562	3.17359	0.241532	0.169326	106	85	t1_t2	0.067509	8.22367e-07	3.73481e-06
DYNLT1	4.20438	4.09018	0.159982	0.148587	106	85	t1_t2	0.0397268	8.33645e-07	3.78042e-06
C9orf72	5.06385	4.89644	0.224234	0.226158	106	85	t1_t2	0.0485018	8.44819e-07	3.82543e-06
ATP9A	4.44472	4.26969	0.255387	0.219227	106	85	t1_t2	0.0579621	8.49174e-07	3.83947e-06
ICAM2	3.18731	3.31698	0.208169	0.142429	106	85	t1_t2	-0.0575319	8.53113e-07	3.84865e-06
IRAK4	4.21121	4.07141	0.188895	0.18776	106	85	t1_t2	0.0487054	8.53719e-07	3.84865e-06
GDE1	4.13692	4.27106	0.138028	0.205932	106	85	t1_t2	-0.0460384	8.6439e-07	3.8879e-06
TRIB1	4.60433	4.40393	0.264623	0.273995	106	85	t1_t2	0.0642022	8.64966e-07	3.8879e-06
GOLPH3	3.96468	3.86582	0.151687	0.117074	106	85	t1_t2	0.036427	8.93498e-07	4.01026e-06
CLPX	3.89953	3.99506	0.0860768	0.152129	106	85	t1_t2	-0.0349167	9.15577e-07	4.10334e-06
SNX18	4.84363	4.65165	0.245902	0.269039	106	85	t1_t2	0.0583446	9.26448e-07	4.14599e-06
LY6E	3.5952	3.89855	0.388388	0.425303	106	85	t1_t2	-0.116864	9.2877e-07	4.15032e-06
IFI27	4.34098	4.88382	0.692976	0.762619	106	85	t1_t2	-0.16999	9.31488e-07	4.15639e-06
SRSF9	3.77438	3.66067	0.182515	0.126292	106	85	t1_t2	0.0441339	9.3439e-07	4.16327e-06
DCUN1D1	4.74763	4.92777	0.192153	0.274667	106	85	t1_t2	-0.0537276	9.38291e-07	4.17457e-06
GSR	4.42318	4.29468	0.220972	0.123178	106	85	t1_t2	0.0425309	9.73477e-07	4.32484e-06
JAZF1	4.51402	4.66151	0.172194	0.217902	106	85	t1_t2	-0.0463844	9.90969e-07	4.39617e-06
ZNF330	2.93351	2.81729	0.162541	0.153789	106	85	t1_t2	0.0583203	1.00989e-06	4.47364e-06
SFT2D1	3.81648	3.7294	0.129082	0.109039	106	85	t1_t2	0.033299	1.02727e-06	4.54402e-06
AMD1	3.96777	4.06407	0.13886	0.124459	106	85	t1_t2	-0.0345986	1.0621e-06	4.69133e-06
HAT1	3.719	3.55469	0.254668	0.195961	106	85	t1_t2	0.0651904	1.09576e-06	4.83301e-06
LRRC59	3.61147	3.51358	0.144179	0.124163	106	85	t1_t2	0.0396439	1.0977e-06	4.83464e-06
CAPZA2	4.92882	4.77886	0.226418	0.185503	106	85	t1_t2	0.0445758	1.13126e-06	4.97528e-06
CDK5RAP2	4.74483	4.55893	0.265004	0.244438	106	85	t1_t2	0.0576624	1.1487e-06	5.04472e-06
LMNB1	4.94839	4.78387	0.213208	0.232836	106	85	t1_t2	0.0487821	1.18102e-06	5.1718e-06
SDHD	3.47085	3.37947	0.145675	0.105391	106	85	t1_t2	0.0384906	1.17952e-06	5.1718e-06
NXPE3	3.717	3.60065	0.178462	0.14188	106	85	t1_t2	0.0458824	1.19115e-06	5.20874e-06
YME1L1	3.89325	3.80579	0.140635	0.0999174	106	85	t1_t2	0.0327787	1.22531e-06	5.35046e-06
PHF20L1	5.06872	4.94838	0.155409	0.171179	106	85	t1_t2	0.0346648	1.23241e-06	5.37381e-06
FBXL5	5.54007	5.41239	0.170547	0.1778	106	85	t1_t2	0.0336393	1.24048e-06	5.40131e-06
HSPA5	4.59269	4.45796	0.213546	0.157773	106	85	t1_t2	0.0429543	1.24952e-06	5.43292e-06
NQO2	4.5672	4.46914	0.135533	0.133448	106	85	t1_t2	0.0313132	1.27481e-06	5.53501e-06
RANBP2	4.13038	4.01531	0.178325	0.139802	106	85	t1_t2	0.0407622	1.31294e-06	5.68879e-06
TFDP1	4.71444	4.95013	0.260312	0.362193	106	85	t1_t2	-0.0703787	1.31394e-06	5.68879e-06
APMAP	5.41932	5.27524	0.208398	0.189176	106	85	t1_t2	0.0388754	1.32592e-06	5.73255e-06
RPN1	4.33565	4.23249	0.150668	0.134627	106	85	t1_t2	0.0347415	1.37722e-06	5.94595e-06
BCL2A1	5.27944	5.0961	0.260076	0.246025	106	85	t1_t2	0.0509904	1.3972e-06	6.02369e-06
GK	5.68408	5.50334	0.2815	0.219612	106	85	t1_t2	0.0466183	1.40274e-06	6.03908e-06
VAV1	4.68129	4.5667	0.158457	0.157444	106	85	t1_t2	0.0357536	1.44946e-06	6.23146e-06
PGM1	3.8604	3.74968	0.153883	0.152301	106	85	t1_t2	0.041982	1.54617e-06	6.6379e-06
ABTB1	4.6104	4.77631	0.195955	0.250978	106	85	t1_t2	-0.0510066	1.55736e-06	6.67656e-06
GNAZ	3.67896	3.94197	0.396591	0.336079	106	85	t1_t2	-0.099618	1.57415e-06	6.73912e-06
CTSL	4.15744	3.8849	0.431076	0.328482	106	85	t1_t2	0.0978187	1.58661e-06	6.78299e-06
RRAGC	3.3675	3.29138	0.117442	0.0949007	106	85	t1_t2	0.0329875	1.60438e-06	6.84938e-06
HIST1H2AJ	4.80776	4.53137	0.431889	0.339671	106	85	t1_t2	0.0854173	1.63448e-06	6.96817e-06
RASA2	4.59007	4.47266	0.174242	0.153273	106	85	t1_t2	0.0373814	1.65656e-06	7.05249e-06
ACBD3	3.53758	3.43475	0.156292	0.130905	106	85	t1_t2	0.0425594	1.65992e-06	7.05695e-06
TMED8	4.76443	4.62504	0.190145	0.1957	106	85	t1_t2	0.0428367	1.684e-06	7.14943e-06
GNA15	4.71705	4.56799	0.234819	0.181909	106	85	t1_t2	0.0463233	1.69622e-06	7.19133e-06
ACSL1	6.59366	6.4309	0.248046	0.207233	106	85	t1_t2	0.0360595	1.71814e-06	7.27417e-06
ISG15	5.02382	5.38885	0.47461	0.530245	106	85	t1_t2	-0.101191	1.75433e-06	7.41714e-06
EMC4	2.86831	2.79861	0.107181	0.0880344	106	85	t1_t2	0.0354873	1.765e-06	7.45197e-06
CISD2	4.35658	4.62482	0.32268	0.405968	106	85	t1_t2	-0.0861984	1.77997e-06	7.50479e-06
IL7R	4.5068	4.8157	0.417617	0.439059	106	85	t1_t2	-0.0956405	1.82481e-06	7.68329e-06
UBE2N	3.51968	3.40518	0.167735	0.153538	106	85	t1_t2	0.0477097	1.94954e-06	8.19717e-06
NANS	3.5757	3.45851	0.174852	0.154456	106	85	t1_t2	0.0480748	1.95517e-06	8.20956e-06
KCNA3	3.75893	3.90313	0.233312	0.172475	106	85	t1_t2	-0.0543083	1.99817e-06	8.37864e-06
THAP11	3.45118	3.58656	0.178562	0.196858	106	85	t1_t2	-0.0555127	2.00229e-06	8.38441e-06
BCAP31	3.56499	3.45816	0.172313	0.128481	106	85	t1_t2	0.0438928	2.01366e-06	8.42053e-06
TIMP1	4.29252	4.08524	0.287692	0.291514	106	85	t1_t2	0.0714036	2.02209e-06	8.44425e-06
FCGR1B	3.77849	3.57895	0.289244	0.271535	106	85	t1_t2	0.0782739	2.06833e-06	8.62555e-06
GDI2	4.2513	4.14915	0.153178	0.134934	106	85	t1_t2	0.0350879	2.11868e-06	8.82351e-06
DOCK10	4.47531	4.62935	0.218917	0.214218	106	85	t1_t2	-0.0488232	2.20121e-06	9.14236e-06
RAP2A	4.17118	4.36181	0.194987	0.309402	106	85	t1_t2	-0.0644732	2.20121e-06	9.14236e-06
GALM	3.75793	3.89631	0.217734	0.173859	106	85	t1_t2	-0.0521706	2.20983e-06	9.1433e-06
MFSD14C	3.78076	3.66009	0.182771	0.158403	106	85	t1_t2	0.0467967	2.21339e-06	9.1433e-06
MLKL	4.66342	4.50954	0.212578	0.218632	106	85	t1_t2	0.0484083	2.20542e-06	9.1433e-06
SAT1	5.10071	4.98033	0.181299	0.158927	106	85	t1_t2	0.0344551	2.21145e-06	9.1433e-06
TMEM56	4.90452	5.14979	0.3056	0.370567	106	85	t1_t2	-0.0704023	2.21809e-06	9.15035e-06
GNAS	4.81385	4.98893	0.22635	0.259489	106	85	t1_t2	-0.0515392	2.22131e-06	9.1513e-06
CYTH1	4.40164	4.50356	0.134536	0.149473	106	85	t1_t2	-0.0330252	2.26586e-06	9.32232e-06
HVCN1	3.31046	3.45943	0.227843	0.194329	106	85	t1_t2	-0.0635031	2.3113e-06	9.4965e-06
PPM1A	5.24828	5.41863	0.181597	0.274223	106	85	t1_t2	-0.0460852	2.33439e-06	9.5785e-06
TNFAIP8L2	3.59235	3.50307	0.132679	0.120077	106	85	t1_t2	0.0363088	2.34512e-06	9.60964e-06
IMPA2	4.32215	4.18397	0.22128	0.170827	106	85	t1_t2	0.0468796	2.35595e-06	9.63383e-06
TMX1	4.03919	3.88506	0.24429	0.193155	106	85	t1_t2	0.0561304	2.35731e-06	9.63383e-06
STARD3NL	3.48359	3.37217	0.181909	0.134583	106	85	t1_t2	0.0468992	2.45074e-06	1.00023e-05
SLK	4.61581	4.4811	0.218829	0.163944	106	85	t1_t2	0.0427309	2.45508e-06	1.00066e-05
C10orf128	3.89511	4.10512	0.305844	0.289122	106	85	t1_t2	-0.0757582	2.48771e-06	1.01262e-05
NDUFA4	3.68672	3.49957	0.298073	0.234432	106	85	t1_t2	0.0751612	2.49302e-06	1.01343e-05
GZMH	4.57931	4.84122	0.417959	0.327883	106	85	t1_t2	-0.0802425	2.53891e-06	1.03072e-05
MOB2	3.38601	3.50414	0.170498	0.164355	106	85	t1_t2	-0.0494733	2.57637e-06	1.04454e-05
CSTA	3.95672	3.76352	0.31943	0.230306	106	85	t1_t2	0.0722205	2.58816e-06	1.04793e-05
TAF12	3.15998	3.05949	0.153232	0.133091	106	85	t1_t2	0.0466202	2.62804e-06	1.06267e-05
TAOK1	4.38118	4.29967	0.115113	0.115835	106	85	t1_t2	0.0270917	2.71178e-06	1.09509e-05
GCH1	4.68403	4.49423	0.299399	0.242824	106	85	t1_t2	0.059677	2.71884e-06	1.09649e-05
S100P	4.96737	4.64696	0.415417	0.481925	106	85	t1_t2	0.0961971	2.78667e-06	1.12237e-05
B3GNT5	4.61692	4.41565	0.291307	0.281391	106	85	t1_t2	0.0643041	2.80425e-06	1.12649e-05
PCSK7	3.43657	3.5178	0.117305	0.113757	106	85	t1_t2	-0.0337024	2.80175e-06	1.12649e-05
HK1	4.95087	5.14929	0.221556	0.318869	106	85	t1_t2	-0.0566906	2.88472e-06	1.15729e-05
PNPLA2	4.34791	4.60966	0.318791	0.406903	106	85	t1_t2	-0.0843383	2.88887e-06	1.15744e-05
TCP11L2	5.20516	5.36501	0.170219	0.261183	106	85	t1_t2	-0.0436375	2.96878e-06	1.1879e-05
PFN1	4.48738	4.3504	0.224359	0.168505	106	85	t1_t2	0.0447254	2.99967e-06	1.19713e-05
TXNDC9	3.22057	3.07573	0.245186	0.169078	106	85	t1_t2	0.0663889	2.99773e-06	1.19713e-05
MPO	4.59795	4.29454	0.486585	0.385172	106	85	t1_t2	0.098485	3.07771e-06	1.2266e-05
PNN	3.28763	3.19273	0.126832	0.141335	106	85	t1_t2	0.042258	3.08153e-06	1.2266e-05
TRAPPC8	4.05138	3.97803	0.119692	0.0911596	106	85	t1_t2	0.0263578	3.13748e-06	1.24725e-05
ABHD16A	3.76261	3.64997	0.177427	0.146586	106	85	t1_t2	0.0438496	3.16083e-06	1.2549e-05
STOM	5.72675	5.49667	0.35073	0.31074	106	85	t1_t2	0.0591586	3.2205e-06	1.27694e-05
ARHGEF18	3.87732	3.98076	0.157169	0.140416	106	85	t1_t2	-0.0379857	3.28281e-06	1.29996e-05
YWHAZ	4.93874	4.83099	0.165675	0.144628	106	85	t1_t2	0.0318242	3.30857e-06	1.30847e-05
CCNL1	4.92168	4.81153	0.178037	0.14026	106	85	t1_t2	0.0326558	3.47548e-06	1.3727e-05
CHMP2B	3.5303	3.39942	0.195658	0.18227	106	85	t1_t2	0.0545032	3.68256e-06	1.45262e-05
TYROBP	4.19444	4.07623	0.180328	0.161682	106	85	t1_t2	0.0412454	3.70983e-06	1.46149e-05
ASB8	3.26336	3.17662	0.123586	0.12566	106	85	t1_t2	0.038862	3.71948e-06	1.46331e-05
SELL	5.67374	5.53606	0.191067	0.20319	106	85	t1_t2	0.03544	3.72402e-06	1.46331e-05
FARS2	3.21198	3.33666	0.192605	0.168499	106	85	t1_t2	-0.0549439	3.73363e-06	1.46521e-05
LHFPL2	4.44967	4.59244	0.21077	0.201289	106	85	t1_t2	-0.0455633	3.74231e-06	1.46674e-05
BIRC3	4.76344	4.91275	0.182974	0.23589	106	85	t1_t2	-0.0445288	3.80596e-06	1.48978e-05
GAB2	5.42322	5.28505	0.205286	0.194448	106	85	t1_t2	0.0372329	3.89947e-06	1.52443e-05
ZNF654	4.07738	3.98737	0.135329	0.125583	106	85	t1_t2	0.0322058	3.9764e-06	1.55252e-05
NDUFC1	3.82683	3.75039	0.125734	0.0966275	106	85	t1_t2	0.0291071	4.02644e-06	1.57005e-05
ADSL	4.10006	4.17454	0.108428	0.106932	106	85	t1_t2	-0.0259714	4.05296e-06	1.57839e-05
NDST2	3.95475	3.78304	0.271775	0.228116	106	85	t1_t2	0.0640426	4.08831e-06	1.59013e-05
SFXN1	4.24066	4.02997	0.39187	0.208966	106	85	t1_t2	0.0735194	4.25411e-06	1.65252e-05
CD99	3.26892	3.41004	0.239768	0.172398	106	85	t1_t2	-0.0609751	4.51069e-06	1.74997e-05
ITSN2	4.40449	4.33234	0.114851	0.0963403	106	85	t1_t2	0.0238278	4.58369e-06	1.77604e-05
SDCBP	5.20888	5.07885	0.189809	0.188359	106	85	t1_t2	0.0364714	4.60769e-06	1.78308e-05
CCR1	4.82316	4.60003	0.292417	0.346522	106	85	t1_t2	0.0683335	4.67791e-06	1.80796e-05
HIST1H4F	4.53426	4.33284	0.290018	0.295355	106	85	t1_t2	0.0655531	4.71416e-06	1.81831e-05
NDUFA13	3.54614	3.41394	0.211848	0.175712	106	85	t1_t2	0.0548113	4.71656e-06	1.81831e-05
DAP	3.83229	4.09031	0.36236	0.385214	106	85	t1_t2	-0.0940043	4.74742e-06	1.8279e-05
GOLGA7	4.01846	3.8941	0.185164	0.177916	106	85	t1_t2	0.0453522	4.79402e-06	1.84353e-05
RPL37	4.41749	4.32057	0.161872	0.122545	106	85	t1_t2	0.0320055	4.84535e-06	1.86093e-05
PSMD1	3.69108	3.58156	0.180907	0.140728	106	85	t1_t2	0.0434564	4.88279e-06	1.87296e-05
CSGALNACT2	5.30509	5.14652	0.234701	0.228516	106	85	t1_t2	0.0437804	4.92422e-06	1.88649e-05
EFHD2	4.55545	4.42811	0.18225	0.188453	106	85	t1_t2	0.0409033	4.99428e-06	1.91094e-05
SORT1	5.17644	4.96775	0.333986	0.279723	106	85	t1_t2	0.0593673	5.04182e-06	1.92672e-05
ARHGAP30	4.73163	4.62463	0.160819	0.152833	106	85	t1_t2	0.0329984	5.14477e-06	1.96361e-05
AHNAK	4.84847	5.00775	0.264912	0.204103	106	85	t1_t2	-0.0466317	5.17518e-06	1.97275e-05
COPA	4.35882	4.2628	0.14726	0.13486	106	85	t1_t2	0.0321369	5.20158e-06	1.98035e-05
PIK3CG	4.59957	4.49768	0.14514	0.151906	106	85	t1_t2	0.032318	5.249e-06	1.99592e-05
COX7A2	3.40173	3.27624	0.205002	0.164943	106	85	t1_t2	0.0542249	5.27603e-06	2.00371e-05
PACS1	4.55641	4.68032	0.169887	0.189902	106	85	t1_t2	-0.03871	5.46036e-06	2.07115e-05
S1PR1	4.41945	4.20564	0.376243	0.253401	106	85	t1_t2	0.0715387	5.65582e-06	2.14263e-05
TUBA1C	3.83637	3.72344	0.171087	0.16165	106	85	t1_t2	0.0431032	5.68178e-06	2.1498e-05
IL18R1	5.90098	5.6716	0.29773	0.36325	106	85	t1_t2	0.0571984	5.70371e-06	2.15544e-05
ADD3	4.73772	4.61408	0.212338	0.15362	106	85	t1_t2	0.0381507	5.90558e-06	2.22897e-05
TMCO1	3.55577	3.41845	0.243295	0.161835	106	85	t1_t2	0.0568224	5.93678e-06	2.23799e-05
TWF2	4.09522	3.99376	0.164012	0.136851	106	85	t1_t2	0.0361947	5.96526e-06	2.24596e-05
CRBN	3.80429	3.70628	0.149215	0.140397	106	85	t1_t2	0.0376566	5.98867e-06	2.252e-05
CRELD2	3.53331	3.41572	0.202082	0.146314	106	85	t1_t2	0.0488303	6.02597e-06	2.26325e-05
MBP	5.00684	5.12874	0.190965	0.170329	106	85	t1_t2	-0.034703	6.09645e-06	2.28692e-05
MFAP1	3.35552	3.2263	0.181378	0.197358	106	85	t1_t2	0.0566566	6.2612e-06	2.34584e-05
RHOT1	4.05415	3.9577	0.157212	0.129635	106	85	t1_t2	0.0347403	6.30789e-06	2.3598e-05
TMEM87B	3.39697	3.26034	0.218474	0.18762	106	85	t1_t2	0.0592279	6.31388e-06	2.3598e-05
ISCU	4.66191	4.83526	0.213411	0.28329	106	85	t1_t2	-0.0526728	6.36488e-06	2.37596e-05
IER5	4.18407	4.09516	0.148329	0.116812	106	85	t1_t2	0.0309874	6.66349e-06	2.4844e-05
GPCPD1	5.05894	4.93622	0.187498	0.177231	106	85	t1_t2	0.0354271	6.76858e-06	2.52051e-05
S100A11	4.42574	4.2931	0.178934	0.208658	106	85	t1_t2	0.0438992	6.7885e-06	2.52486e-05
PSMB1	3.42048	3.34027	0.139746	0.0994536	106	85	t1_t2	0.0342359	6.94073e-06	2.57834e-05
CANX	4.21963	4.14895	0.104961	0.104841	106	85	t1_t2	0.0243719	7.0307e-06	2.6086e-05
MMD	4.31858	4.52021	0.319469	0.282711	106	85	t1_t2	-0.0658305	7.07332e-06	2.61807e-05
SIGLEC10	4.82561	4.5801	0.374887	0.356172	106	85	t1_t2	0.0753303	7.06716e-06	2.61807e-05
PADI4	5.09582	4.9036	0.278156	0.290789	106	85	t1_t2	0.0554732	7.11291e-06	2.62954e-05
ANKRD9	4.54081	4.79331	0.267994	0.436709	106	85	t1_t2	-0.078072	7.2339e-06	2.67104e-05
JAK1	4.53556	4.63196	0.139637	0.145984	106	85	t1_t2	-0.0303396	7.27096e-06	2.6815e-05
MED8	3.07608	3.01147	0.11235	0.0808485	106	85	t1_t2	0.0306248	7.2805e-06	2.68178e-05
CD226	4.12678	4.30267	0.282374	0.244694	106	85	t1_t2	-0.0602176	7.46647e-06	2.74698e-05
CSF2RA	4.36858	4.25123	0.170425	0.17789	106	85	t1_t2	0.0392843	7.5014e-06	2.75536e-05
UQCR10	3.41227	3.28466	0.192287	0.188215	106	85	t1_t2	0.0549869	7.50726e-06	2.75536e-05
SOS2	4.95268	4.85596	0.139809	0.147356	106	85	t1_t2	0.0284522	7.66889e-06	2.81131e-05
TPRG1L	3.88402	4.01006	0.152518	0.210213	106	85	t1_t2	-0.0460763	7.72171e-06	2.82729e-05
MKKS	3.08387	2.98604	0.144943	0.146671	106	85	t1_t2	0.0465115	7.78069e-06	2.84548e-05
B4GALT5	5.29883	5.15874	0.189499	0.222631	106	85	t1_t2	0.0386538	7.89233e-06	2.88286e-05
RABAC1	3.63447	3.50014	0.2302	0.173958	106	85	t1_t2	0.0543296	8.03821e-06	2.93265e-05
PDIA6	4.34272	4.19847	0.232057	0.202207	106	85	t1_t2	0.0487348	8.21338e-06	2.99299e-05
RPS12	5.31935	5.5379	0.276912	0.359707	106	85	t1_t2	-0.0580882	8.30597e-06	3.02314e-05
C5orf51	2.82955	2.75974	0.116588	0.0941177	106	85	t1_t2	0.0360403	8.46365e-06	3.07687e-05
FUT7	4.77501	4.61076	0.256119	0.238722	106	85	t1_t2	0.0504988	8.73969e-06	3.17345e-05
MAPRE2	3.40916	3.51226	0.162006	0.149056	106	85	t1_t2	-0.0429844	8.88508e-06	3.22242e-05
EIF4EBP2	4.01272	4.11315	0.128671	0.165386	106	85	t1_t2	-0.0356644	8.92239e-06	3.23212e-05
COMMD8	3.52218	3.3203	0.354368	0.255878	106	85	t1_t2	0.0851574	8.99357e-06	3.25406e-05
C1GALT1C1	3.65879	3.50639	0.267213	0.194149	106	85	t1_t2	0.0613809	9.22795e-06	3.33492e-05
C3AR1	4.60773	4.36223	0.403694	0.340488	106	85	t1_t2	0.078992	9.27475e-06	3.34788e-05
CTSH	3.91529	3.81962	0.159082	0.131102	106	85	t1_t2	0.0356911	9.33636e-06	3.36615e-05
TOR1AIP1	4.18073	4.08606	0.152149	0.134821	106	85	t1_t2	0.0330443	9.48581e-06	3.41601e-05
MAP3K7CL	3.98373	4.21086	0.388024	0.301802	106	85	t1_t2	-0.0799942	9.58893e-06	3.44908e-05
ARF4	3.31665	3.24463	0.110473	0.107136	106	85	t1_t2	0.0316725	9.63237e-06	3.45726e-05
EIF6	3.27013	3.18934	0.14135	0.103828	106	85	t1_t2	0.0360888	9.63425e-06	3.45726e-05
SBNO1	3.61688	3.55266	0.10524	0.0899063	106	85	t1_t2	0.0258452	9.78028e-06	3.50555e-05
GM2A	4.48002	4.29102	0.291055	0.281445	106	85	t1_t2	0.0621876	1.00685e-05	3.60464e-05
PLEKHF2	4.30418	4.17208	0.214322	0.187568	106	85	t1_t2	0.0449691	1.01205e-05	3.61902e-05
BZW1	4.14668	4.05136	0.165665	0.124607	106	85	t1_t2	0.03355	1.01909e-05	3.63156e-05
FPR2	5.53663	5.31669	0.330344	0.334273	106	85	t1_t2	0.0584799	1.01746e-05	3.63156e-05
PLSCR1	5.12757	4.94995	0.256726	0.277281	106	85	t1_t2	0.0508628	1.01952e-05	3.63156e-05
TUBB1	4.84465	5.07409	0.362788	0.334307	106	85	t1_t2	-0.0667549	1.0203e-05	3.63156e-05
GCLM	4.15946	4.00506	0.220727	0.242923	106	85	t1_t2	0.0545739	1.03044e-05	3.66337e-05
CEBPA	4.37452	4.1647	0.277054	0.344797	106	85	t1_t2	0.0709111	1.04084e-05	3.69606e-05
OAS3	5.43263	5.71124	0.353183	0.466445	106	85	t1_t2	-0.0721538	1.04985e-05	3.72374e-05
ABRACL	3.19411	3.06275	0.227622	0.17326	106	85	t1_t2	0.0605865	1.05774e-05	3.74326e-05
SUB1	3.91211	3.78963	0.207503	0.16642	106	85	t1_t2	0.0458886	1.0578e-05	3.74326e-05
MTMR6	4.27736	4.17518	0.172049	0.139915	106	85	t1_t2	0.0348818	1.05921e-05	3.74391e-05
STAU1	3.90147	4.01816	0.154091	0.192434	106	85	t1_t2	-0.0425204	1.08832e-05	3.84238e-05
CAMK4	4.03151	4.2814	0.390642	0.370375	106	85	t1_t2	-0.0867635	1.09474e-05	3.85614e-05
H2AFZ	4.08104	3.99514	0.146223	0.116484	106	85	t1_t2	0.0306894	1.09471e-05	3.85614e-05
ISCA1	4.90064	5.00557	0.166293	0.153804	106	85	t1_t2	-0.0305642	1.10607e-05	3.89157e-05
MDFIC	3.98008	4.13492	0.248291	0.224712	106	85	t1_t2	-0.055062	1.11682e-05	3.92491e-05
GADD45B	3.68202	3.52924	0.23163	0.232725	106	85	t1_t2	0.0611375	1.12758e-05	3.95817e-05
KLHL21	4.03002	4.15521	0.175098	0.20123	106	85	t1_t2	-0.0441372	1.14178e-05	4.00344e-05
PAPD4	3.85803	3.77726	0.136478	0.111269	106	85	t1_t2	0.0305242	1.15838e-05	4.05698e-05
LAT2	4.42358	4.33177	0.155703	0.125988	106	85	t1_t2	0.0302572	1.16438e-05	4.07333e-05
SURF4	3.73119	3.64418	0.151514	0.115606	106	85	t1_t2	0.0340401	1.18604e-05	4.14437e-05
TLR1	5.57165	5.44797	0.197384	0.1815	106	85	t1_t2	0.0323854	1.1934e-05	4.16534e-05
RAP2C	4.08616	3.96106	0.203828	0.180078	106	85	t1_t2	0.0448594	1.20026e-05	4.18449e-05
FAM174A	3.82623	3.95187	0.212011	0.1742	106	85	t1_t2	-0.0466115	1.20839e-05	4.20509e-05
HIST1H2AE	4.81488	4.63452	0.320288	0.233465	106	85	t1_t2	0.055081	1.20891e-05	4.20509e-05
ALPL	5.70596	5.48159	0.296427	0.373114	106	85	t1_t2	0.0578757	1.21798e-05	4.23182e-05
CYP51A1	3.73239	3.55645	0.325396	0.212509	106	85	t1_t2	0.0696619	1.22098e-05	4.23745e-05
LBR	4.91039	4.81229	0.155004	0.145915	106	85	t1_t2	0.0291156	1.24711e-05	4.32323e-05
HIST1H3B	5.05246	4.77714	0.479335	0.368768	106	85	t1_t2	0.0808386	1.26159e-05	4.36848e-05
RPL17	3.79472	3.68131	0.210444	0.137068	106	85	t1_t2	0.0437741	1.27815e-05	4.42082e-05
PTPRC	5.83956	5.73431	0.168377	0.155345	106	85	t1_t2	0.0262384	1.29236e-05	4.46492e-05
TRIM28	3.3175	3.42611	0.180247	0.155322	106	85	t1_t2	-0.0464746	1.34893e-05	4.65509e-05
CRISP3	4.68827	4.33997	0.574987	0.501986	106	85	t1_t2	0.111372	1.37657e-05	4.74512e-05
KTI12	3.37683	3.28999	0.144147	0.124514	106	85	t1_t2	0.037585	1.38498e-05	4.76875e-05
IARS2	3.4393	3.33655	0.174865	0.144101	106	85	t1_t2	0.043758	1.4555e-05	5.00595e-05
HIST1H3F	4.69302	4.44814	0.419391	0.341187	106	85	t1_t2	0.0773129	1.46826e-05	5.04417e-05
DCAF11	4.10396	4.2326	0.195915	0.200587	106	85	t1_t2	-0.044527	1.50621e-05	5.16873e-05
ZNF787	3.92604	3.80001	0.207357	0.184626	106	85	t1_t2	0.0470708	1.55352e-05	5.32511e-05
TP53BP2	3.35857	3.28615	0.125075	0.100585	106	85	t1_t2	0.0314491	1.55815e-05	5.335e-05
ADAM10	5.41304	5.29881	0.195582	0.161455	106	85	t1_t2	0.030771	1.65369e-05	5.6558e-05
RNF168	3.10085	3.02334	0.127539	0.114441	106	85	t1_t2	0.0365232	1.67057e-05	5.70717e-05
RNASE6	3.94344	4.16352	0.370823	0.317191	106	85	t1_t2	-0.0783486	1.67572e-05	5.71839e-05
ACAP1	4.39484	4.26276	0.211379	0.200194	106	85	t1_t2	0.0440242	1.68475e-05	5.74279e-05
ANXA2	4.44934	4.29241	0.246004	0.242075	106	85	t1_t2	0.0518059	1.69202e-05	5.76115e-05
AVL9	4.02092	3.94881	0.10675	0.115924	106	85	t1_t2	0.0261077	1.70429e-05	5.79648e-05
SLC12A9	4.52032	4.37844	0.214655	0.224979	106	85	t1_t2	0.0460048	1.71973e-05	5.84249e-05
ZMPSTE24	4.10647	3.97926	0.21187	0.186809	106	85	t1_t2	0.0453992	1.77812e-05	6.03419e-05
CTTN	3.85476	4.1067	0.434267	0.357948	106	85	t1_t2	-0.0913381	1.84783e-05	6.2638e-05
SLC30A6	3.34654	3.24293	0.180251	0.145828	106	85	t1_t2	0.0453712	1.87459e-05	6.34747e-05
IGSF6	4.89346	4.80335	0.153446	0.13021	106	85	t1_t2	0.0268154	1.89577e-05	6.41212e-05
UBE2C	3.50496	3.41019	0.146732	0.14949	106	85	t1_t2	0.039545	1.93672e-05	6.54339e-05
STAU2	4.64923	4.56085	0.14425	0.13362	106	85	t1_t2	0.0276882	1.94937e-05	6.57887e-05
SLTM	3.69065	3.61203	0.139865	0.108351	106	85	t1_t2	0.0310658	1.99041e-05	6.70996e-05
CD27	3.2465	3.34229	0.140984	0.156765	106	85	t1_t2	-0.0419535	1.99917e-05	6.73208e-05
RANBP6	3.50471	3.37321	0.218326	0.196308	106	85	t1_t2	0.0551741	2.00943e-05	6.75919e-05
HIST1H3J	4.94172	4.73539	0.368145	0.283613	106	85	t1_t2	0.0615308	2.01199e-05	6.76039e-05
PSPC1	4.24365	4.12993	0.190691	0.168249	106	85	t1_t2	0.0391867	2.02732e-05	6.80441e-05
TINF2	3.49017	3.39527	0.169374	0.130609	106	85	t1_t2	0.0397726	2.03662e-05	6.82607e-05
ZYG11B	4.01122	3.91632	0.164624	0.135401	106	85	t1_t2	0.0345427	2.03823e-05	6.82607e-05
F13A1	5.27972	5.50647	0.382755	0.334546	106	85	t1_t2	-0.0606653	2.1003e-05	7.02472e-05
LTF	5.39237	5.07106	0.559809	0.457841	106	85	t1_t2	0.088633	2.10443e-05	7.02472e-05
PDZD8	4.99618	4.88414	0.164722	0.184308	106	85	t1_t2	0.0327217	2.10418e-05	7.02472e-05
WSB2	4.01021	3.88243	0.201484	0.200726	106	85	t1_t2	0.0467181	2.13783e-05	7.12844e-05
ATG12	3.41912	3.33775	0.136833	0.120831	106	85	t1_t2	0.0347478	2.15045e-05	7.16177e-05
HIST1H4J	5.12462	4.95504	0.27768	0.258327	106	85	t1_t2	0.0485489	2.15251e-05	7.16177e-05
CBX3	3.63429	3.51414	0.207991	0.17315	106	85	t1_t2	0.0485026	2.17141e-05	7.21681e-05
RARRES3	3.89462	4.08157	0.309509	0.282528	106	85	t1_t2	-0.0676409	2.19689e-05	7.29142e-05
TUBGCP3	3.92237	3.81487	0.200509	0.13986	106	85	t1_t2	0.0400933	2.19862e-05	7.29142e-05
CNST	3.48866	3.57232	0.131577	0.132194	106	85	t1_t2	-0.0341893	2.22401e-05	7.36765e-05
OAZ1	5.75908	5.91956	0.21509	0.278717	106	85	t1_t2	-0.0396492	2.29446e-05	7.5928e-05
CHSY1	5.09232	4.94581	0.2646	0.201557	106	85	t1_t2	0.0421155	2.30063e-05	7.5999e-05
CXCR4	4.62774	4.76654	0.193477	0.236829	106	85	t1_t2	-0.0426353	2.30157e-05	7.5999e-05
AGO2	4.58259	4.69447	0.146815	0.196157	106	85	t1_t2	-0.0348016	2.30656e-05	7.60818e-05
MSRB2	3.93285	3.7852	0.242389	0.226139	106	85	t1_t2	0.0552038	2.31759e-05	7.63631e-05
HIST1H4I	5.19841	5.01458	0.336031	0.249175	106	85	t1_t2	0.0519427	2.34202e-05	7.70851e-05
WASF2	4.68008	4.81994	0.175313	0.249926	106	85	t1_t2	-0.0424826	2.36152e-05	7.76435e-05
KCNE1	5.11561	4.90024	0.326066	0.351567	106	85	t1_t2	0.0620527	2.36664e-05	7.77283e-05
PDE4B	4.77914	4.92495	0.278745	0.183837	106	85	t1_t2	-0.0433579	2.39084e-05	7.83549e-05
WTAP	4.77898	4.69262	0.150137	0.125253	106	85	t1_t2	0.0263079	2.38942e-05	7.83549e-05
ZSWIM6	4.72525	4.63409	0.150235	0.139776	106	85	t1_t2	0.0281047	2.41882e-05	7.91872e-05
ACOT9	4.16719	4.06022	0.150936	0.182724	106	85	t1_t2	0.0375152	2.50884e-05	8.1998e-05
GPX1	5.56939	5.68874	0.159879	0.208868	106	85	t1_t2	-0.0305911	2.51003e-05	8.1998e-05
SMIM15	3.33645	3.19899	0.233343	0.206025	106	85	t1_t2	0.0606966	2.54188e-05	8.29499e-05
SNX12	3.1646	3.06644	0.14822	0.161639	106	85	t1_t2	0.0454584	2.55299e-05	8.32237e-05
EXOC5	3.7669	3.66059	0.187176	0.153777	106	85	t1_t2	0.0413002	2.63839e-05	8.58475e-05
SRP9	3.96429	3.82715	0.257753	0.181034	106	85	t1_t2	0.0507935	2.63909e-05	8.58475e-05
BRI3	4.70504	4.60823	0.137376	0.165624	106	85	t1_t2	0.0299917	2.64339e-05	8.58963e-05
AMFR	4.61721	4.75819	0.189194	0.2476	106	85	t1_t2	-0.0433901	2.6508e-05	8.60457e-05
TMEM101	2.9842	2.89136	0.14634	0.14934	106	85	t1_t2	0.0455936	2.71746e-05	8.81158e-05
GLTP	3.87589	3.74194	0.253939	0.175063	106	85	t1_t2	0.0507415	2.72224e-05	8.81776e-05
CMTM6	5.16458	5.08125	0.142565	0.125532	106	85	t1_t2	0.0234695	2.84488e-05	9.20527e-05
GAS7	5.43889	5.27759	0.242654	0.268946	106	85	t1_t2	0.0434321	2.85161e-05	9.21731e-05
LMO2	4.27726	4.16628	0.215616	0.139737	106	85	t1_t2	0.0379243	2.86936e-05	9.26488e-05
ZNF780A	4.23503	4.11176	0.202084	0.193355	106	85	t1_t2	0.0426146	2.87329e-05	9.2678e-05
SUMO1	3.60688	3.48322	0.219609	0.179247	106	85	t1_t2	0.0503299	2.91248e-05	9.38433e-05
MAPKAP1	3.33481	3.27946	0.0897302	0.0877755	106	85	t1_t2	0.0241463	2.92003e-05	9.39874e-05
JOSD1	3.75097	3.64494	0.176889	0.164192	106	85	t1_t2	0.0413687	2.93825e-05	9.44746e-05
SULT1B1	5.55271	5.42345	0.212278	0.203147	106	85	t1_t2	0.033981	2.96734e-05	9.53097e-05
VOPP1	4.53237	4.4099	0.224924	0.170765	106	85	t1_t2	0.0395198	3.02099e-05	9.69315e-05
ACTG1	5.21407	5.09329	0.212203	0.17821	106	85	t1_t2	0.0338135	3.03768e-05	9.73648e-05
HIST1H4K	5.03773	4.87243	0.274697	0.257961	106	85	t1_t2	0.0481312	3.05747e-05	9.78967e-05
RRAS2	3.8148	3.97412	0.293078	0.22229	106	85	t1_t2	-0.0590257	3.08825e-05	9.87787e-05
BST1	5.46461	5.34645	0.183638	0.194921	106	85	t1_t2	0.0315375	3.17618e-05	0.000101485
JUNB	5.16225	5.02271	0.230371	0.219942	106	85	t1_t2	0.0395348	3.17991e-05	0.000101499
TPM4	4.64181	4.51534	0.210798	0.198029	106	85	t1_t2	0.039852	3.23165e-05	0.000103043
GLUL	5.48283	5.62563	0.205068	0.247832	106	85	t1_t2	-0.0370936	3.33991e-05	0.000106384
SYK	4.935	4.8408	0.147283	0.155736	106	85	t1_t2	0.0278029	3.3916e-05	0.000107918
UBL5	3.96501	3.84957	0.199715	0.175498	106	85	t1_t2	0.0426258	3.40213e-05	0.00010814
SLFN11	4.38763	4.48326	0.143289	0.1626	106	85	t1_t2	-0.0311071	3.43436e-05	0.000109052
COQ2	4.30584	4.16075	0.226836	0.240534	106	85	t1_t2	0.0494511	3.48395e-05	0.000110512
FBXO34	4.02698	3.90872	0.201732	0.18306	106	85	t1_t2	0.0430045	3.52263e-05	0.000111623
FEM1A	4.12611	4.26207	0.177097	0.24773	106	85	t1_t2	-0.0467714	3.60938e-05	0.000114254
CHD1	4.80036	4.70097	0.183818	0.140685	106	85	t1_t2	0.0301854	3.61312e-05	0.000114254
MPG	3.29826	3.17891	0.228233	0.160667	106	85	t1_t2	0.0531726	3.62476e-05	0.000114504
MBNL1	4.83092	4.92543	0.139181	0.163353	106	85	t1_t2	-0.0279521	3.69672e-05	0.000116656
ILF2	3.65212	3.54323	0.181986	0.173064	106	85	t1_t2	0.0436692	3.7869e-05	0.000119379
YIPF6	4.21252	4.40758	0.268089	0.35006	106	85	t1_t2	-0.0653053	3.88491e-05	0.000122343
ARL11	4.43739	4.34675	0.146434	0.148523	106	85	t1_t2	0.0297762	3.90769e-05	0.000122933
CD59	4.69034	4.52314	0.279876	0.266465	106	85	t1_t2	0.0523665	3.93304e-05	0.000123604
RAB37	3.50987	3.63554	0.202581	0.206717	106	85	t1_t2	-0.0507555	3.99353e-05	0.000125376
LAMTOR3	3.76837	3.6424	0.214058	0.199034	106	85	t1_t2	0.0490526	4.09616e-05	0.000128467
VDAC1	3.44672	3.3712	0.138351	0.110143	106	85	t1_t2	0.0319636	4.10344e-05	0.000128563
ADGRG3	5.09848	4.92913	0.241548	0.300894	106	85	t1_t2	0.0487347	4.20106e-05	0.000131487
FAM103A1	3.20931	3.10862	0.186445	0.145691	106	85	t1_t2	0.045988	4.29083e-05	0.00013416
CD14	4.79072	4.63364	0.222979	0.280599	106	85	t1_t2	0.0480936	4.35937e-05	0.000136164
TERF2IP	5.21096	5.36283	0.202348	0.278976	106	85	t1_t2	-0.0414476	4.4161e-05	0.000137795
ATP6V1E1	3.69576	3.61136	0.158428	0.120544	106	85	t1_t2	0.0333264	4.46805e-05	0.000139274
DDX39B	3.21347	3.13887	0.134327	0.112361	106	85	t1_t2	0.0338897	4.47909e-05	0.000139476
PRPSAP2	3.3572	3.46451	0.164846	0.184754	106	85	t1_t2	-0.0453957	4.58487e-05	0.000142625
TNFRSF10A	3.40553	3.28845	0.209465	0.178215	106	85	t1_t2	0.050472	4.60673e-05	0.00014316
ARHGEF6	3.94678	3.86545	0.152897	0.11653	106	85	t1_t2	0.0300416	4.62671e-05	0.000143635
NIN	4.92095	4.83982	0.141286	0.127253	106	85	t1_t2	0.0239813	4.70052e-05	0.000145778
SLC38A2	5.18223	5.04599	0.21624	0.230389	106	85	t1_t2	0.0384382	4.71432e-05	0.000146058
NSL1	2.99403	2.92622	0.120822	0.104626	106	85	t1_t2	0.033054	4.95071e-05	0.000153126
TM6SF1	3.83417	3.73949	0.173137	0.141889	106	85	t1_t2	0.0360747	4.95247e-05	0.000153126
CDC42	4.882	4.78363	0.187759	0.139409	106	85	t1_t2	0.0293677	4.98381e-05	0.00015394
OAZ2	4.21891	4.34496	0.204623	0.21118	106	85	t1_t2	-0.0424739	5.01687e-05	0.000154649
TOR1A	3.53889	3.45456	0.142478	0.136967	106	85	t1_t2	0.0347954	5.01666e-05	0.000154649
ATAD1	3.33372	3.24621	0.153592	0.137452	106	85	t1_t2	0.0383777	5.06174e-05	0.000155719
ITGB2	5.58367	5.47566	0.189978	0.169268	106	85	t1_t2	0.0281802	5.05935e-05	0.000155719
IFI44	4.91415	5.28075	0.586169	0.622129	106	85	t1_t2	-0.103803	5.13195e-05	0.00015772
CTSD	4.90941	4.78689	0.238956	0.169305	106	85	t1_t2	0.0364588	5.26713e-05	0.000161388
OSTC	3.54021	3.43122	0.176665	0.183666	106	85	t1_t2	0.0451126	5.25727e-05	0.000161388
TAF7	3.96577	3.83919	0.215083	0.205677	106	85	t1_t2	0.046797	5.26301e-05	0.000161388
GZMK	3.67648	3.94101	0.404726	0.463522	106	85	t1_t2	-0.100241	5.38057e-05	0.000164699
CAMP	4.6186	4.37665	0.415841	0.390775	106	85	t1_t2	0.0776294	5.43997e-05	0.000166351
ZFP36L2	4.05224	4.24793	0.337296	0.3154	106	85	t1_t2	-0.0680412	5.46067e-05	0.000166818
RNF166	3.92175	4.03645	0.185263	0.194782	106	85	t1_t2	-0.0415905	5.52656e-05	0.000168662
IFI30	4.96716	4.86628	0.164015	0.170752	106	85	t1_t2	0.029601	5.60151e-05	0.000170779
PABPC1	4.36329	4.46469	0.145319	0.184656	106	85	t1_t2	-0.0331457	5.6809e-05	0.000173027
UBL3	4.17481	4.08521	0.162093	0.138424	106	85	t1_t2	0.031299	5.70846e-05	0.000173694
RNF10	5.56362	5.7302	0.215087	0.316167	106	85	t1_t2	-0.042561	5.73502e-05	0.000174329
CD4	3.51404	3.7162	0.352153	0.32479	106	85	t1_t2	-0.0806989	5.76851e-05	0.000175173
HNRNPH3	3.76308	3.85108	0.153621	0.141259	106	85	t1_t2	-0.0333485	5.82701e-05	0.000176774
ARHGDIB	4.71236	4.62197	0.148513	0.15298	106	85	t1_t2	0.0279423	6.00497e-05	0.000181992
MYLIP	4.17278	4.31286	0.278973	0.191733	106	85	t1_t2	-0.0476365	6.15431e-05	0.000186268
N4BP1	4.8619	4.75352	0.184745	0.17878	106	85	t1_t2	0.0325245	6.15824e-05	0.000186268
GPX4	4.12557	4.27521	0.22218	0.270058	106	85	t1_t2	-0.0514028	6.20052e-05	0.000187362
ZNF224	3.78087	3.70561	0.135348	0.11836	106	85	t1_t2	0.0290078	6.24923e-05	0.000188648
AKT2	3.79632	3.88936	0.130392	0.172595	106	85	t1_t2	-0.0349309	6.27544e-05	0.000189252
UBAC1	3.86394	3.95516	0.118129	0.174415	106	85	t1_t2	-0.033663	6.3419e-05	0.000191069
H3F3A	5.34704	5.24143	0.16994	0.182391	106	85	t1_t2	0.0287806	6.3509e-05	0.000191151
XAF1	4.37292	4.66638	0.486779	0.496552	106	85	t1_t2	-0.0937055	6.39837e-05	0.000192391
RALGAPA2	5.70338	5.58584	0.189235	0.203481	106	85	t1_t2	0.0300418	6.52828e-05	0.000196105
SUDS3	3.77027	3.87769	0.164381	0.192383	106	85	t1_t2	-0.040529	6.76071e-05	0.000202887
ARRDC4	4.26904	4.07465	0.355171	0.303779	106	85	t1_t2	0.0672348	6.78381e-05	0.000203182
ENPP4	3.73322	3.55959	0.345096	0.242339	106	85	t1_t2	0.0687063	6.78204e-05	0.000203182
MORF4L2	3.49989	3.40088	0.180825	0.155229	106	85	t1_t2	0.0414035	6.92518e-05	0.000207214
CNOT8	3.79454	3.70448	0.163397	0.142348	106	85	t1_t2	0.0346539	6.9922e-05	0.000209015
RNF144B	5.47249	5.32194	0.266017	0.244694	106	85	t1_t2	0.0402452	7.10508e-05	0.000212182
CGGBP1	4.1943	4.10498	0.156072	0.146944	106	85	t1_t2	0.0310558	7.22493e-05	0.000215551
CCDC28A	3.39184	3.29735	0.17806	0.143905	106	85	t1_t2	0.0407642	7.28808e-05	0.000217223
TMEM30A	4.40198	4.30558	0.182473	0.146173	106	85	t1_t2	0.0319426	7.36644e-05	0.000219345
GNB5	3.27289	3.40243	0.251059	0.190479	106	85	t1_t2	-0.0560007	7.38507e-05	0.000219686
NBAS	3.70229	3.78972	0.118395	0.166823	106	85	t1_t2	-0.0336737	7.42724e-05	0.000220726
MARK3	4.50875	4.61014	0.138703	0.192885	106	85	t1_t2	-0.0320831	7.49595e-05	0.000222552
MLX	3.60788	3.53093	0.145036	0.11785	106	85	t1_t2	0.0311028	7.61103e-05	0.000225661
SPPL2A	3.85832	3.78778	0.133661	0.107339	106	85	t1_t2	0.0266197	7.61541e-05	0.000225661
ROCK1	4.86996	4.79396	0.131453	0.127124	106	85	t1_t2	0.0226915	7.73979e-05	0.000229125
CCDC71L	4.46952	4.32536	0.248402	0.242188	106	85	t1_t2	0.0473001	7.81999e-05	0.000231275
MCTP1	5.69387	5.57652	0.222772	0.179	106	85	t1_t2	0.0300436	7.87496e-05	0.000232676
COPS3	3.66837	3.80124	0.199719	0.243905	106	85	t1_t2	-0.0513295	7.93233e-05	0.000234145
ITGA5	4.39788	4.52889	0.244514	0.204361	106	85	t1_t2	-0.0423478	8.00087e-05	0.000235941
ATP5C1	3.69797	3.58597	0.217271	0.166774	106	85	t1_t2	0.0443726	8.0926e-05	0.000238187
UBQLN2	3.79108	3.68205	0.171777	0.195537	106	85	t1_t2	0.042101	8.09196e-05	0.000238187
NGRN	3.69605	3.81425	0.171897	0.221042	106	85	t1_t2	-0.0454134	8.1902e-05	0.000240828
HSP90B1	4.63345	4.50684	0.249408	0.185063	106	85	t1_t2	0.0399718	8.26903e-05	0.000242913
SDF2	3.54042	3.4861	0.0992998	0.0871512	106	85	t1_t2	0.0223031	8.37159e-05	0.00024569
AGO4	4.79169	4.71947	0.127187	0.120224	106	85	t1_t2	0.0219097	8.46263e-05	0.000248124
LTB4R	4.60907	4.48237	0.243789	0.19221	106	85	t1_t2	0.040215	8.53105e-05	0.00024989
MANF	3.62133	3.50629	0.214142	0.181715	106	85	t1_t2	0.0465776	8.57696e-05	0.000250995
NFIL3	4.69887	4.52709	0.299613	0.290869	106	85	t1_t2	0.0537323	9.11302e-05	0.000266427
TMEM140	4.20936	4.35822	0.243542	0.264665	106	85	t1_t2	-0.0501381	9.30484e-05	0.000271776
MEF2C	4.14979	4.30692	0.264972	0.274211	106	85	t1_t2	-0.0536184	9.46903e-05	0.000276308
SPARC	4.44392	4.6816	0.465103	0.359748	106	85	t1_t2	-0.0751719	9.7517e-05	0.000284015
TNFAIP2	4.57785	4.73854	0.315202	0.2424	106	85	t1_t2	-0.0497727	9.7502e-05	0.000284015
ENO1	4.92814	4.83942	0.162965	0.144622	106	85	t1_t2	0.0262103	9.79911e-05	0.000285124
ARL5B	3.99521	3.88828	0.204734	0.166602	106	85	t1_t2	0.0391407	9.82801e-05	0.000285694
TBCA	3.40425	3.32418	0.155431	0.12336	106	85	t1_t2	0.0343382	0.00010239	0.00029736
WAPL	4.03398	3.95871	0.144349	0.117986	106	85	t1_t2	0.0271737	0.00010398	0.000301688
CSDE1	5.11601	5.23725	0.177212	0.231654	106	85	t1_t2	-0.0337927	0.000105402	0.000305527
PBRM1	3.40866	3.34771	0.10897	0.103077	106	85	t1_t2	0.0260297	0.000107518	0.000311366
SUCLG2	4.10976	4.21707	0.175413	0.193928	106	85	t1_t2	-0.0371894	0.000107801	0.00031189
PPIP5K2	4.36474	4.23869	0.250716	0.189675	106	85	t1_t2	0.0422772	0.000108664	0.000314088
CNTNAP3	5.58823	5.88029	0.53096	0.487696	106	85	t1_t2	-0.0734967	0.0001095	0.000316208
PLEC	5.17375	5.03885	0.254112	0.217573	106	85	t1_t2	0.0381146	0.000110281	0.000318161
GIMAP1	4.03408	4.14853	0.204609	0.194238	106	85	t1_t2	-0.04036	0.000110601	0.000318785
CYC1	3.38607	3.28227	0.198567	0.16466	106	85	t1_t2	0.0449185	0.000110743	0.000318893
GABPA	3.6972	3.58735	0.200035	0.183643	106	85	t1_t2	0.0435115	0.000111975	0.000322139
DERA	2.94276	2.85103	0.156529	0.162716	106	85	t1_t2	0.0456878	0.000118048	0.000339012
KLHL6	4.00588	3.90146	0.186492	0.178782	106	85	t1_t2	0.0381037	0.000118062	0.000339012
NDUFB4	2.98437	2.89831	0.158714	0.143242	106	85	t1_t2	0.0422146	0.000118687	0.000340489
MAP3K1	4.86605	4.78256	0.147629	0.144315	106	85	t1_t2	0.0249659	0.000119379	0.000342153
PIM2	3.94353	4.0918	0.293531	0.227979	106	85	t1_t2	-0.0532492	0.000119653	0.000342617
MVP	4.70851	4.60132	0.183399	0.190113	106	85	t1_t2	0.0332237	0.000119893	0.000342985
P2RY10	3.36411	3.6251	0.477582	0.438299	106	85	t1_t2	-0.107797	0.000120095	0.000343241
TGFBR1	4.84455	4.70837	0.243951	0.233589	106	85	t1_t2	0.0411356	0.000122285	0.000349175
PPT1	4.46873	4.36089	0.199383	0.179807	106	85	t1_t2	0.0352415	0.000122593	0.000349728
ERMAP	4.63811	4.77061	0.185887	0.261233	106	85	t1_t2	-0.0406374	0.000123874	0.000353054
OSBPL9	4.24834	4.1714	0.131599	0.137277	106	85	t1_t2	0.0263683	0.000126072	0.000358982
SPCS3	4.12733	4.0243	0.169281	0.189104	106	85	t1_t2	0.0364717	0.000128395	0.000365257
MGAT2	3.68543	3.59823	0.163737	0.144278	106	85	t1_t2	0.0345472	0.000129715	0.000368669
OST4	4.56946	4.73025	0.25474	0.301761	106	85	t1_t2	-0.0498927	0.000130292	0.000369965
TBCB	3.56811	3.48508	0.167793	0.125934	106	85	t1_t2	0.0339684	0.000131432	0.000372859
IDS	4.55939	4.67606	0.214668	0.197854	106	85	t1_t2	-0.036454	0.000134731	0.000381861
CELF2	5.39998	5.49406	0.163654	0.167147	106	85	t1_t2	-0.0249196	0.000134998	0.000382264
ATG14	4.45352	4.57186	0.13638	0.248652	106	85	t1_t2	-0.0378342	0.000136221	0.000385372
RGS19	4.23705	4.14385	0.167727	0.161428	106	85	t1_t2	0.0320882	0.000136579	0.000386029
SCP2	3.50607	3.40726	0.204081	0.146129	106	85	t1_t2	0.0412439	0.00013753	0.000388357
ARL6IP5	4.38902	4.27737	0.239303	0.155157	106	85	t1_t2	0.037175	0.000140123	0.000395315
PDE3B	5.08767	5.2192	0.236321	0.228884	106	85	t1_t2	-0.0368228	0.000140314	0.000395489
NUTF2	3.26866	3.33949	0.128166	0.122585	106	85	t1_t2	-0.0309283	0.000140835	0.000396591
SIPA1L2	5.60955	5.45501	0.250602	0.289365	106	85	t1_t2	0.0403009	0.000144129	0.000405495
IFI6	4.70171	4.98414	0.47835	0.515847	106	85	t1_t2	-0.0841582	0.000146216	0.000410613
SNN	4.57689	4.71341	0.254882	0.230799	106	85	t1_t2	-0.0424042	0.000146141	0.000410613
KLHL12	3.4522	3.38986	0.116734	0.105239	106	85	t1_t2	0.0262903	0.00014774	0.000414511
ADK	3.21588	3.31732	0.17508	0.183156	106	85	t1_t2	-0.0448034	0.000147904	0.000414592
SMARCD3	4.26543	4.13199	0.26278	0.213578	106	85	t1_t2	0.0458539	0.000149041	0.000417396
VPS29	3.73226	3.802	0.129027	0.119251	106	85	t1_t2	-0.0267082	0.00014946	0.000418186
PARK7	3.71215	3.61866	0.166235	0.165549	106	85	t1_t2	0.0368011	0.000150951	0.000421974
TMCC3	4.83784	4.97981	0.254654	0.249886	106	85	t1_t2	-0.0417267	0.000152223	0.000425142
ARHGAP4	4.01138	3.9208	0.173778	0.149982	106	85	t1_t2	0.0329499	0.000153532	0.000428405
ZNF33A	4.40658	4.56201	0.273842	0.278627	106	85	t1_t2	-0.0500097	0.000157827	0.000439989
BIN2	4.3648	4.28511	0.134785	0.147026	106	85	t1_t2	0.0265827	0.00015867	0.000441536
NSUN3	4.31443	4.43968	0.187424	0.246379	106	85	t1_t2	-0.0412833	0.000158527	0.000441536
COX7A2L	3.52155	3.43962	0.155803	0.137724	106	85	t1_t2	0.0339623	0.000160139	0.000445218
TUBB2A	4.85922	5.01352	0.258403	0.286808	106	85	t1_t2	-0.0450985	0.000160385	0.000445499
RPF1	2.90951	2.8234	0.152544	0.154128	106	85	t1_t2	0.0433392	0.000161415	0.000447952
CHST7	3.36024	3.52492	0.345069	0.244854	106	85	t1_t2	-0.069026	0.000161624	0.000448127
YKT6	3.20292	3.13412	0.129637	0.116919	106	85	t1_t2	0.0313287	0.000162235	0.000449413
ATP6AP2	3.99767	3.89452	0.219009	0.150169	106	85	t1_t2	0.037713	0.000162672	0.000450216
EIF3I	3.63513	3.52975	0.192597	0.184286	106	85	t1_t2	0.0424402	0.000163597	0.000452367
TRAF6	3.49011	3.42365	0.124304	0.113892	106	85	t1_t2	0.0277371	0.000163987	0.000453037
RANBP9	4.21789	4.11253	0.179505	0.194374	106	85	t1_t2	0.0364957	0.000165214	0.000456015
KIAA1551	5.06529	5.18137	0.221831	0.195274	106	85	t1_t2	-0.0326894	0.0001669	0.000460253
GALK1	5.46361	5.34655	0.212627	0.20661	106	85	t1_t2	0.0312458	0.000168922	0.000465408
BCL6	6.07949	5.89276	0.353658	0.317597	106	85	t1_t2	0.0450082	0.000169379	0.000466249
SYPL1	3.15619	3.0763	0.167032	0.120878	106	85	t1_t2	0.036986	0.00017489	0.000480987
PCBP1	4.517	4.64655	0.207353	0.249488	106	85	t1_t2	-0.0407949	0.00017556	0.000482395
ZBED5	3.53193	3.45804	0.146395	0.120389	106	85	t1_t2	0.0305021	0.000175966	0.000483078
UBALD2	3.60297	3.73478	0.225507	0.244466	106	85	t1_t2	-0.0518396	0.000177101	0.000485757
RCSD1	4.71114	4.81232	0.182368	0.181098	106	85	t1_t2	-0.0306567	0.0001797	0.000492444
MRPS10	2.93915	2.85621	0.167229	0.132806	106	85	t1_t2	0.0412952	0.000180792	0.000494995
FCN1	5.44061	5.30161	0.258271	0.242906	106	85	t1_t2	0.0373377	0.00018169	0.000496564
GSKIP	3.7062	3.5551	0.292371	0.25395	106	85	t1_t2	0.0600521	0.000181646	0.000496564
FUS	3.46417	3.54986	0.164189	0.146027	106	85	t1_t2	-0.0352508	0.000186849	0.000510209
KAT7	3.308	3.37435	0.107331	0.128069	106	85	t1_t2	-0.0286488	0.000189085	0.000515856
PLIN2	3.75967	3.64209	0.231802	0.194913	106	85	t1_t2	0.045842	0.000189901	0.00051762
PAPSS1	4.90745	4.75425	0.291615	0.26352	106	85	t1_t2	0.0457555	0.000190656	0.000519066
STX7	4.81337	4.73504	0.150938	0.133111	106	85	t1_t2	0.0236692	0.000190771	0.000519066
FOLR3	4.96452	4.77682	0.323554	0.349443	106	85	t1_t2	0.0556033	0.000191102	0.000519504
KAT5	3.00618	2.93308	0.150677	0.114817	106	85	t1_t2	0.0355183	0.000192007	0.000521503
HIST1H2BJ	4.89783	4.78488	0.220311	0.189868	106	85	t1_t2	0.0336603	0.000192964	0.000523173
TVP23B	3.2471	3.15679	0.172433	0.155133	106	85	t1_t2	0.0406946	0.000192814	0.000523173
USP24	3.70392	3.77083	0.112971	0.126525	106	85	t1_t2	-0.0258323	0.00019502	0.000528281
SLC16A1	4.5351	4.69878	0.235007	0.334221	106	85	t1_t2	-0.0511528	0.000196424	0.000531614
ZNF770	3.98736	3.90949	0.145844	0.136635	106	85	t1_t2	0.0284535	0.000197656	0.000534475
AP2S1	3.89356	4.02056	0.202949	0.248708	106	85	t1_t2	-0.0463057	0.000204033	0.000551232
CHI3L1	4.22937	4.59566	0.686742	0.645941	106	85	t1_t2	-0.119831	0.000206594	0.000557658
FOSL2	5.22278	5.09571	0.233308	0.228159	106	85	t1_t2	0.0355347	0.000207138	0.000558635
B9D2	3.1241	3.04819	0.139923	0.13631	106	85	t1_t2	0.035486	0.000212631	0.000572438
MAN2A1	4.01207	4.09982	0.160532	0.15855	106	85	t1_t2	-0.0312147	0.000212563	0.000572438
WLS	4.81377	4.99658	0.350706	0.317501	106	85	t1_t2	-0.053775	0.000215707	0.000580209
SPAG9	4.50464	4.58727	0.157512	0.144424	106	85	t1_t2	-0.0262242	0.000216249	0.000581159
RPL27	4.14188	4.04258	0.2054	0.15834	106	85	t1_t2	0.0350088	0.000216531	0.000581405
GNL3L	3.68322	3.81025	0.200362	0.252015	106	85	t1_t2	-0.0489151	0.000217334	0.00058305
TSPAN33	3.54917	3.71106	0.312744	0.279734	106	85	t1_t2	-0.064346	0.00021852	0.000585718
OSTF1	4.83952	4.74003	0.177582	0.183869	106	85	t1_t2	0.0299697	0.000219326	0.000587365
AP3S1	3.60412	3.50541	0.194671	0.167369	106	85	t1_t2	0.0400631	0.000221943	0.000593334
BCL10	3.47647	3.40699	0.119148	0.132034	106	85	t1_t2	0.0291232	0.000221843	0.000593334
ACSS3	4.18445	4.08726	0.175712	0.178357	106	85	t1_t2	0.0339029	0.000223815	0.000597818
GRB2	4.80933	4.73361	0.139264	0.137445	106	85	t1_t2	0.0228943	0.000227955	0.000608344
ALDH3B1	3.68997	3.56831	0.229033	0.216957	106	85	t1_t2	0.0483663	0.000230909	0.000615689
WDTC1	4.24701	4.36062	0.17902	0.227142	106	85	t1_t2	-0.0380858	0.000232646	0.000619782
KARS	3.93139	3.98873	0.113499	0.0976193	106	85	t1_t2	-0.0208901	0.000234141	0.000623222
SH3BGRL2	4.57762	4.78688	0.402799	0.366695	106	85	t1_t2	-0.0644876	0.000235347	0.000625887
MAP2K2	3.84632	3.95332	0.179694	0.207958	106	85	t1_t2	-0.0395855	0.000242061	0.000643186
GNAQ	5.76646	5.65938	0.204649	0.18974	106	85	t1_t2	0.027043	0.000242915	0.000644895
TMEM33	4.38833	4.27767	0.21498	0.193124	106	85	t1_t2	0.0368472	0.000243395	0.000645608
ATP6V0D1	4.5257	4.42731	0.194992	0.169169	106	85	t1_t2	0.0317083	0.000252683	0.000669349
MYL6	5.26592	5.11302	0.286627	0.276985	106	85	t1_t2	0.0425083	0.000252783	0.000669349
NGLY1	3.42248	3.35174	0.154901	0.106526	106	85	t1_t2	0.0301355	0.000255018	0.000674683
FGL2	5.08596	5.21857	0.248509	0.240832	106	85	t1_t2	-0.0371333	0.000257019	0.00067939
CLCN3	4.08491	4.1723	0.127397	0.182414	106	85	t1_t2	-0.0305371	0.000260001	0.00068668
WIPF1	5.00575	5.13041	0.23987	0.221937	106	85	t1_t2	-0.0354886	0.000262858	0.000693629
SERINC1	4.93917	4.83787	0.203978	0.172654	106	85	t1_t2	0.0298975	0.000266779	0.000703369
MAT2B	4.23112	4.32021	0.162242	0.166296	106	85	t1_t2	-0.0300613	0.00026726	0.000704029
REEP3	3.37231	3.28879	0.157908	0.151697	106	85	t1_t2	0.0361822	0.000271532	0.000714669
OGFRL1	5.00683	5.13043	0.254505	0.205832	106	85	t1_t2	-0.0351818	0.000271778	0.000714703
MRPL18	3.58162	3.4683	0.223301	0.19829	106	85	t1_t2	0.0463855	0.000273077	0.0007175
INPP5D	4.29493	4.3801	0.148766	0.164381	106	85	t1_t2	-0.0283299	0.000278489	0.000731092
RAB2A	4.06161	3.99276	0.140293	0.116637	106	85	t1_t2	0.0246682	0.000279345	0.000732713
CBFB	3.50166	3.44406	0.12024	0.0949093	106	85	t1_t2	0.0239284	0.000282828	0.000741214
RNASEL	4.30488	4.21409	0.179123	0.159518	106	85	t1_t2	0.0307506	0.00028343	0.000742154
DNAJB9	3.68	3.55784	0.216532	0.23462	106	85	t1_t2	0.0487024	0.000289195	0.000756603
DDX58	5.26615	5.39042	0.227868	0.233263	106	85	t1_t2	-0.0336501	0.00029028	0.000758794
HECA	4.47247	4.57416	0.172522	0.200892	106	85	t1_t2	-0.0324332	0.00029358	0.000766765
PSMD7	3.28629	3.21897	0.124226	0.126082	106	85	t1_t2	0.0298599	0.000296114	0.000772725
ITPKC	4.22862	4.04613	0.335925	0.342758	106	85	t1_t2	0.0636436	0.000298407	0.000778045
ATRAID	3.01608	2.93258	0.156212	0.155445	106	85	t1_t2	0.040508	0.000305948	0.000797026
VPS4B	3.95722	3.90014	0.110736	0.103059	106	85	t1_t2	0.0209611	0.000306374	0.000797458
RAB11FIP1	4.7253	4.82897	0.191751	0.194874	106	85	t1_t2	-0.0313081	0.000308811	0.000803119
SIK3	4.32601	4.42812	0.205701	0.177956	106	85	t1_t2	-0.0336574	0.000309467	0.000804141
PCGF3	3.97845	3.90606	0.146628	0.125593	106	85	t1_t2	0.026492	0.000312225	0.000810619
HIST2H2BE	5.20414	5.11451	0.168977	0.166538	106	85	t1_t2	0.0250656	0.00031576	0.000819104
RNF40	3.80513	3.90032	0.152952	0.195179	106	85	t1_t2	-0.0356462	0.000319673	0.000828551
TMEM183A	4.28232	4.40389	0.179034	0.258536	106	85	t1_t2	-0.0403844	0.000323929	0.000838871
USO1	3.65466	3.58012	0.161119	0.120051	106	85	t1_t2	0.0297274	0.000326121	0.000843835
HDLBP	4.3317	4.42756	0.144621	0.202259	106	85	t1_t2	-0.0315757	0.000327083	0.000845608
CD81	3.29978	3.42986	0.26298	0.227869	106	85	t1_t2	-0.0557803	0.000327869	0.000846925
MAD1L1	3.43841	3.5274	0.177084	0.15863	106	85	t1_t2	-0.0368646	0.000330642	0.000853368
ZBTB38	4.0249	4.15282	0.264978	0.218769	106	85	t1_t2	-0.0451398	0.00033408	0.000861516
NDUFB8	3.30714	3.23708	0.134613	0.129267	106	85	t1_t2	0.030892	0.000336471	0.000866951
CMTM2	4.78192	4.67792	0.181638	0.205629	106	85	t1_t2	0.0317222	0.000340451	0.000876468
SMIM12	3.23129	3.1459	0.173062	0.150409	106	85	t1_t2	0.0386365	0.00034573	0.000889311
RPL12	3.94574	4.05854	0.194027	0.225553	106	85	t1_t2	-0.0406669	0.000347185	0.000892304
PYGB	3.4457	3.54685	0.197209	0.185341	106	85	t1_t2	-0.0417388	0.000350781	0.000900788
NADSYN1	3.42869	3.36432	0.12551	0.118144	106	85	t1_t2	0.0273425	0.000354795	0.000910333
HSPA1B	4.86493	4.69791	0.350886	0.28383	106	85	t1_t2	0.0504014	0.000355995	0.000912646
TMBIM6	4.80074	4.70264	0.203563	0.169234	106	85	t1_t2	0.0297866	0.000356761	0.000913846
PIGC	4.09847	4.22388	0.17781	0.273006	106	85	t1_t2	-0.0434864	0.000359792	0.000920839
HIST1H4B	4.75089	4.63252	0.242002	0.207917	106	85	t1_t2	0.0363996	0.000360311	0.000921396
TMF1	4.10311	4.03948	0.132521	0.109653	106	85	t1_t2	0.0225476	0.000364009	0.000930075
PCTP	4.40724	4.53518	0.201855	0.268298	106	85	t1_t2	-0.0412837	0.000364808	0.000931341
TNFAIP6	5.37696	5.17088	0.429549	0.355081	106	85	t1_t2	0.0563811	0.000365627	0.000932653
ARHGAP25	4.33622	4.41322	0.14993	0.142398	106	85	t1_t2	-0.0253961	0.000370513	0.000944329
CTSB	5.25957	5.39172	0.243086	0.255457	106	85	t1_t2	-0.0358028	0.000370845	0.00094439
NCF4	4.26437	4.15092	0.206605	0.221397	106	85	t1_t2	0.0389004	0.000378893	0.000964082
SRP54	5.77865	5.58427	0.444676	0.294445	106	85	t1_t2	0.0493633	0.000383172	0.000973353
VASP	4.61244	4.50493	0.20806	0.200766	106	85	t1_t2	0.0340255	0.000382982	0.000973353
TRMT112	3.3406	3.25953	0.171864	0.138612	106	85	t1_t2	0.03544	0.000394508	0.00100132
FAM217B	4.10717	3.9651	0.270737	0.27046	106	85	t1_t2	0.050787	0.000402234	0.00102008
DEFA3	6.52855	6.16489	0.795668	0.599509	106	85	t1_t2	0.0826881	0.000405913	0.00102856
KLHL28	3.65555	3.57903	0.155807	0.137712	106	85	t1_t2	0.0305226	0.000408892	0.00103525
PRKD2	4.06742	4.1659	0.16998	0.20049	106	85	t1_t2	-0.0345176	0.000409887	0.00103691
DDX23	3.79002	3.70339	0.176648	0.155746	106	85	t1_t2	0.0333599	0.000410388	0.00103732
C16orf72	5.1111	5.03243	0.158646	0.143111	106	85	t1_t2	0.0223784	0.000412604	0.001042
RAB9A	3.99097	4.09324	0.149209	0.223733	106	85	t1_t2	-0.036505	0.000412917	0.001042
PYCARD	4.04339	3.91211	0.267827	0.23639	106	85	t1_t2	0.0476194	0.000415913	0.00104869
PTPMT1	3.08056	2.99757	0.144241	0.169004	106	85	t1_t2	0.0394026	0.000424124	0.00106785
WDR26	4.74559	4.8361	0.129027	0.200011	106	85	t1_t2	-0.0272572	0.00042421	0.00106785
CMAS	3.84508	3.971	0.191245	0.272689	106	85	t1_t2	-0.0464861	0.000428145	0.00107687
CREBL2	3.59028	3.68984	0.16437	0.208519	106	85	t1_t2	-0.0394604	0.000431868	0.00108534
CALU	3.36583	3.26436	0.19174	0.196453	106	85	t1_t2	0.0441634	0.000434052	0.00108994
PKM	4.49624	4.38361	0.231141	0.203374	106	85	t1_t2	0.036602	0.000439636	0.00110305
UBE2L6	4.43366	4.60664	0.317572	0.342662	106	85	t1_t2	-0.0552154	0.000443568	0.00111201
HIST1H2BL	4.39916	4.21838	0.414099	0.283437	106	85	t1_t2	0.0605414	0.000453238	0.00113347
HIST1H4A	4.19003	4.00796	0.403948	0.300369	106	85	t1_t2	0.0640919	0.000453059	0.00113347
TSPYL1	3.88518	4.0129	0.255936	0.237031	106	85	t1_t2	-0.0466631	0.000452734	0.00113347
MX2	5.64971	5.80178	0.238224	0.328823	106	85	t1_t2	-0.03832	0.00046952	0.00117323
CYB5R4	4.72663	4.64896	0.153634	0.146748	106	85	t1_t2	0.0239065	0.000471949	0.00117833
KIAA1324	4.09806	4.3759	0.558635	0.517565	106	85	t1_t2	-0.094641	0.000473467	0.00118116
STX11	5.24778	5.14104	0.196893	0.213076	106	85	t1_t2	0.0296465	0.000481742	0.00120082
DYNC1H1	3.9746	4.044	0.13395	0.134389	106	85	t1_t2	-0.0249731	0.000488268	0.0012161
SPINT2	3.79333	3.69731	0.215147	0.158894	106	85	t1_t2	0.0369885	0.000495866	0.00123402
HIST1H2BH	5.36833	5.28374	0.167978	0.161098	106	85	t1_t2	0.0229138	0.000510348	0.001268
PPA1	3.57482	3.43366	0.25446	0.288007	106	85	t1_t2	0.0581242	0.000510068	0.001268
SF3B5	3.4854	3.39827	0.175523	0.163977	106	85	t1_t2	0.0365242	0.000512544	0.00127139
SND1	4.16208	4.23723	0.149925	0.142624	106	85	t1_t2	-0.0258159	0.000512256	0.00127139
UBE2Q1	3.03675	2.97932	0.113781	0.109822	106	85	t1_t2	0.027544	0.000518062	0.00128404
PCBP2	4.77039	4.86867	0.184912	0.195658	106	85	t1_t2	-0.029421	0.000521417	0.00129131
CTNNBL1	3.04528	2.974	0.145106	0.133353	106	85	t1_t2	0.0341696	0.000525075	0.00129932
HDAC1	3.69388	3.62643	0.145897	0.118478	106	85	t1_t2	0.0265868	0.000529642	0.00130789
PSMA2	3.87039	3.7751	0.176548	0.192062	106	85	t1_t2	0.0359655	0.000529331	0.00130789
RNF213	5.90852	6.04298	0.241204	0.276468	106	85	t1_t2	-0.0324645	0.000529823	0.00130789
LAMTOR1	3.99446	3.90451	0.178867	0.17222	106	85	t1_t2	0.0328593	0.000533148	0.00131432
SPTLC2	5.22922	5.11907	0.202227	0.223538	106	85	t1_t2	0.0307161	0.000533283	0.00131432
SLC30A7	3.81104	3.73183	0.156757	0.152291	106	85	t1_t2	0.0302988	0.000534414	0.00131604
CD28	3.79451	3.97996	0.386632	0.340793	106	85	t1_t2	-0.0688378	0.000543174	0.00133654
XK	5.47605	5.35641	0.240435	0.227744	106	85	t1_t2	0.0318689	0.000545145	0.00134031
SPG7	4.83537	4.90181	0.137577	0.123046	106	85	t1_t2	-0.0196875	0.000546395	0.00134231
MORF4L1	3.99463	3.91445	0.167971	0.146851	106	85	t1_t2	0.0292547	0.000547773	0.00134354
OSBPL11	4.00085	3.93776	0.120629	0.125022	106	85	t1_t2	0.0229323	0.000547442	0.00134354
HIGD1A	3.73187	3.6113	0.245759	0.227036	106	85	t1_t2	0.0473775	0.000552104	0.00135307
TMBIM4	4.41286	4.35338	0.128153	0.105878	106	85	t1_t2	0.0195771	0.000556528	0.00136283
STK38	4.27856	4.2251	0.111781	0.0984962	106	85	t1_t2	0.0181397	0.000561876	0.00137482
TIMM17B	3.28493	3.19375	0.203512	0.156113	106	85	t1_t2	0.0406109	0.000574132	0.00140369
HIST2H3PS2	4.58939	4.40933	0.357743	0.349306	106	85	t1_t2	0.0577427	0.000579993	0.00141689
NFE2L2	4.1389	4.06492	0.141753	0.147696	106	85	t1_t2	0.0260189	0.000584639	0.0014271
PFDN1	4.83732	4.64401	0.420259	0.344062	106	85	t1_t2	0.0588385	0.000590022	0.00143909
MARCKS	5.15855	5.024	0.264259	0.265827	106	85	t1_t2	0.0381292	0.000617217	0.00150422
DPYD	5.85299	5.75706	0.209844	0.171212	106	85	t1_t2	0.0238426	0.000624232	0.00152011
CD53	4.8967	4.80964	0.19265	0.153699	106	85	t1_t2	0.0258801	0.000636193	0.001548
CHPT1	4.88261	5.02612	0.237335	0.314344	106	85	t1_t2	-0.0417939	0.000638001	0.00155117
DOCK5	5.19398	5.29723	0.200852	0.206539	106	85	t1_t2	-0.0283958	0.000640623	0.00155631
USP38	3.73969	3.6767	0.12202	0.126663	106	85	t1_t2	0.0245064	0.000650185	0.00157828
DYSF	5.62203	5.52523	0.191479	0.191876	106	85	t1_t2	0.0250571	0.000655453	0.00158981
IGF2R	5.64188	5.74479	0.208757	0.200222	106	85	t1_t2	-0.0260783	0.000663536	0.00160814
STIP1	4.45148	4.35656	0.20929	0.16973	106	85	t1_t2	0.0310963	0.000665114	0.00161069
SLC35F5	3.63672	3.58902	0.11421	0.0753622	106	85	t1_t2	0.0190478	0.000668486	0.00161758
PSMB2	3.35442	3.27026	0.176773	0.159243	106	85	t1_t2	0.0366577	0.000679829	0.00164373
IFITM3	4.71788	4.62037	0.178773	0.204505	106	85	t1_t2	0.030131	0.000681002	0.00164526
HEATR5B	4.68333	4.77314	0.176457	0.180131	106	85	t1_t2	-0.0274028	0.00068655	0.00165736
PHB2	4.70725	4.58548	0.273355	0.215494	106	85	t1_t2	0.0378115	0.000709845	0.00171224
SP100	4.98849	4.90992	0.147298	0.163717	106	85	t1_t2	0.0229028	0.000717731	0.0017299
DYRK2	3.96917	4.09263	0.238616	0.252583	106	85	t1_t2	-0.0441917	0.000725634	0.00174757
ALKBH5	3.96767	4.04886	0.156072	0.166733	106	85	t1_t2	-0.0292217	0.000726815	0.00174904
CPPED1	4.85976	4.97814	0.245582	0.229552	106	85	t1_t2	-0.0347211	0.000736438	0.00177081
SFT2D2	4.11939	4.01861	0.226509	0.179634	106	85	t1_t2	0.0357319	0.000743466	0.0017863
DICER1	5.028	4.93371	0.212157	0.168285	106	85	t1_t2	0.0273111	0.0007537	0.00180805
PSMD4	4.05264	3.98694	0.138728	0.125813	106	85	t1_t2	0.0235814	0.000753602	0.00180805
RABGAP1L	4.45349	4.52193	0.137654	0.136861	106	85	t1_t2	-0.0220014	0.000759394	0.00182029
C6orf120	3.24899	3.17653	0.167507	0.125174	106	85	t1_t2	0.0325413	0.000768909	0.00184021
RFX5	3.3524	3.44268	0.167188	0.191285	106	85	t1_t2	-0.0383364	0.000768872	0.00184021
OSTM1	3.80109	3.73488	0.13276	0.133048	106	85	t1_t2	0.0253499	0.000772087	0.00184637
PFKP	3.56592	3.6432	0.167163	0.1451	106	85	t1_t2	-0.0309342	0.000773833	0.00184872
PRKAR2B	4.83833	5.01204	0.371862	0.329649	106	85	t1_t2	-0.0508888	0.000774276	0.00184872
HIPK1	5.08259	5.2133	0.227124	0.286733	106	85	t1_t2	-0.0366319	0.000775894	0.00185114
ZNF830	2.86246	2.78353	0.144982	0.168256	106	85	t1_t2	0.0403392	0.000776693	0.0018516
LGALSL	5.10034	5.24788	0.325838	0.270928	106	85	t1_t2	-0.0411414	0.000777373	0.00185178
APOL3	4.62587	4.73715	0.250273	0.200874	106	85	t1_t2	-0.0342938	0.000797428	0.00189808
EIF5A	3.67226	3.76866	0.172649	0.209635	106	85	t1_t2	-0.0373861	0.000813764	0.00193546
BIN1	3.40109	3.51609	0.245136	0.221828	106	85	t1_t2	-0.0479734	0.000832265	0.00197792
CWF19L2	3.25685	3.34005	0.173678	0.163649	106	85	t1_t2	-0.0363905	0.000833446	0.00197919
RER1	3.28471	3.23284	0.106219	0.103908	106	85	t1_t2	0.0229649	0.000843014	0.00200036
ARHGAP15	4.65293	4.56557	0.175023	0.178189	106	85	t1_t2	0.0273455	0.000848175	0.00201105
ATP6V0B	4.25519	4.17614	0.17513	0.148171	106	85	t1_t2	0.0270562	0.000886152	0.00209947
DEDD2	4.13635	4.21032	0.135411	0.161104	106	85	t1_t2	-0.02557	0.000899976	0.0021279
LIN7C	3.79711	3.70177	0.212361	0.178115	106	85	t1_t2	0.0366879	0.000900157	0.0021279
PMF1	4.70703	4.62003	0.167611	0.183916	106	85	t1_t2	0.026915	0.000900239	0.0021279
GPR65	4.43629	4.32972	0.217922	0.21621	106	85	t1_t2	0.0350801	0.000908249	0.00214518
ORM1	4.0641	3.93122	0.280221	0.263339	106	85	t1_t2	0.0479622	0.000921263	0.00217424
SEC22B	4.18026	4.10327	0.166221	0.14943	106	85	t1_t2	0.0268181	0.000928139	0.00218878
NAMPT	6.31733	6.21497	0.207391	0.209985	106	85	t1_t2	0.0235666	0.000932167	0.00219658
DNAJA1	4.84351	4.71056	0.307927	0.239279	106	85	t1_t2	0.0401532	0.000951833	0.00224008
PDHB	2.91277	2.85587	0.121649	0.111951	106	85	t1_t2	0.0284599	0.00095209	0.00224008
GNG11	4.10436	4.27643	0.378322	0.329486	106	85	t1_t2	-0.0592478	0.000954515	0.00224406
CST3	4.0675	4.19558	0.315465	0.209705	106	85	t1_t2	-0.04473	0.00095982	0.0022548
SARAF	4.21481	4.28782	0.152898	0.146546	106	85	t1_t2	-0.0247763	0.000960779	0.00225533
VBP1	3.60046	3.47853	0.25755	0.243211	106	85	t1_t2	0.0497004	0.000968269	0.00227117
AFTPH	3.90645	3.83941	0.155713	0.120922	106	85	t1_t2	0.024975	0.000979123	0.00229487
PTP4A1	4.06748	3.97942	0.181539	0.179752	106	85	t1_t2	0.0315791	0.00098337	0.00230306
PYROXD1	3.63398	3.52558	0.219227	0.224723	106	85	t1_t2	0.0436922	0.000988371	0.002313
RFFL	3.95481	4.0185	0.143419	0.119733	106	85	t1_t2	-0.0230497	0.000994843	0.00232637
CASC4	4.09417	4.02629	0.146507	0.133415	106	85	t1_t2	0.0241217	0.000995817	0.00232687
MT2A	4.03833	4.19849	0.311707	0.341912	106	85	t1_t2	-0.0561105	0.00100882	0.00235546
EIF4A3	3.41402	3.34349	0.161669	0.130256	106	85	t1_t2	0.0301187	0.00101201	0.0023611
HCAR2	4.62682	4.83246	0.482702	0.368446	106	85	t1_t2	-0.0627365	0.00101666	0.00237014
EDEM3	6.0198	5.91767	0.213071	0.207817	106	85	t1_t2	0.0246873	0.00102454	0.00238669
SYTL1	3.64544	3.56291	0.177419	0.163741	106	85	t1_t2	0.0330356	0.00103072	0.00239926
CD274	4.96731	4.78974	0.364369	0.36663	106	85	t1_t2	0.0525163	0.0010343	0.00240576
RPS28	3.46348	3.72129	0.58606	0.483008	106	85	t1_t2	-0.103577	0.0010359	0.00240767
ELP2	3.32262	3.40572	0.163412	0.177288	106	85	t1_t2	-0.0356407	0.00105054	0.00243985
SEC14L1	4.95117	5.05132	0.203434	0.208892	106	85	t1_t2	-0.0288896	0.00105158	0.0024404
NCK2	4.17024	4.26222	0.182094	0.19563	106	85	t1_t2	-0.0314723	0.00106195	0.00246261
GLUD1	3.86446	3.78025	0.17847	0.170265	106	85	t1_t2	0.0317843	0.00106938	0.00247795
IFNAR1	5.12811	5.05857	0.144259	0.143285	106	85	t1_t2	0.0196983	0.00107666	0.00249294
TRAK2	5.39505	5.48748	0.165417	0.20995	106	85	t1_t2	-0.0245065	0.0011325	0.00262025
ELK4	3.86728	3.9447	0.137563	0.17685	106	85	t1_t2	-0.0285962	0.001152	0.00266334
PRRC1	3.45621	3.34618	0.208519	0.243733	106	85	t1_t2	0.0466776	0.00116769	0.00269759
ACTR1A	3.60649	3.53799	0.149496	0.136974	106	85	t1_t2	0.0276648	0.00116992	0.00270069
C16orf54	4.19891	4.30003	0.206368	0.213994	106	85	t1_t2	-0.0343298	0.00118048	0.00272302
RAB31	5.21126	5.09431	0.252905	0.2363	106	85	t1_t2	0.0327441	0.00118349	0.00272791
ANO6	4.14668	4.24811	0.213134	0.210174	106	85	t1_t2	-0.0348631	0.00118891	0.00273835
GLA	3.55379	3.46562	0.181997	0.185442	106	85	t1_t2	0.0362447	0.00119647	0.00275368
COX4I1	3.80268	3.71159	0.210441	0.172538	106	85	t1_t2	0.0349826	0.00120646	0.00277459
ANP32E	3.84552	3.72246	0.299826	0.217079	106	85	t1_t2	0.0469201	0.00121387	0.00278954
HSP90AA1	5.36289	5.2165	0.345517	0.270326	106	85	t1_t2	0.0399266	0.00121642	0.00279329
GNB4	4.67388	4.58308	0.202191	0.180166	106	85	t1_t2	0.0283039	0.00124875	0.00286539
TMEM170B	4.80101	4.70265	0.200273	0.21052	106	85	t1_t2	0.0298633	0.00125563	0.00287901
USP1	3.7754	3.6782	0.217993	0.191907	106	85	t1_t2	0.0376291	0.00126453	0.00289726
OSBPL8	5.32192	5.22635	0.207325	0.194805	106	85	t1_t2	0.0261424	0.00126579	0.00289797
APPL1	3.5209	3.44531	0.167492	0.151273	106	85	t1_t2	0.0313097	0.00127509	0.00291708
HERC4	4.25134	4.19289	0.137817	0.109515	106	85	t1_t2	0.0199726	0.00129528	0.00296047
SLC30A1	4.03154	3.90698	0.284324	0.242495	106	85	t1_t2	0.0452761	0.00129599	0.00296047
CTDSP2	4.41394	4.50793	0.185185	0.20681	106	85	t1_t2	-0.0303982	0.00130595	0.002981
DOK2	3.27641	3.37081	0.217594	0.182143	106	85	t1_t2	-0.0409796	0.00130867	0.00298497
DCAF6	4.13157	4.22566	0.140769	0.232303	106	85	t1_t2	-0.0324888	0.00131844	0.00300502
KREMEN1	4.90673	4.76942	0.297637	0.283004	106	85	t1_t2	0.0409464	0.00134445	0.00306203
IL6ST	4.67743	4.57496	0.214814	0.217187	106	85	t1_t2	0.0319575	0.00134973	0.00307176
NABP1	5.39729	5.30351	0.214005	0.184358	106	85	t1_t2	0.0252876	0.00136107	0.00309527
LSM10	4.2712	4.35618	0.161667	0.192395	106	85	t1_t2	-0.0284237	0.00138146	0.00313931
FAM107B	4.79701	4.6915	0.22954	0.218097	106	85	t1_t2	0.0320856	0.00139217	0.0031613
SLA	5.55645	5.46746	0.180385	0.194231	106	85	t1_t2	0.0232936	0.00139558	0.0031667
PSMC3	3.5071	3.41381	0.203438	0.19268	106	85	t1_t2	0.0388962	0.00140188	0.00317864
CDK14	3.82261	3.76286	0.12083	0.131259	106	85	t1_t2	0.0227294	0.0014406	0.00326401
PPP1R3B	5.19903	5.08454	0.238015	0.247233	106	85	t1_t2	0.0321263	0.0014575	0.00329985
PDIA4	4.3628	4.24792	0.278206	0.213744	106	85	t1_t2	0.0384953	0.00147803	0.00334385
ARF5	3.01374	2.94974	0.141586	0.132575	106	85	t1_t2	0.0309672	0.00153234	0.00345907
RAC2	4.55833	4.44769	0.226204	0.243598	106	85	t1_t2	0.0354482	0.00153186	0.00345907
RNF13	5.09901	5.01724	0.186558	0.16443	106	85	t1_t2	0.0233236	0.00153039	0.00345907
MAD2L1BP	3.03123	2.96249	0.147133	0.147211	106	85	t1_t2	0.0330902	0.00158432	0.00357377
ARL5A	3.81032	3.89197	0.177564	0.172739	106	85	t1_t2	-0.0305868	0.00158907	0.00358183
TMSB10	4.8024	4.70535	0.203267	0.211487	106	85	t1_t2	0.0294532	0.00159411	0.00359056
MFSD5	2.97277	2.90055	0.165095	0.146295	106	85	t1_t2	0.0354778	0.00160919	0.00362187
ZKSCAN1	3.53901	3.478	0.16006	0.101609	106	85	t1_t2	0.0250842	0.00161871	0.00364062
DPP8	3.53074	3.48901	0.105044	0.0754109	106	85	t1_t2	0.0171524	0.00166282	0.00373706
DGAT2	5.04006	4.93233	0.231169	0.232227	106	85	t1_t2	0.0311709	0.0016649	0.00373901
CCDC91	3.50209	3.5803	0.152911	0.179276	106	85	t1_t2	-0.0318651	0.00166665	0.0037402
PPP6C	3.49736	3.44287	0.12748	0.108589	106	85	t1_t2	0.0226561	0.00167341	0.00375262
MAP2K3	4.58314	4.6936	0.206068	0.259636	106	85	t1_t2	-0.0343579	0.00167697	0.00375709
UNC50	3.04543	2.98771	0.130142	0.119446	106	85	t1_t2	0.0276044	0.00167786	0.00375709
DEGS1	3.6806	3.62253	0.125907	0.12434	106	85	t1_t2	0.0229398	0.00168139	0.00375949
IARS	3.71172	3.80148	0.202303	0.185887	106	85	t1_t2	-0.0344733	0.00168028	0.00375949
ZMAT2	4.62351	4.74308	0.199236	0.294522	106	85	t1_t2	-0.0368366	0.00168826	0.00377209
SLC36A1	4.34987	4.25093	0.231769	0.197229	106	85	t1_t2	0.0331918	0.00168994	0.0037731
GIMAP4	4.48991	4.60497	0.281743	0.217819	106	85	t1_t2	-0.0365072	0.00170618	0.00380657
CCND2	3.96132	4.0519	0.210191	0.183048	106	85	t1_t2	-0.0326201	0.00171757	0.00382641
UBE2G2	3.34129	3.39801	0.128016	0.117777	106	85	t1_t2	-0.0242849	0.00171666	0.00382641
CITED2	4.30053	4.39347	0.169888	0.221317	106	85	t1_t2	-0.0308443	0.00172105	0.00383136
UBE2G1	3.39774	3.35551	0.0944203	0.0884737	106	85	t1_t2	0.0180403	0.00172274	0.00383234
ERGIC1	5.09366	5.20491	0.206888	0.262963	106	85	t1_t2	-0.0311709	0.00172559	0.00383589
CALCOCO1	4.19286	4.27045	0.124421	0.194139	106	85	t1_t2	-0.0264563	0.0017303	0.00384358
CYTH4	5.10991	5.00559	0.21769	0.231495	106	85	t1_t2	0.0297595	0.00175261	0.0038903
BAX	3.04727	2.97409	0.17033	0.148048	106	85	t1_t2	0.0350696	0.00175658	0.0038963
LRRC40	3.09625	2.99879	0.22746	0.196695	106	85	t1_t2	0.0461377	0.0017625	0.0039066
ZNF117	4.82257	4.92765	0.253248	0.204661	106	85	t1_t2	-0.0310985	0.0017698	0.00391993
SPATA13	4.70907	4.61324	0.221042	0.196187	106	85	t1_t2	0.029661	0.00178071	0.00394126
REL	4.10249	4.03712	0.151047	0.133714	106	85	t1_t2	0.0231736	0.00178835	0.00395531
NDUFB1	3.11392	3.05055	0.162567	0.113299	106	85	t1_t2	0.0296628	0.00179987	0.00397791
ACAP2	4.91925	4.85486	0.153255	0.127984	106	85	t1_t2	0.0190088	0.00181694	0.00401275
SPN	3.91208	3.99448	0.171977	0.18398	106	85	t1_t2	-0.0300683	0.00182459	0.00402672
SASH3	4.09181	4.02652	0.137285	0.145211	106	85	t1_t2	0.0232049	0.00183658	0.00405027
PPA2	4.84963	4.73879	0.223067	0.253639	106	85	t1_t2	0.0333568	0.00183867	0.00405196
COG3	2.95669	2.91413	0.101066	0.085162	106	85	t1_t2	0.0209196	0.0018517	0.00407774
NIPSNAP3A	3.33157	3.22671	0.247324	0.212376	106	85	t1_t2	0.0461403	0.00189481	0.00416967
CFP	4.45869	4.37686	0.168174	0.186093	106	85	t1_t2	0.0267255	0.00191683	0.0042151
RPL21	4.18479	4.39208	0.439008	0.462363	106	85	t1_t2	-0.0697488	0.00192544	0.00422795
VMA21	3.3621	3.28776	0.158703	0.164868	106	85	t1_t2	0.0322566	0.00192527	0.00422795
TCP1	4.16385	4.0784	0.216152	0.159551	106	85	t1_t2	0.0299141	0.00195906	0.00429871
MBNL2	4.65375	4.76887	0.225777	0.271612	106	85	t1_t2	-0.0352536	0.00204222	0.00447797
C1QA	4.11498	3.89042	0.525129	0.46618	106	85	t1_t2	0.0809604	0.00205034	0.00449255
CXCL16	4.15205	4.05387	0.199684	0.227507	106	85	t1_t2	0.0345216	0.0020749	0.00454312
ACSL5	3.6306	3.54728	0.189534	0.178453	106	85	t1_t2	0.0334974	0.0021038	0.00460309
HIST3H2A	3.91868	4.07776	0.328185	0.366513	106	85	t1_t2	-0.0574079	0.00211157	0.00461679
VPS39	3.357	3.31281	0.106429	0.0897416	106	85	t1_t2	0.0191171	0.00214583	0.00468835
ASNA1	3.99625	4.10394	0.212032	0.255568	106	85	t1_t2	-0.0383632	0.00215041	0.004695
AKTIP	3.62313	3.56558	0.120536	0.131826	106	85	t1_t2	0.0231004	0.00215998	0.00471254
HNRNPU	4.24157	4.19353	0.119823	0.0936813	106	85	t1_t2	0.0164326	0.00216548	0.0047211
LTA4H	5.01173	4.93132	0.213467	0.142385	106	85	t1_t2	0.0233362	0.00216699	0.0047211
C1QBP	3.67125	3.73572	0.140568	0.143794	106	85	t1_t2	-0.0251166	0.00217551	0.0047363
CD58	4.67787	4.57543	0.225053	0.228787	106	85	t1_t2	0.0319456	0.00226467	0.00492341
RPN2	3.92087	3.85233	0.152893	0.151249	106	85	t1_t2	0.0254431	0.00226324	0.00492341
CMTR1	4.23445	4.32534	0.192959	0.20883	106	85	t1_t2	-0.0306375	0.00232151	0.00503982
ZNF451	4.3192	4.40836	0.169533	0.21773	106	85	t1_t2	-0.0294761	0.00232072	0.00503982
STX16	4.28073	4.23337	0.111549	0.100095	106	85	t1_t2	0.0160501	0.00232492	0.00504365
MKNK2	4.72469	4.81781	0.194449	0.216433	106	85	t1_t2	-0.0281563	0.00233403	0.00505982
CCDC6	3.33577	3.42306	0.171498	0.210018	106	85	t1_t2	-0.0372645	0.00233647	0.00506152
CAP1	4.89749	4.80603	0.207466	0.200382	106	85	t1_t2	0.0271951	0.0023474	0.0050816
BUD31	3.3251	3.25051	0.177902	0.156112	106	85	t1_t2	0.0327307	0.00235817	0.00510131
HIST1H3A	3.96774	3.85092	0.266945	0.254783	106	85	t1_t2	0.0431143	0.00236729	0.00511743
RHOH	3.81252	3.91736	0.237841	0.230656	106	85	t1_t2	-0.0391357	0.00240046	0.00518547
RPS6KA1	4.71163	4.63362	0.165734	0.180974	106	85	t1_t2	0.0240882	0.00246209	0.00531486
COA1	3.83416	3.9146	0.179574	0.180341	106	85	t1_t2	-0.0299546	0.00247765	0.00534467
SECISBP2L	3.37052	3.32062	0.127473	0.0974145	106	85	t1_t2	0.021518	0.00249104	0.00536978
PTPN18	3.44557	3.38321	0.125334	0.150155	106	85	t1_t2	0.0263487	0.0025336	0.00545768
BLOC1S2	3.54991	3.45855	0.235807	0.176891	106	85	t1_t2	0.0376156	0.00255441	0.00549863
NPTN	4.13399	4.05972	0.192528	0.142982	106	85	t1_t2	0.0261532	0.00256187	0.0055108
IGBP1	3.27433	3.20784	0.155526	0.144377	106	85	t1_t2	0.0295986	0.00257538	0.00553599
HIST1H2AL	4.80387	4.69148	0.268185	0.239792	106	85	t1_t2	0.0341545	0.00259419	0.0055725
PTGER4	3.57335	3.64095	0.145711	0.156847	106	85	t1_t2	-0.0270388	0.00260655	0.00559513
PADI2	4.86516	4.73665	0.283521	0.293535	106	85	t1_t2	0.03862	0.00261616	0.00561183
ASCC2	5.07117	5.15776	0.192758	0.196731	106	85	t1_t2	-0.0244241	0.00263687	0.00565228
CSNK1A1	4.16271	4.10844	0.145106	0.100587	106	85	t1_t2	0.0189332	0.00266551	0.00570968
TCEA1	3.98912	4.08937	0.214633	0.235296	106	85	t1_t2	-0.0358103	0.00271518	0.005812
CTDSP1	5.08025	4.99022	0.191383	0.212321	106	85	t1_t2	0.0257957	0.00272098	0.00582036
SETX	4.74925	4.80886	0.14859	0.122871	106	85	t1_t2	-0.0179933	0.00275236	0.00588336
FAM96A	4.46432	4.53737	0.173789	0.15839	106	85	t1_t2	-0.0234154	0.0027677	0.00591202
CLK3	3.88319	3.94209	0.113	0.147195	106	85	t1_t2	-0.0217196	0.00277683	0.0059274
CSF3R	5.88062	5.76446	0.246812	0.275128	106	85	t1_t2	0.0287837	0.00278468	0.00593971
WWP1	3.34288	3.40211	0.109906	0.150177	106	85	t1_t2	-0.0253344	0.00278648	0.00593971
ANAPC13	3.32765	3.41703	0.191913	0.210435	106	85	t1_t2	-0.0382354	0.0027989	0.00596203
SWAP70	3.61835	3.56578	0.107361	0.127522	106	85	t1_t2	0.0211127	0.00280098	0.0059623
CDC123	5.09615	5.21137	0.224788	0.286312	106	85	t1_t2	-0.0322561	0.00281427	0.00598643
TFRC	5.25963	5.40651	0.301671	0.35592	106	85	t1_t2	-0.039736	0.00283469	0.00602569
ATP11A	4.74635	4.66325	0.175937	0.197934	106	85	t1_t2	0.0254822	0.00284266	0.00603842
CNBP	4.27483	4.2316	0.0952094	0.100401	106	85	t1_t2	0.0146643	0.00285038	0.00605064
NCF2	5.42644	5.3565	0.146531	0.168116	106	85	t1_t2	0.0187149	0.0028914	0.00613345
SLC16A3	4.873	4.79543	0.168058	0.182721	106	85	t1_t2	0.0231516	0.00289847	0.0061442
TOP2A	4.26108	4.08257	0.460151	0.358173	106	85	t1_t2	0.0617442	0.00292708	0.00620055
MLF2	3.61939	3.55385	0.165996	0.135017	106	85	t1_t2	0.0263628	0.00297925	0.00630669
TUBB4B	4.36287	4.45296	0.182223	0.222872	106	85	t1_t2	-0.0294882	0.00306113	0.00647556
PRELID1	3.58727	3.51061	0.180181	0.171791	106	85	t1_t2	0.0311634	0.0030875	0.00652682
PRMT2	3.97104	3.91212	0.14148	0.129579	106	85	t1_t2	0.0215683	0.0030919	0.00653161
PARP8	5.28694	5.37738	0.23698	0.180374	106	85	t1_t2	-0.0244704	0.00312442	0.00659576
TADA3	3.57707	3.51125	0.156045	0.14706	106	85	t1_t2	0.0267937	0.00315777	0.00666156
PMAIP1	3.26939	3.37162	0.223941	0.243114	106	85	t1_t2	-0.0444192	0.00319027	0.00672174
STEAP4	5.50039	5.40382	0.243698	0.203028	106	85	t1_t2	0.0255547	0.00319068	0.00672174
PRPS1	3.40671	3.49698	0.165722	0.234841	106	85	t1_t2	-0.0377322	0.00321546	0.00676928
HIST1H3G	4.54457	4.22935	0.801877	0.658907	106	85	t1_t2	0.103707	0.00324099	0.00681833
CCT8	3.87796	3.80119	0.174877	0.178376	106	85	t1_t2	0.0288461	0.00326596	0.00686615
SRPK2	4.36007	4.43588	0.192407	0.159311	106	85	t1_t2	-0.0248692	0.00327699	0.00688461
STRAP	3.19957	3.28928	0.1914	0.217965	106	85	t1_t2	-0.039893	0.00328063	0.00688753
SP110	4.59591	4.70262	0.234239	0.255053	106	85	t1_t2	-0.0331167	0.00330373	0.00693126
TPM1	4.09032	4.20186	0.229155	0.277381	106	85	t1_t2	-0.0388171	0.00331961	0.00695981
TRIM25	5.10641	5.01521	0.203279	0.21647	106	85	t1_t2	0.0259989	0.00336726	0.00705489
DECR1	4.64965	4.55039	0.255482	0.206987	106	85	t1_t2	0.03113	0.00340603	0.00713124
UQCRH	3.73295	3.60391	0.288889	0.306064	106	85	t1_t2	0.0507533	0.00340925	0.00713309
CSRNP1	4.49038	4.38132	0.26139	0.245831	106	85	t1_t2	0.0354724	0.00345723	0.00722715
SLPI	4.1241	3.95689	0.363858	0.405144	106	85	t1_t2	0.0597122	0.00345893	0.00722715
MANSC1	4.40129	4.30368	0.219812	0.231225	106	85	t1_t2	0.0323537	0.00346413	0.00723308
CD3D	3.67818	3.84628	0.306251	0.443538	106	85	t1_t2	-0.0644727	0.0034696	0.00723957
RNF149	5.65532	5.5775	0.190441	0.172275	106	85	t1_t2	0.0199917	0.0034765	0.00724902
H2AFY	4.69058	4.61866	0.168685	0.165479	106	85	t1_t2	0.0222923	0.00349314	0.00727877
TXNRD1	4.48147	4.41781	0.153219	0.143499	106	85	t1_t2	0.0206384	0.003525	0.00734015
PPP4R3B	4.1207	4.06844	0.135111	0.109379	106	85	t1_t2	0.0184154	0.00353184	0.00734939
NDUFB5	3.01922	2.94642	0.173978	0.165431	106	85	t1_t2	0.0352137	0.0035512	0.0073837
TEP1	7.33427	7.21421	0.312561	0.249466	106	85	t1_t2	0.0238129	0.00355315	0.0073837
DUS1L	2.92699	2.98793	0.145749	0.13862	106	85	t1_t2	-0.0297259	0.00358435	0.00744349
HSPA4	3.902	3.83298	0.188212	0.134716	106	85	t1_t2	0.0257462	0.00359457	0.00745965
SSU72	3.53505	3.59534	0.143383	0.138094	106	85	t1_t2	-0.0243975	0.00361816	0.00750352
RTP4	4.07448	4.25757	0.368629	0.466508	106	85	t1_t2	-0.0634125	0.00362204	0.00750647
NME2	3.84331	3.74772	0.219941	0.225119	106	85	t1_t2	0.0363371	0.00364436	0.00754763
AMZ2	4.84094	4.7738	0.175853	0.139414	106	85	t1_t2	0.0201488	0.00365649	0.00756762
MAN1A1	5.19557	5.11971	0.171585	0.181371	106	85	t1_t2	0.0212194	0.00369914	0.00765073
POLR2B	3.84121	3.77489	0.180944	0.130442	106	85	t1_t2	0.0251238	0.00370601	0.00765976
KRCC1	3.96246	3.87961	0.198527	0.18954	106	85	t1_t2	0.0304837	0.00371329	0.00766963
TRAPPC3	2.93069	2.88591	0.120721	0.0900569	106	85	t1_t2	0.0222125	0.00376205	0.0077651
E2F2	4.57825	4.74861	0.324179	0.448073	106	85	t1_t2	-0.0527101	0.00378581	0.00780887
RTN3	4.87454	4.77827	0.208892	0.237989	106	85	t1_t2	0.0287794	0.00383298	0.00790085
AHSA1	4.02274	3.9424	0.202632	0.176311	106	85	t1_t2	0.0291027	0.00384016	0.00790499
PSMA5	3.60345	3.53678	0.161031	0.152528	106	85	t1_t2	0.026942	0.00383916	0.00790499
SERF2	5.46271	5.58614	0.240246	0.322471	106	85	t1_t2	-0.0322365	0.00384715	0.00791405
RILPL2	4.21459	4.13851	0.194881	0.164543	106	85	t1_t2	0.0262811	0.00387422	0.00796173
SYNJ1	3.83084	3.77466	0.147491	0.118016	106	85	t1_t2	0.0213135	0.00387552	0.00796173
ZFAND6	3.81917	3.7591	0.143087	0.139467	106	85	t1_t2	0.0228703	0.00389496	0.0079963
HRH4	4.18224	4.04911	0.364803	0.26408	106	85	t1_t2	0.0466704	0.00390771	0.0080171
MID1IP1	3.79562	3.88448	0.204173	0.212711	106	85	t1_t2	-0.0333876	0.00394505	0.00808829
EIF1B	3.91365	4.01096	0.185193	0.257678	106	85	t1_t2	-0.0354356	0.00395252	0.00809817
DDX50	3.95989	3.88044	0.183957	0.189666	106	85	t1_t2	0.0292414	0.00400361	0.00819736
ATP6V1G1	3.8658	3.7922	0.201049	0.148153	106	85	t1_t2	0.0277327	0.00404637	0.00827937
KAT8	3.51494	3.4541	0.148568	0.139655	106	85	t1_t2	0.0251905	0.00408294	0.00834862
SNRPD2	3.71603	3.5902	0.263159	0.321404	106	85	t1_t2	0.0496987	0.00411372	0.00840594
HIST1H4L	4.53592	4.39401	0.362471	0.312347	106	85	t1_t2	0.0458571	0.00411989	0.00841293
SRXN1	4.57467	4.67829	0.209555	0.269235	106	85	t1_t2	-0.0323124	0.00413194	0.00843191
ATP5O	3.4387	3.38456	0.136893	0.120599	106	85	t1_t2	0.0228973	0.00414074	0.00844158
IFITM1	5.08447	4.9834	0.216109	0.255457	106	85	t1_t2	0.0289693	0.00414219	0.00844158
RBM8A	3.73221	3.7881	0.124013	0.13822	106	85	t1_t2	-0.0214435	0.00414578	0.00844326
NBN	5.23655	5.14983	0.229922	0.183179	106	85	t1_t2	0.0240913	0.00415948	0.00846553
EIF4G2	4.30636	4.24515	0.146527	0.143625	106	85	t1_t2	0.0206538	0.00418059	0.0084979
STAT2	4.88293	4.99874	0.24291	0.296157	106	85	t1_t2	-0.0338155	0.00418094	0.0084979
COQ9	3.05599	3.0075	0.121506	0.109842	106	85	t1_t2	0.0230743	0.00429125	0.00871633
RPL31	4.60884	4.49253	0.274633	0.277889	106	85	t1_t2	0.0368759	0.00433183	0.00879293
NCOA3	3.99472	3.94193	0.123871	0.126771	106	85	t1_t2	0.0191922	0.0043402	0.00880407
SNX17	3.64465	3.58163	0.169993	0.131708	106	85	t1_t2	0.0251623	0.00435355	0.00881948
UBE2B	4.29647	4.39565	0.19879	0.26098	106	85	t1_t2	-0.0329241	0.00435143	0.00881948
SEC13	3.19239	3.14429	0.114804	0.114152	106	85	t1_t2	0.0219007	0.00437161	0.00885019
HSPA1A	5.10603	4.93404	0.442078	0.383123	106	85	t1_t2	0.0494326	0.00446189	0.009027
CYBRD1	4.22662	4.34002	0.286924	0.256975	106	85	t1_t2	-0.0381975	0.00448128	0.00906024
GPR108	3.51433	3.44281	0.172252	0.169504	106	85	t1_t2	0.0296629	0.00449539	0.00908276
IER2	3.946	3.87092	0.176576	0.181591	106	85	t1_t2	0.0277172	0.00453275	0.00915221
BLVRA	3.38844	3.27958	0.250485	0.268452	106	85	t1_t2	0.0471106	0.00462717	0.0093367
STMN1	4.10833	3.98345	0.359088	0.240905	106	85	t1_t2	0.0445321	0.00465022	0.00937703
ABT1	2.94857	2.90207	0.11367	0.109739	106	85	t1_t2	0.0229346	0.00466799	0.00940665
SLC16A6	3.82146	3.74124	0.21462	0.172947	106	85	t1_t2	0.0306073	0.00470505	0.0094751
CPNE1	3.50902	3.46454	0.11887	0.0961463	106	85	t1_t2	0.0184059	0.00472435	0.00950772
SART1	3.64472	3.56362	0.202502	0.18871	106	85	t1_t2	0.0324655	0.00476661	0.00958646
SEC61A1	3.84199	3.76993	0.179738	0.167886	106	85	t1_t2	0.0273165	0.00477339	0.00959379
PCNA	4.09091	4.00011	0.243915	0.195852	106	85	t1_t2	0.0323802	0.00480853	0.00965175
PURA	3.62983	3.70661	0.185637	0.18394	106	85	t1_t2	-0.0301975	0.00480539	0.00965175
ATP5I	3.22704	3.15673	0.162199	0.174402	106	85	t1_t2	0.0317788	0.00481394	0.00965627
LEF1	4.41918	4.60624	0.46965	0.434628	106	85	t1_t2	-0.0598135	0.00484291	0.00970802
SPOP	3.47735	3.52643	0.11548	0.120319	106	85	t1_t2	-0.020222	0.00485646	0.00972881
ANP32A	4.41403	4.33796	0.18533	0.181701	106	85	t1_t2	0.0250815	0.00487531	0.00976018
ASAH1	4.83422	4.7605	0.18657	0.170559	106	85	t1_t2	0.0221724	0.00490938	0.00982197
CD44	5.66853	5.4927	0.447462	0.405048	106	85	t1_t2	0.0454592	0.00493516	0.00986709
NFKBIA	5.06595	4.95757	0.252763	0.268461	106	85	t1_t2	0.0312003	0.00496131	0.00991291
EEF1B2	4.0109	3.89487	0.293939	0.269589	106	85	t1_t2	0.0423496	0.00502823	0.0100401
CSF1R	3.83092	3.97935	0.411141	0.313278	106	85	t1_t2	-0.0548418	0.00514686	0.0102702
VCL	4.65613	4.74275	0.197534	0.219417	106	85	t1_t2	-0.0265911	0.00516041	0.0102906
HMCES	2.96003	3.0169	0.150214	0.127584	106	85	t1_t2	-0.027456	0.00518794	0.0103387
SETD3	3.37246	3.33211	0.112981	0.0842374	106	85	t1_t2	0.017367	0.00522237	0.0104006
TMEM9B	3.83394	3.92539	0.188836	0.245111	106	85	t1_t2	-0.0340067	0.00525279	0.0104543
PCMTD1	4.51845	4.61258	0.232511	0.22651	106	85	t1_t2	-0.029747	0.00532194	0.0105851
C21orf91	4.18049	4.07932	0.237578	0.253245	106	85	t1_t2	0.0353423	0.00535725	0.0106484
TRAT1	3.60411	3.7359	0.304995	0.333726	106	85	t1_t2	-0.0518154	0.00540203	0.0107304
FKBP15	4.51103	4.44324	0.154055	0.173682	106	85	t1_t2	0.021846	0.00540841	0.0107361
UNC13D	4.48175	4.57124	0.191821	0.237	106	85	t1_t2	-0.0285231	0.00543027	0.0107726
EZR	4.03373	3.96467	0.18289	0.156363	106	85	t1_t2	0.0249146	0.00544547	0.0107928
HINT3	3.63375	3.57831	0.133623	0.136659	106	85	t1_t2	0.0221786	0.00544753	0.0107928
TMEM59	4.14757	4.08926	0.158632	0.128257	106	85	t1_t2	0.0204276	0.00549057	0.010871
APP	4.11157	4.02812	0.225841	0.185237	106	85	t1_t2	0.0295849	0.00554852	0.0109787
CCNDBP1	4.92947	5.01468	0.190519	0.221685	106	85	t1_t2	-0.0247257	0.00557436	0.0110227
FPGT	3.66356	3.5682	0.24999	0.220277	106	85	t1_t2	0.038049	0.00565784	0.0111805
CDKN1B	4.81217	4.73677	0.170212	0.195753	106	85	t1_t2	0.0227821	0.00568193	0.0112209
HIST1H1D	5.34985	5.27742	0.197338	0.160634	106	85	t1_t2	0.0196663	0.00570292	0.0112551
PPP2R5A	4.54215	4.47719	0.173781	0.147272	106	85	t1_t2	0.0207825	0.00572139	0.0112843
EIF2D	3.86376	3.9574	0.253281	0.20972	106	85	t1_t2	-0.034547	0.00573105	0.011296
DCTN3	2.97091	2.91686	0.155227	0.112134	106	85	t1_t2	0.0264877	0.00581478	0.0114463
DDOST	3.94842	3.89473	0.145303	0.120626	106	85	t1_t2	0.0197527	0.00581305	0.0114463
CSTF2T	3.52083	3.45377	0.190291	0.142106	106	85	t1_t2	0.0277431	0.00587564	0.0115587
TAGLN2	5.26206	5.36241	0.241971	0.251794	106	85	t1_t2	-0.0272537	0.00593462	0.0116672
HSPE1	4.00761	3.94694	0.158657	0.142379	106	85	t1_t2	0.022007	0.00597817	0.0117453
ERGIC2	4.46962	4.39665	0.158702	0.19541	106	85	t1_t2	0.0237469	0.00601107	0.0118024
HNRNPUL1	3.93758	4.00977	0.174658	0.181366	106	85	t1_t2	-0.0262099	0.00604084	0.0118532
FLOT2	5.23556	5.14018	0.236207	0.235749	106	85	t1_t2	0.0265246	0.00607832	0.0119191
STX10	3.43193	3.36744	0.18208	0.139478	106	85	t1_t2	0.0273693	0.00614528	0.0120427
RAP1B	4.33295	4.2741	0.150037	0.142634	106	85	t1_t2	0.0197306	0.00619706	0.0121364
CERS5	2.84648	2.80477	0.0917263	0.111698	106	85	t1_t2	0.0212921	0.00620803	0.0121501
EMP3	3.89306	3.8072	0.225958	0.202679	106	85	t1_t2	0.0321745	0.00628186	0.0122789
MIF	3.46322	3.38301	0.21386	0.186807	106	85	t1_t2	0.0338046	0.00627898	0.0122789
ENTPD1	4.52776	4.45928	0.171386	0.169107	106	85	t1_t2	0.021985	0.00629195	0.0122908
SVIP	3.72183	3.6278	0.263945	0.206431	106	85	t1_t2	0.0369178	0.00630205	0.0123027
HSD17B10	3.22005	3.13375	0.207327	0.220109	106	85	t1_t2	0.0391941	0.0063357	0.0123605
OCIAD1	3.13336	3.08281	0.13647	0.11675	106	85	t1_t2	0.023464	0.00639992	0.0124778
LACTB	5.04279	4.95706	0.227668	0.201669	106	85	t1_t2	0.0247385	0.00642369	0.0125162
LPGAT1	4.83679	4.73259	0.261632	0.258251	106	85	t1_t2	0.0314193	0.00646787	0.0125942
CYCS	3.59954	3.51945	0.198977	0.200321	106	85	t1_t2	0.0324625	0.00648944	0.0126282
OLAH	4.87162	4.5853	0.709187	0.718175	106	85	t1_t2	0.0873876	0.00650293	0.0126464
HSPA13	3.96113	3.86743	0.23108	0.236893	106	85	t1_t2	0.0345341	0.00664776	0.0129199
NOTCH1	4.83201	4.94014	0.264265	0.275304	106	85	t1_t2	-0.0319279	0.00665652	0.0129287
SAP30	4.01419	4.16397	0.300431	0.423683	106	85	t1_t2	-0.0528505	0.00668364	0.0129731
AGPAT5	3.1708	3.25741	0.222298	0.21242	106	85	t1_t2	-0.0388792	0.00669326	0.0129836
CHN2	4.21351	4.33939	0.355048	0.280384	106	85	t1_t2	-0.0424698	0.00677734	0.0131383
RAB18	4.36226	4.29951	0.166716	0.149582	106	85	t1_t2	0.0209045	0.00678744	0.0131496
P2RY13	4.51561	4.41786	0.230818	0.255831	106	85	t1_t2	0.0315716	0.00679597	0.0131578
SCYL2	4.07296	4.02019	0.134203	0.131521	106	85	t1_t2	0.0188139	0.00694093	0.01343
DNAJA2	3.98747	3.91577	0.188383	0.174118	106	85	t1_t2	0.0261768	0.00701396	0.0135627
PAK1	3.98931	4.05768	0.174908	0.170052	106	85	t1_t2	-0.0245162	0.00702605	0.0135775
CARNMT1	3.21774	3.29261	0.18658	0.190176	106	85	t1_t2	-0.0331827	0.00703572	0.0135876
CUL1	3.74138	3.78563	0.103093	0.117638	106	85	t1_t2	-0.0169594	0.00705591	0.013618
SNX10	4.56263	4.47944	0.207747	0.211519	106	85	t1_t2	0.0265468	0.00711659	0.0137265
MPC2	3.77087	3.8573	0.220207	0.217089	106	85	t1_t2	-0.0326922	0.00722905	0.0139346
EWSR1	3.69266	3.64817	0.125992	0.100482	106	85	t1_t2	0.0174877	0.00724223	0.0139512
ESRRA	3.30764	3.25241	0.148538	0.132767	106	85	t1_t2	0.0242955	0.00736156	0.0141722
DPCD	3.55046	3.59231	0.0936622	0.114845	106	85	t1_t2	-0.0169073	0.00738625	0.0142108
TOP1	4.66663	4.75087	0.183336	0.234447	106	85	t1_t2	-0.0258088	0.00740719	0.0142421
KPNA6	3.63761	3.68618	0.110209	0.132534	106	85	t1_t2	-0.0191383	0.00744245	0.0143009
TRAFD1	5.29357	5.18136	0.321259	0.252907	106	85	t1_t2	0.030911	0.00754447	0.0144879
M6PR	3.9405	3.86596	0.170702	0.203554	106	85	t1_t2	0.0275537	0.00766598	0.014712
APAF1	4.70598	4.64789	0.159285	0.13838	106	85	t1_t2	0.0179199	0.00767758	0.014725
ECE1	5.20954	5.13959	0.169362	0.185031	106	85	t1_t2	0.0195021	0.00772365	0.0148041
SNAP23	4.26916	4.20497	0.160414	0.166204	106	85	t1_t2	0.0218567	0.00773962	0.0148161
STK17B	5.30768	5.24068	0.172108	0.169814	106	85	t1_t2	0.0183265	0.00773573	0.0148161
RPL18A	3.58573	3.64826	0.165633	0.154475	106	85	t1_t2	-0.0249412	0.0077566	0.0148393
C1RL	4.01284	3.92467	0.232576	0.219131	106	85	t1_t2	0.03205	0.0078316	0.0149735
ADH5	3.24275	3.17232	0.182058	0.178588	106	85	t1_t2	0.0316774	0.00792239	0.0151282
SMIM14	3.51757	3.45521	0.17302	0.147929	106	85	t1_t2	0.0258085	0.00791931	0.0151282
FNTA	3.88604	3.83214	0.135354	0.1399	106	85	t1_t2	0.0201509	0.00794794	0.0151675
NUCB1	4.10587	4.21203	0.262209	0.279075	106	85	t1_t2	-0.0368271	0.00798369	0.0152262
IL1B	4.95709	4.81433	0.367699	0.364017	106	85	t1_t2	0.0421606	0.00800482	0.015257
GNG5	4.74466	4.68383	0.160322	0.152456	106	85	t1_t2	0.0186167	0.00807401	0.0153793
FCGRT	5.3597	5.4293	0.182582	0.176155	106	85	t1_t2	-0.0186165	0.008263	0.0157255
FFAR2	5.04556	4.92527	0.313539	0.30603	106	85	t1_t2	0.0348108	0.00826602	0.0157255
ICAM1	4.39141	4.29878	0.253863	0.22685	106	85	t1_t2	0.0307574	0.00851245	0.0161842
ARL8B	4.0426	3.9984	0.124126	0.105638	106	85	t1_t2	0.015858	0.00856063	0.0162657
FMNL1	4.78806	4.91878	0.329722	0.344083	106	85	t1_t2	-0.0388606	0.00857762	0.0162879
SNX5	5.56354	5.40611	0.427391	0.390058	106	85	t1_t2	0.0414103	0.00859634	0.0163133
DEFA4	4.59317	4.3363	0.76002	0.577258	106	85	t1_t2	0.0830248	0.00864204	0.0163899
PNO1	4.84111	4.77689	0.1893	0.145465	106	85	t1_t2	0.0192659	0.00871732	0.0165224
TMOD3	4.37252	4.31564	0.161734	0.135259	106	85	t1_t2	0.0188924	0.00881874	0.0167043
DHX15	3.65474	3.60487	0.135075	0.124694	106	85	t1_t2	0.0198204	0.00883291	0.0167208
SH2B3	3.93743	4.00207	0.165216	0.169795	106	85	t1_t2	-0.0234913	0.00887148	0.0167834
TBK1	3.76946	3.71476	0.158178	0.127715	106	85	t1_t2	0.0210869	0.00888215	0.0167932
ARL2BP	3.3249	3.4112	0.20916	0.235614	106	85	t1_t2	-0.0369673	0.00897846	0.0169648
HCLS1	5.15792	5.08948	0.167506	0.186222	106	85	t1_t2	0.0192708	0.00909089	0.0171667
SDE2	4.11474	4.16822	0.134376	0.143053	106	85	t1_t2	-0.0186303	0.00910041	0.0171741
ADAP1	3.55665	3.51026	0.127564	0.115288	106	85	t1_t2	0.0189422	0.00911157	0.0171845
CLEC7A	4.64137	4.72356	0.240097	0.191224	106	85	t1_t2	-0.0253231	0.0091529	0.0172519
AGTRAP	4.49528	4.37974	0.291004	0.309017	106	85	t1_t2	0.0375674	0.00915933	0.0172534
C7orf49	5.03863	5.12109	0.206396	0.221484	106	85	t1_t2	-0.0234179	0.00916548	0.0172543
KIDINS220	4.20918	4.15724	0.137732	0.134014	106	85	t1_t2	0.0179165	0.00927685	0.0174532
SUPT6H	4.20498	4.25576	0.130979	0.133922	106	85	t1_t2	-0.0173152	0.00929975	0.0174856
CLTA	3.31629	3.25012	0.18825	0.160463	106	85	t1_t2	0.0290808	0.00946813	0.0177912
EPM2AIP1	3.99177	3.89267	0.289176	0.233594	106	85	t1_t2	0.0362713	0.0095062	0.0178518
YWHAG	3.89936	3.78833	0.27492	0.303199	106	85	t1_t2	0.0416722	0.00956039	0.0179426
PI4KA	3.47093	3.52614	0.138401	0.149642	106	85	t1_t2	-0.0227644	0.00958992	0.017987
SSR1	3.75072	3.69869	0.156073	0.118821	106	85	t1_t2	0.0201535	0.00964494	0.0180791
C2orf68	3.44716	3.39357	0.155162	0.128071	106	85	t1_t2	0.0226026	0.00965915	0.0180946
CLPTM1L	3.54479	3.49073	0.152872	0.132753	106	85	t1_t2	0.0221689	0.00969131	0.0181438
PRPF40A	4.03567	3.97731	0.156962	0.150518	106	85	t1_t2	0.0210153	0.00973032	0.0182057
USP25	4.81979	4.87668	0.164294	0.136784	106	85	t1_t2	-0.0169297	0.00975191	0.0182349
HIST3H2BB	4.28692	4.49437	0.460228	0.604213	106	85	t1_t2	-0.0681768	0.00981081	0.0183339
PREX1	5.60803	5.69514	0.206313	0.246705	106	85	t1_t2	-0.0222369	0.0100159	0.0187057
RTF1	3.83666	3.78294	0.127296	0.152204	106	85	t1_t2	0.0203448	0.0100413	0.0187417
CSE1L	3.4179	3.48479	0.164845	0.185904	106	85	t1_t2	-0.0279631	0.0102011	0.0190284
ZC3HAV1	5.27632	5.36391	0.233966	0.230241	106	85	t1_t2	-0.0237531	0.0102588	0.0191243
C2orf88	4.25251	4.40477	0.372022	0.428039	106	85	t1_t2	-0.0507534	0.010498	0.0195583
CCR7	3.87297	4.00412	0.374666	0.326486	106	85	t1_t2	-0.0480443	0.0105609	0.0196636
TST	3.28742	3.35534	0.18147	0.180197	106	85	t1_t2	-0.0295031	0.0106556	0.0198278
MZB1	4.45409	4.3801	0.249212	0.142264	106	85	t1_t2	0.0241663	0.0107902	0.020066
MOB1A	4.74408	4.66874	0.220483	0.184038	106	85	t1_t2	0.0230964	0.0108326	0.0201327
GABARAP	4.13578	4.20517	0.173252	0.194244	106	85	t1_t2	-0.0240044	0.0109243	0.0202908
TREML1	3.68674	3.79708	0.316268	0.277146	106	85	t1_t2	-0.0425435	0.0110333	0.0204808
COA5	3.15352	3.0888	0.192032	0.156426	106	85	t1_t2	0.0299144	0.0110445	0.0204892
FLNA	5.37697	5.46867	0.254849	0.237692	106	85	t1_t2	-0.0243972	0.011088	0.0205574
BRMS1	2.94008	2.8902	0.14352	0.125567	106	85	t1_t2	0.0246868	0.0112714	0.0208848
SMARCD2	3.53809	3.48371	0.154944	0.13837	106	85	t1_t2	0.0223493	0.0112921	0.0209106
CAMK2G	3.93747	3.99953	0.166541	0.16672	106	85	t1_t2	-0.0225617	0.0113551	0.0210145
GRAMD1A	4.9967	4.89455	0.272038	0.276071	106	85	t1_t2	0.0297982	0.0113623	0.0210152
LRP10	4.53236	4.6241	0.227159	0.26057	106	85	t1_t2	-0.0289112	0.0113896	0.0210528
ALDOA	4.42291	4.35904	0.170969	0.172081	106	85	t1_t2	0.0209837	0.011405	0.0210687
TSC22D3	5.50482	5.63143	0.270194	0.386499	106	85	t1_t2	-0.0328063	0.0114926	0.0212176
COPE	3.6993	3.64825	0.155918	0.120504	106	85	t1_t2	0.0200461	0.0115115	0.0212397
FBXO30	5.67193	5.59747	0.178162	0.216224	106	85	t1_t2	0.0190653	0.0115465	0.0212914
ADAR	5.19181	5.2753	0.210423	0.235434	106	85	t1_t2	-0.0230144	0.0115759	0.0213328
ZC3H11A	4.446	4.39311	0.140174	0.144419	106	85	t1_t2	0.0172638	0.0116756	0.0215036
HMGN2	3.91904	3.85481	0.207127	0.140331	106	85	t1_t2	0.0238396	0.0117166	0.0215662
LSM4	3.34241	3.41202	0.200464	0.177565	106	85	t1_t2	-0.0297382	0.0118392	0.0217787
CEP68	3.90986	3.85435	0.159608	0.14192	106	85	t1_t2	0.0206298	0.0118684	0.0218194
MPZL3	5.36462	5.28828	0.2097	0.204333	106	85	t1_t2	0.0206767	0.0120512	0.022142
UBQLN1	4.25208	4.30206	0.122329	0.145544	106	85	t1_t2	-0.0168616	0.0123489	0.0226755
SLC25A6	3.67043	3.73554	0.175628	0.17817	106	85	t1_t2	-0.0253686	0.0124054	0.0227655
CDV3	4.09917	4.03021	0.188644	0.187056	106	85	t1_t2	0.0244799	0.0125051	0.0229348
RTCB	3.36338	3.29901	0.173206	0.176899	106	85	t1_t2	0.02788	0.0125223	0.0229525
PIK3CA	4.33904	4.27687	0.160764	0.175776	106	85	t1_t2	0.0208211	0.0125471	0.0229843
ITGA2B	4.30817	4.37912	0.195003	0.192148	106	85	t1_t2	-0.0235675	0.0126159	0.0230964
KATNBL1	4.55706	4.64296	0.264225	0.207759	106	85	t1_t2	-0.0269437	0.0127251	0.0232825
FYTTD1	3.64963	3.60991	0.116212	0.101983	106	85	t1_t2	0.0157852	0.0128158	0.0234344
TMEM91	3.82421	3.77242	0.153003	0.131831	106	85	t1_t2	0.0196716	0.0128719	0.023523
DMXL1	3.70481	3.65869	0.111029	0.136822	106	85	t1_t2	0.018072	0.0129231	0.0236011
PGRMC1	4.30648	4.41152	0.287537	0.287198	106	85	t1_t2	-0.0347668	0.0129301	0.0236011
AHCTF1	4.40791	4.46355	0.169875	0.136743	106	85	t1_t2	-0.0180944	0.0129997	0.023714
CRTAP	3.56376	3.64581	0.229064	0.221337	106	85	t1_t2	-0.0328395	0.0130574	0.0238051
SAR1A	3.47532	3.43437	0.133218	0.0920241	106	85	t1_t2	0.0171005	0.013077	0.0238266
UROD	4.1815	4.27386	0.217253	0.277938	106	85	t1_t2	-0.0315183	0.0130952	0.0238455
GPR27	5.53375	5.41277	0.334835	0.329461	106	85	t1_t2	0.0318881	0.0131765	0.023965
MPEG1	4.53096	4.66408	0.35282	0.374576	106	85	t1_t2	-0.0417762	0.0131733	0.023965
LY96	4.84182	4.75502	0.25176	0.226743	106	85	t1_t2	0.0260951	0.0131921	0.0239793
HEXB	3.50952	3.45454	0.17425	0.129379	106	85	t1_t2	0.0227831	0.0132378	0.0240338
ZDHHC2	4.50377	4.60157	0.211145	0.305711	106	85	t1_t2	-0.0309945	0.0132334	0.0240338
ARID4B	4.38025	4.32958	0.147788	0.132223	106	85	t1_t2	0.0167867	0.0133818	0.0242808
RPS6KA3	4.86331	4.81777	0.136517	0.11559	106	85	t1_t2	0.013573	0.0134359	0.0243645
LRMP	4.19977	4.26389	0.185851	0.168728	106	85	t1_t2	-0.0218604	0.0134869	0.0244425
CAPN2	3.86203	3.91453	0.144807	0.144653	106	85	t1_t2	-0.0194817	0.0136127	0.0246559
PSMD14	3.38794	3.31455	0.19494	0.20791	106	85	t1_t2	0.0315938	0.0136248	0.0246633
PSME1	4.10771	4.17804	0.197775	0.191299	106	85	t1_t2	-0.02449	0.0137783	0.0249264
FLII	4.27145	4.20964	0.17292	0.169176	106	85	t1_t2	0.0210298	0.0138651	0.0250685
TLR7	3.51843	3.62129	0.270524	0.294981	106	85	t1_t2	-0.0415742	0.0139233	0.0251589
CRKL	4.12368	4.1748	0.129058	0.150548	106	85	t1_t2	-0.0177775	0.0139968	0.0252768
RPS15	3.9549	4.03661	0.218318	0.232248	106	85	t1_t2	-0.0295031	0.0140266	0.0253157
ZNF276	4.16883	4.09553	0.21078	0.196656	106	85	t1_t2	0.025592	0.014064	0.0253683
CCT7	3.64265	3.58964	0.164631	0.131772	106	85	t1_t2	0.0211471	0.0143424	0.0258552
ABCC5	3.94913	4.01814	0.194071	0.189883	106	85	t1_t2	-0.0249933	0.0143648	0.0258804
CMPK1	3.83508	3.9134	0.20726	0.225493	106	85	t1_t2	-0.0291686	0.0143783	0.0258895
UBR1	3.83463	3.7849	0.155818	0.122452	106	85	t1_t2	0.0188313	0.0144141	0.0259387
PARP1	3.81893	3.88009	0.170102	0.169996	106	85	t1_t2	-0.0229214	0.0144308	0.0259534
BTBD1	3.39552	3.34606	0.159934	0.116667	106	85	t1_t2	0.0211697	0.0144596	0.0259899
IL2RG	3.90173	3.82696	0.194808	0.218183	106	85	t1_t2	0.0279135	0.0145942	0.0262151
ZNF410	3.29187	3.24783	0.131072	0.115602	106	85	t1_t2	0.0194342	0.014602	0.0262151
ALYREF	3.59481	3.52071	0.209576	0.20424	106	85	t1_t2	0.0300496	0.0147059	0.0263862
GIMAP8	4.09039	4.14993	0.187312	0.14694	106	85	t1_t2	-0.0208479	0.01473	0.0264138
SELP	3.94127	4.06497	0.348216	0.342584	106	85	t1_t2	-0.0445832	0.0147576	0.0264479
TBL1XR1	4.74162	4.67381	0.177111	0.198324	106	85	t1_t2	0.0207836	0.014805	0.0265174
RPL23	4.23236	4.1756	0.173933	0.145041	106	85	t1_t2	0.0194809	0.0148316	0.0265495
PHIP	4.43138	4.37646	0.160256	0.147658	106	85	t1_t2	0.0179897	0.0148575	0.0265802
MRPL20	2.94611	2.89426	0.143661	0.145885	106	85	t1_t2	0.0256202	0.0149227	0.0266813
CCDC167	3.21388	3.2815	0.184086	0.193475	106	85	t1_t2	-0.0300393	0.0151539	0.0270788
LTN1	3.68786	3.6414	0.140731	0.121105	106	85	t1_t2	0.0182894	0.0151776	0.0271053
CXCR2	5.16729	5.30081	0.441343	0.310362	106	85	t1_t2	-0.0368054	0.0152229	0.0271638
FAM78A	4.32278	4.38455	0.180145	0.167423	106	85	t1_t2	-0.0204713	0.015228	0.0271638
NDUFA11	3.53126	3.47043	0.185765	0.157435	106	85	t1_t2	0.0250712	0.0152453	0.0271787
HNRNPF	4.20437	4.14659	0.180999	0.145678	106	85	t1_t2	0.0199635	0.0154298	0.0274917
EDF1	3.81683	3.75106	0.178729	0.190521	106	85	t1_t2	0.0250767	0.0158147	0.028161
LIMK2	5.27319	5.17852	0.261006	0.271832	106	85	t1_t2	0.0261345	0.0159065	0.0283081
RAN	3.97824	3.90507	0.202805	0.209571	106	85	t1_t2	0.0267824	0.0159805	0.0284231
MDM2	4.58144	4.67057	0.221627	0.273017	106	85	t1_t2	-0.0277976	0.0160058	0.0284488
ZNF207	4.3759	4.32727	0.13997	0.135294	106	85	t1_t2	0.0161245	0.0160135	0.0284488
HADHA	4.03426	3.97856	0.171188	0.145961	106	85	t1_t2	0.0200575	0.0162069	0.0287756
CHMP5	4.01438	3.92056	0.306801	0.227677	106	85	t1_t2	0.0341145	0.0162991	0.0289194
EXOC4	3.25977	3.22238	0.110048	0.102491	106	85	t1_t2	0.0166414	0.0163067	0.0289194
HSP90AB1	4.58336	4.6813	0.315126	0.243418	106	85	t1_t2	-0.0305024	0.0163434	0.0289677
CYB5R1	3.8642	3.79265	0.232165	0.176325	106	85	t1_t2	0.0269632	0.0164778	0.0291722
FUCA1	3.46635	3.55718	0.247215	0.265618	106	85	t1_t2	-0.0373137	0.016477	0.0291722
GLIPR1	4.34909	4.40596	0.171817	0.152728	106	85	t1_t2	-0.0187448	0.0165311	0.0292495
NUAK2	4.2956	4.38072	0.245911	0.238333	106	85	t1_t2	-0.0283091	0.0165671	0.0292962
FBXO6	4.161	4.05422	0.306265	0.300914	106	85	t1_t2	0.0375034	0.0166032	0.0293432
RPL28	3.66013	3.71601	0.168538	0.150711	106	85	t1_t2	-0.0218591	0.0166808	0.0294633
ETNK1	4.22714	4.16974	0.170688	0.157352	106	85	t1_t2	0.0197242	0.0168243	0.0296997
TMEM185B	4.54828	4.46607	0.241217	0.228869	106	85	t1_t2	0.0263178	0.0170001	0.0299927
IK	3.70217	3.67337	0.0917283	0.0739365	106	85	t1_t2	0.0112654	0.0172623	0.0304378
PARP14	5.56127	5.6372	0.214462	0.219106	106	85	t1_t2	-0.0195654	0.0172951	0.0304781
GIMAP6	3.98217	4.05273	0.2177	0.188188	106	85	t1_t2	-0.025339	0.0173336	0.0305282
ASPH	5.98143	5.86131	0.342366	0.344922	106	85	t1_t2	0.0292675	0.0174267	0.0306746
PLXDC2	5.10003	5.16486	0.205054	0.169109	106	85	t1_t2	-0.0182233	0.017629	0.0310129
STAT1	5.2138	5.32598	0.335929	0.310067	106	85	t1_t2	-0.0307135	0.0176558	0.0310422
ZFP91	3.57081	3.53558	0.111806	0.0917369	106	85	t1_t2	0.0143055	0.0177338	0.0311614
SAP18	3.64578	3.58864	0.156078	0.170312	106	85	t1_t2	0.0227926	0.0178622	0.0313691
DCP2	4.74673	4.69286	0.156024	0.1539	106	85	t1_t2	0.0164664	0.0179052	0.0314264
CARD19	3.61249	3.55839	0.161683	0.150834	106	85	t1_t2	0.0217693	0.0180607	0.0316449
IRF1	5.21364	5.28873	0.250981	0.183644	106	85	t1_t2	-0.0206323	0.0180519	0.0316449
RNF111	4.07367	4.02799	0.134619	0.12895	106	85	t1_t2	0.0162698	0.0180565	0.0316449
ATP6AP1	3.62602	3.55785	0.215227	0.17983	106	85	t1_t2	0.0273842	0.0180913	0.0316804
RPL32	4.49207	4.5688	0.21324	0.226836	106	85	t1_t2	-0.0244351	0.0181082	0.031692
KMT5B	3.85976	3.80362	0.151796	0.169074	106	85	t1_t2	0.0211391	0.0181293	0.0317107
WDFY1	4.32543	4.38063	0.160514	0.157829	106	85	t1_t2	-0.0182962	0.0181492	0.0317274
TNFRSF14	3.47446	3.53685	0.179181	0.18069	106	85	t1_t2	-0.0256769	0.0183421	0.0320464
FKBP1A	4.02724	3.96752	0.162313	0.180046	106	85	t1_t2	0.0215564	0.0184261	0.0321563
HERC3	4.41088	4.46328	0.170219	0.13434	106	85	t1_t2	-0.0170368	0.0184239	0.0321563
PSEN1	4.22722	4.18307	0.137859	0.118696	106	85	t1_t2	0.015149	0.0184528	0.0321845
ATM	4.69446	4.74595	0.15455	0.144274	106	85	t1_t2	-0.015738	0.0185963	0.0324165
DUSP22	3.89364	3.85084	0.130854	0.117976	106	85	t1_t2	0.0159481	0.0186446	0.0324821
DHX30	3.14887	3.19433	0.136347	0.127744	106	85	t1_t2	-0.0206811	0.0187199	0.0325948
MGAT1	4.19318	4.13804	0.154457	0.163868	106	85	t1_t2	0.0190967	0.0188437	0.0327916
ITFG1	3.76554	3.72582	0.128849	0.10311	106	85	t1_t2	0.0152993	0.0189625	0.0329796
ATP5G2	3.33576	3.27766	0.161721	0.173914	106	85	t1_t2	0.0253459	0.019055	0.0331217
ZNHIT1	3.26221	3.20964	0.146012	0.157942	106	85	t1_t2	0.0234413	0.0191804	0.0333208
ARHGAP24	5.20846	5.12728	0.249579	0.224747	106	85	t1_t2	0.0226639	0.0192365	0.0333993
TIA1	3.72443	3.6797	0.135653	0.125751	106	85	t1_t2	0.0174314	0.0193854	0.0336387
NSMAF	4.67947	4.61825	0.19893	0.159927	106	85	t1_t2	0.0189989	0.0194108	0.0336637
NFE2	4.9366	4.85952	0.220295	0.228333	106	85	t1_t2	0.0227041	0.0196111	0.0339919
ATP2A3	4.21808	4.28538	0.200774	0.193408	106	85	t1_t2	-0.0228367	0.0198563	0.0343974
VTI1A	3.55905	3.5236	0.0924645	0.111704	106	85	t1_t2	0.0144428	0.0199408	0.0345242
JMJD1C	4.99956	5.05858	0.193988	0.153983	106	85	t1_t2	-0.0169337	0.0200975	0.0347758
PHF20	3.34376	3.38569	0.120539	0.12464	106	85	t1_t2	-0.0179799	0.0201475	0.0348426
EPS15	3.91507	3.88069	0.112281	0.0911873	106	85	t1_t2	0.0127245	0.0205882	0.0355846
VPS16	3.63191	3.66857	0.103598	0.110995	106	85	t1_t2	-0.0144874	0.0206221	0.0356231
IL10RA	3.7931	3.84139	0.144306	0.140603	106	85	t1_t2	-0.0182531	0.0208148	0.0359358
DHX58	4.28055	4.34178	0.162955	0.192972	106	85	t1_t2	-0.0204914	0.0208345	0.0359494
TSNAX	5.29759	5.22726	0.200839	0.212207	106	85	t1_t2	0.0192807	0.0208928	0.0360298
WDR5B	3.15912	3.10937	0.150376	0.143683	106	85	t1_t2	0.0228999	0.0209406	0.0360918
YWHAH	3.53089	3.46771	0.184916	0.187722	106	85	t1_t2	0.0260484	0.0210859	0.0363219
PPIA	4.20685	4.13151	0.215161	0.228126	106	85	t1_t2	0.0260713	0.0211543	0.0364191
ADI1	3.12033	3.06126	0.168307	0.179368	106	85	t1_t2	0.0275753	0.0212355	0.0365384
DDX39A	3.34788	3.39579	0.141387	0.141729	106	85	t1_t2	-0.020496	0.021252	0.0365463
SF3B1	4.92147	4.95733	0.121014	0.0923165	106	85	t1_t2	-0.0104746	0.0212698	0.0365564
ADD1	4.45866	4.51047	0.144178	0.160203	106	85	t1_t2	-0.0166686	0.0214289	0.0368092
ALDH1A1	3.50637	3.64183	0.366625	0.426428	106	85	t1_t2	-0.0546823	0.0215289	0.0369602
IQGAP2	4.88378	4.95912	0.219785	0.226342	106	85	t1_t2	-0.0220878	0.0217016	0.0372357
FAM198B	4.3958	4.2778	0.320251	0.372054	106	85	t1_t2	0.0392539	0.0217915	0.037369
FLT3	4.00759	4.17557	0.533419	0.469426	106	85	t1_t2	-0.0592378	0.0218407	0.0374324
C17orf62	4.22375	4.14823	0.212225	0.233408	106	85	t1_t2	0.02603	0.0218878	0.0374922
LARS	3.46955	3.52823	0.165669	0.182069	106	85	t1_t2	-0.0241976	0.0224373	0.0384119
ANXA2R	3.96166	4.01601	0.167805	0.157678	106	85	t1_t2	-0.019658	0.0225375	0.0385404
PTPN11	3.7715	3.7232	0.150533	0.138907	106	85	t1_t2	0.0185955	0.0225276	0.0385404
VAMP7	3.45862	3.38249	0.233374	0.222833	106	85	t1_t2	0.0321101	0.0227224	0.0388349
BRWD1	4.10111	4.15623	0.174853	0.156341	106	85	t1_t2	-0.0192616	0.0227424	0.0388473
CXorf21	4.84726	4.77709	0.230533	0.191871	106	85	t1_t2	0.0210369	0.022811	0.0389429
RBM39	4.26061	4.21872	0.134076	0.117857	106	85	t1_t2	0.0142526	0.0228287	0.0389513
N4BP2L2	4.43029	4.38268	0.144333	0.141129	106	85	t1_t2	0.0155877	0.0229532	0.0391418
PTGES3	3.91191	3.97571	0.186833	0.1944	106	85	t1_t2	-0.0233403	0.022997	0.0391949
TXNDC5	5.23087	5.1334	0.341556	0.245492	106	85	t1_t2	0.0271375	0.0230555	0.0392726
FAM212B	4.67659	4.7426	0.203712	0.193402	106	85	t1_t2	-0.0202231	0.0231987	0.0394946
LY75	4.53254	4.57714	0.150256	0.119222	106	85	t1_t2	-0.014125	0.0233026	0.0396495
USP5	3.15515	3.21521	0.184732	0.177226	106	85	t1_t2	-0.0272025	0.0235278	0.0400103
FGD3	4.79045	4.86429	0.20872	0.232089	106	85	t1_t2	-0.0220686	0.0235667	0.0400543
CEP19	3.80008	3.85096	0.175834	0.13252	106	85	t1_t2	-0.0191898	0.0237582	0.0403349
UVRAG	3.7557	3.78732	0.106204	0.0854859	106	85	t1_t2	-0.012095	0.0237486	0.0403349
IQGAP1	5.54383	5.48482	0.175456	0.180148	106	85	t1_t2	0.0154382	0.024044	0.0407974
C3orf58	4.34704	4.28415	0.168412	0.20517	106	85	t1_t2	0.0210249	0.0240908	0.0408542
RSU1	4.21996	4.28647	0.176403	0.218193	106	85	t1_t2	-0.0225606	0.0241509	0.0409335
SKAP2	5.27798	5.19217	0.229152	0.281202	106	85	t1_t2	0.0236493	0.024367	0.0412769
HIST1H1C	5.00198	4.91708	0.2618	0.253219	106	85	t1_t2	0.0246958	0.024493	0.0414675
DOK3	4.43255	4.36344	0.200415	0.216258	106	85	t1_t2	0.0226704	0.02461	0.0416425
MEGF9	5.55195	5.62625	0.227011	0.224431	106	85	t1_t2	-0.0191787	0.0248775	0.0420719
MAN2A2	4.77492	4.86019	0.234934	0.27706	106	85	t1_t2	-0.0255363	0.0251403	0.0424928
FBXL3	4.1785	4.11566	0.174976	0.203012	106	85	t1_t2	0.0218605	0.0251749	0.0425278
RPL38	4.46193	4.53008	0.186499	0.222405	106	85	t1_t2	-0.0218694	0.0251926	0.0425343
KCTD12	4.41088	4.34259	0.220623	0.197676	106	85	t1_t2	0.0225109	0.0254355	0.0429206
CASP4	5.24644	5.18014	0.209394	0.196979	106	85	t1_t2	0.0183486	0.0257792	0.0434766
GBP4	5.96887	6.07633	0.335074	0.323833	106	85	t1_t2	-0.0257423	0.0260248	0.0438666
CLC	4.53607	4.36908	0.53185	0.49484	106	85	t1_t2	0.0541138	0.0261711	0.0440728
CRISPLD2	4.78127	4.86301	0.271076	0.232641	106	85	t1_t2	-0.0244547	0.0261759	0.0440728
WDR45B	3.30191	3.24814	0.173774	0.157276	106	85	t1_t2	0.0236884	0.0262226	0.0441272
CLEC4E	5.29296	5.20715	0.219868	0.292618	106	85	t1_t2	0.0235809	0.0263306	0.0442847
PPM1F	4.37777	4.4454	0.215094	0.201191	106	85	t1_t2	-0.0221161	0.0263821	0.0443468
SNRK	4.36733	4.41961	0.160461	0.160584	106	85	t1_t2	-0.0171687	0.0265165	0.0445484
STT3B	4.04573	3.99965	0.146214	0.137785	106	85	t1_t2	0.0165259	0.0266147	0.0446888
IRAK1	3.83242	3.88616	0.155324	0.172896	106	85	t1_t2	-0.0200884	0.0268707	0.0450939
DTD1	2.94896	2.90358	0.155765	0.125785	106	85	t1_t2	0.0223718	0.0271029	0.0454587
PRNP	3.61934	3.53202	0.278597	0.261533	106	85	t1_t2	0.0352335	0.0271331	0.0454844
NCOA2	5.02585	5.09058	0.195477	0.203454	106	85	t1_t2	-0.0184626	0.0274449	0.0459819
NEK6	4.78975	4.71702	0.211503	0.236675	106	85	t1_t2	0.0220742	0.0282969	0.0473834
FCGR3A	5.68845	5.78082	0.317046	0.261131	106	85	t1_t2	-0.0232387	0.0284653	0.0476393
VPS26A	3.33397	3.27426	0.215627	0.157872	106	85	t1_t2	0.0260707	0.0285248	0.0477127
NISCH	3.38695	3.44037	0.178382	0.156864	106	85	t1_t2	-0.0225777	0.0290348	0.0485394
SPG11	4.3594	4.319	0.132729	0.120667	106	85	t1_t2	0.013433	0.0290945	0.0486126
ATXN1	4.78423	4.73109	0.177531	0.157356	106	85	t1_t2	0.0161153	0.0297297	0.0496468
DOCK8	5.2605	5.31139	0.171682	0.149845	106	85	t1_t2	-0.0138906	0.0300811	0.0502062
PIK3R1	4.2411	4.18758	0.163652	0.171827	106	85	t1_t2	0.0183198	0.0302318	0.0504302
DAD1	3.59698	3.53465	0.205888	0.188038	106	85	t1_t2	0.0252197	0.0303482	0.0505689
NLRP3	4.39763	4.30282	0.309669	0.289054	106	85	t1_t2	0.0314453	0.0303488	0.0505689
NUMA1	3.91787	3.86432	0.183451	0.15559	106	85	t1_t2	0.0198529	0.0303645	0.0505689
SCAF8	4.00502	4.04429	0.133867	0.115095	106	85	t1_t2	-0.0140746	0.0306318	0.0509864
YTHDF2	3.2821	3.22193	0.202745	0.178708	106	85	t1_t2	0.0266948	0.0306833	0.0510443
JCHAIN	5.37666	5.21044	0.599531	0.45852	106	85	t1_t2	0.0453044	0.0312154	0.0519014
CFDP1	3.43126	3.39058	0.147606	0.111817	106	85	t1_t2	0.0172044	0.0315635	0.0524517
KBTBD2	4.29559	4.23575	0.201893	0.179815	106	85	t1_t2	0.0202406	0.0317481	0.0527297
H2AFJ	4.17374	4.28954	0.312623	0.40588	106	85	t1_t2	-0.0394816	0.0318986	0.052951
TNPO1	4.86073	4.80504	0.178346	0.175689	106	85	t1_t2	0.0166218	0.0319193	0.0529567
HERPUD1	3.20868	3.18024	0.0900139	0.0906875	106	85	t1_t2	0.0128459	0.0319948	0.0530531
TM2D3	2.99281	2.96219	0.113158	0.0829478	106	85	t1_t2	0.0148378	0.0323601	0.0536298
C11orf54	3.2503	3.22034	0.10549	0.0866875	106	85	t1_t2	0.0133565	0.0325193	0.0538644
SIAH1	3.22127	3.25987	0.108876	0.13319	106	85	t1_t2	-0.0171872	0.0325427	0.0538741
PPM1B	4.04167	3.99102	0.183431	0.141986	106	85	t1_t2	0.0181922	0.0327848	0.0542162
RPL35	4.30729	4.21911	0.263982	0.294567	106	85	t1_t2	0.0298408	0.0327698	0.0542162
UBE2F	3.84773	3.79314	0.163673	0.182939	106	85	t1_t2	0.0206155	0.0331986	0.0548709
CAMKK2	4.52152	4.47135	0.160619	0.160796	106	85	t1_t2	0.0160989	0.0333565	0.0550823
TMEM65	4.17319	4.1195	0.204214	0.140985	106	85	t1_t2	0.0186812	0.0333625	0.0550823
PSIP1	3.71987	3.75878	0.129113	0.121077	106	85	t1_t2	-0.0150127	0.0334359	0.0551737
FAS	5.23494	5.1491	0.302945	0.250873	106	85	t1_t2	0.0238519	0.0334952	0.0552418
PANK2	3.69283	3.65637	0.119275	0.11524	106	85	t1_t2	0.0143183	0.0336928	0.0555378
TRADD	3.14668	3.10827	0.126613	0.120979	106	85	t1_t2	0.0177156	0.0340531	0.0561015
FH	3.24944	3.18502	0.207055	0.207601	106	85	t1_t2	0.0288907	0.0342049	0.0563213
RHOG	4.50651	4.55078	0.134471	0.148662	106	85	t1_t2	-0.0141044	0.0342992	0.0564462
PF4	5.34588	5.46406	0.40643	0.359792	106	85	t1_t2	-0.031546	0.034561	0.0568464
TGFBR2	5.02377	4.98454	0.135365	0.119087	106	85	t1_t2	0.0113103	0.0346013	0.0568822
MT-CO3	4.67504	4.59306	0.259578	0.268384	106	85	t1_t2	0.0255247	0.0346432	0.0569205
CCNG2	4.13102	4.07343	0.194391	0.179068	106	85	t1_t2	0.020253	0.034829	0.0571951
MCM3	3.53549	3.59894	0.211626	0.200986	106	85	t1_t2	-0.0256623	0.0355469	0.0583113
PPP1CA	3.79053	3.74052	0.176183	0.150114	106	85	t1_t2	0.0191623	0.0355414	0.0583113
CD86	3.59232	3.68752	0.346062	0.275443	106	85	t1_t2	-0.0377349	0.0355747	0.0583257
ITGB3	5.29721	5.42838	0.45183	0.403444	106	85	t1_t2	-0.0352891	0.0356247	0.0583764
IDH3B	2.98078	2.934	0.165883	0.139638	106	85	t1_t2	0.0228246	0.0356739	0.0584259
RPL26	4.27012	4.17948	0.30716	0.284147	106	85	t1_t2	0.0309532	0.0359334	0.0588193
TBC1D9	3.54497	3.63048	0.289891	0.26858	106	85	t1_t2	-0.0343846	0.0361634	0.0591641
IL13RA1	4.52838	4.5977	0.222245	0.228186	106	85	t1_t2	-0.0219172	0.0361897	0.0591756
IPMK	5.02124	4.96601	0.18521	0.175607	106	85	t1_t2	0.0159583	0.036361	0.059424
TTC9C	5.88873	5.74833	0.523134	0.399365	106	85	t1_t2	0.0348133	0.0368155	0.0601346
RAB27B	4.24956	4.3421	0.330356	0.278505	106	85	t1_t2	-0.0310802	0.0370661	0.0605116
FBXO33	3.98671	3.95131	0.127702	0.105409	106	85	t1_t2	0.0128659	0.0372148	0.0606896
SLC25A3	5.20849	5.10396	0.389667	0.298597	106	85	t1_t2	0.0292478	0.0372013	0.0606896
CARM1	4.31294	4.24976	0.203694	0.209835	106	85	t1_t2	0.0212914	0.0375739	0.0612427
RNF6	3.57926	3.52056	0.191416	0.193524	106	85	t1_t2	0.023858	0.0377076	0.0614278
SLC25A46	3.74661	3.69276	0.190594	0.16505	106	85	t1_t2	0.0208862	0.0378685	0.0616571
MRPS24	2.92667	2.97404	0.142972	0.165033	106	85	t1_t2	-0.0231639	0.0380497	0.0619193
AHSA2	3.60771	3.56867	0.144001	0.114391	106	85	t1_t2	0.0156973	0.038128	0.0620137
EXOC8	4.79891	4.84661	0.168348	0.147217	106	85	t1_t2	-0.0142682	0.038246	0.0621726
ANGEL2	3.41407	3.37038	0.150271	0.138522	106	85	t1_t2	0.0185798	0.038388	0.0623517
CCNG1	3.52977	3.58773	0.15767	0.21335	106	85	t1_t2	-0.0234999	0.0383969	0.0623517
CUL4B	3.84746	3.8047	0.152937	0.130427	106	85	t1_t2	0.0161259	0.0384355	0.0623813
PURB	3.69607	3.65985	0.134664	0.105582	106	85	t1_t2	0.0142062	0.0385742	0.0625401
RPAP3	3.20382	3.26076	0.194584	0.181996	106	85	t1_t2	-0.0254177	0.0385647	0.0625401
GINM1	2.9839	2.9432	0.146369	0.123671	106	85	t1_t2	0.0198141	0.0386644	0.0626532
TXNDC11	3.78249	3.74813	0.13626	0.0910155	106	85	t1_t2	0.0131682	0.0387781	0.062804
ARCN1	3.58539	3.54772	0.127127	0.122653	106	85	t1_t2	0.0152374	0.039358	0.0637096
IMPDH1	4.59359	4.53388	0.186122	0.20639	106	85	t1_t2	0.0188768	0.0394614	0.0638432
HIST1H3H	4.97217	5.05825	0.2846	0.285554	106	85	t1_t2	-0.0247644	0.0395369	0.0639316
RNF145	4.29083	4.25192	0.141628	0.11788	106	85	t1_t2	0.0131446	0.0396082	0.064013
DBNL	4.52419	4.48809	0.131386	0.109524	106	85	t1_t2	0.011558	0.0397587	0.0642224
E2F3	4.20661	4.14863	0.171032	0.207857	106	85	t1_t2	0.0200236	0.0400004	0.0645787
MGEA5	4.3407	4.38007	0.131886	0.129791	106	85	t1_t2	-0.0130243	0.0400468	0.0645955
[truncated: 19,530 more rows]

## Sheet: gsea_H_all
ID	setSize	enrichedCount	ftags	enrichmentScore	NES	updown	pvalue	p.adjust	enriched
[truncated: 6 more rows]

[truncated: 6 more sheets: gsea_H_between, gsea_H_within, reyes2020, cazalis2014, davenport2016, tsalik2014]
